# Supplementary material for: Investigation of ABO Gene Variants across More Than 60 Pig Breeds and Populations and Other Suidae Species Using Whole-Genome Sequencing Datasets
Source: Animals (Basel). 2023 Dec 19;14(1):5. doi: 10.3390/ani14010005 (PMC10778222; doi:10.3390/ani14010005)
Supplement: Supplementary file 1 [file animals-14-00005-s001.zip]

Archive with 3 entries (2 files):
- animals-2688438-supplementary/
- animals-2688438-supplementary/Supplementary_tables_FINAL_REV.xlsx
- animals-2688438-supplementary/Supp_Mat_ABO_animals REV v2.pdf
