# Supplementary material for: Investigation of ABO Gene Variants across More Than 60 Pig Breeds and Populations and Other Suidae Species Using Whole-Genome Sequencing Datasets
Source: Animals (Basel). 2023 Dec 19;14(1):5. doi: 10.3390/ani14010005 (PMC10778222; doi:10.3390/ani14010005)
Supplement: Supplementary file 1 [file animals-14-00005-s001.zip › animals-2688438-supplementary/Supplementary_tables_FINAL_REV.xlsx]

## Sheet: Legend
Legend
Table S1. Whole genome sequencing (WGS) datasets included in the study and in silico genotype of the A/B alleles.
Table S2. Structural Variants (SV) identified in the expanded ABO gene regions. Information is based on Sscrofa 11.1 reference genome.
Table S3. Single Nucleotide Variants (SNV) identified in the expanded ABO gene regions. Variant annotations, allele frequencies and linkage disequilibrium blocks are provided.
Table S4. Pairwise linkage disequilibrium (r2) of SNVs and the 2.3Kbp deletion (O allele).
Table S5. Results of the association analyses with production traits in Italian Large White pigs.
Table S6. Results of the association analyses with blood-related traits in Italian Large White pigs.
Table S7. Information about animals included in the nodes of the Maximum likelihood tree.

## Sheet: Table S1
Table S1. Whole genome sequencing (WGS) datasets included in the study and in silico genotype of the A/B alleles.
Sample ID (ENA)	Breed/Population	Dataset	Species	Geographic origin	DP (genome)	DPABO	DPBP	DPdel	rDPdel	rDPBP	A/O genotype
SAMEA3375684	-	ENA	Sus cebifrons	-	37.05	32.53	31.44	0.23	0.01	0.97	OO
SAMEA3375685	-	ENA	Sus cebifrons	-	12.51	9.08	7.48	3.46	0.38	0.82	AO
SAMEA3375686	-	ENA	Sus cebifrons	-	11.88	8.46	11.28	0.09	0.01	1.33	OO
SAMEA3375687	-	ENA	Sus cebifrons	-	6.04	5.54	7	0	0	1.26	OO
SAMEA3375688	-	ENA	Sus cebifrons	-	14.4	11.96	8.8	5.54	0.46	0.74	AO
SAMEA3375689	-	ENA	Sus cebifrons	-	13.96	11.97	4.92	4.74	0.4	0.41	AO
SAMEA3375690	-	ENA	Sus cebifrons	-	12.28	10.25	4.4	5.52	0.54	0.43	AO
SAMEA3497792	-	ENA	Sus verrucosus	-	17.97	14.16	0	11.95	0.84	0	AA
SAMEA5151076	-	ENA	Porcula salvania	-	13.88	16.82	0	10.2	0.61	0	AA
SAMEA5151077	-	ENA	Porcula salvania	-	14.09	16.33	0	13.94	0.85	0	AA
SAMEA5151078	-	ENA	Porcula salvania	-	14.35	17.54	0	12.96	0.74	0	AA
SAMEA5151079	-	ENA	Porcula salvania	-	9.29	11.77	0	9.75	0.83	0	AA
SAMEA5151080	-	ENA	Porcula salvania	-	36.19	43.98	0	37.35	0.85	0	AA
SAMEA5151081	-	ENA	Porcula salvania	-	11.16	13.13	0	9.58	0.73	0	AA
SAMEA6141238	-	ENA	Sus barbatus	-	11.22	10.95	4.28	5.42	0.49	0.39	AO
SAMEA6141239	-	ENA	Sus barbatus	-	20.51	17.81	14.08	6.34	0.36	0.79	AO
SAMEA6141240	-	ENA	Sus barbatus	-	11.59	9.68	9.64	0.05	0.01	1	OO
SAMEA6141241	-	ENA	Sus cebifrons	-	11.88	8.46	11.28	0.09	0.01	1.33	OO
SAMEA6141242	-	ENA	Sus cebifrons	-	21.97	19.15	18.88	0.19	0.01	0.99	OO
SAMEA6141243	-	ENA	Sus celebensis	-	8.34	6.86	11.52	0.04	0.01	1.68	OO
SAMEA6141244	-	ENA	Sus celebensis	-	11.95	10.3	0	8.76	0.85	0	AA
SAMEA6141245	-	ENA	Sus verrucosus	-	12.56	10.29	4.32	3.58	0.35	0.42	AO
SAMEA6141246	-	ENA	Sus verrucosus	-	13.66	9.18	0	5.89	0.64	0	AA
SAMN28197046	-	ENA	Phachochoerus africanus	-	19.93	18	0	12.19	0.677222	0	AA
SAMN28197071	-	ENA	Phachochoerus africanus	-	21.29	20.09	0	14.24	0.70881	0	AA
SAMN28197074	-	ENA	Phachochoerus africanus	-	21.79	19.88	0	11.12	0.559356	0	AA
SAMN28197075	-	ENA	Phachochoerus africanus	-	21.37	19.27	0	11.02	0.571873	0	AA
SAMN28197083	-	ENA	Phachochoerus africanus	-	20.92	20.09	0	12.06	0.600299	0	AA
SAMN28197049	-	ENA	Phachochoerus africanus	-	5.15	6.11	0	3.73	0.610475	0	AA
SAMN28197059	-	ENA	Phachochoerus africanus	-	5.06	5.44	0	3.05	0.560662	0	AA
SAMN28197062	-	ENA	Phachochoerus africanus	-	5.3	5.95	0	3.72	0.62521	0	AA
SAMN28197070	-	ENA	Phachochoerus africanus	-	5.35	5.92	0	4.64	0.783784	0	AA
SAMN28197088	-	ENA	Phachochoerus africanus	-	5.08	5.43	0	3.54	0.651934	0	AA
SAMN28197089	-	ENA	Phachochoerus africanus	-	5.6	6.73	0	4.66	0.692422	0	AA
SAMN28197042	-	ENA	Phachochoerus africanus	-	5.01	5.71	0	2.69	0.471103	0	AA
SAMN28197043	-	ENA	Phachochoerus africanus	-	5.12	5.54	0	5.02	0.906137	0	AA
SAMN28197044	-	ENA	Phachochoerus africanus	-	5.53	6.03	0	4.11	0.681592	0	AA
SAMN28197048	-	ENA	Phachochoerus africanus	-	5.5	5.71	0	3.98	0.697023	0	AA
SAMEA3497824	Angler Sattleschwein	ENA	Sus scrofa	Europe	12.79	10.13	3.32	5.24	0.52	0.33	AO
SAMN15009466	Anqing Six-end-white pig	ENA	Sus scrofa	Asia	9.34	8.21	0	6.9	0.84	0	AA
SAMN15009467	Anqing Six-end-white pig	ENA	Sus scrofa	Asia	7.79	7.25	2	3.29	0.45	0.28	AO
SAMN15009468	Anqing Six-end-white pig	ENA	Sus scrofa	Asia	8.16	6.89	1.12	4.06	0.59	0.16	AO
SAMN15009469	Anqing Six-end-white pig	ENA	Sus scrofa	Asia	8.79	7.92	2.6	4.05	0.51	0.33	AO
SAMN15009470	Anqing Six-end-white pig	ENA	Sus scrofa	Asia	8.34	7.76	1.16	4.96	0.64	0.15	AO
SAMN15009471	Anqing Six-end-white pig	ENA	Sus scrofa	Asia	8.14	7.48	3.48	3.3	0.44	0.47	AO
SAMN15009473	Anqing Six-end-white pig	ENA	Sus scrofa	Asia	8.55	8.03	13	0.09	0.01	1.62	OO
SAMN15009474	Anqing Six-end-white pig	ENA	Sus scrofa	Asia	8.8	7.72	4.8	4.39	0.57	0.62	AO
SAMN15009475	Anqing Six-end-white pig	ENA	Sus scrofa	Asia	8.3	7.37	4	3.7	0.5	0.54	AO
SAMN15009476	Anqing Six-end-white pig	ENA	Sus scrofa	Asia	7.06	6.35	3	4.14	0.65	0.47	AO
SAMN15009477	Anqing Six-end-white pig	ENA	Sus scrofa	Asia	6.63	5.79	0	4.22	0.73	0	AA
SAMN15009478	Anqing Six-end-white pig	ENA	Sus scrofa	Asia	8.82	7.78	6.44	0	0	0.83	OO
SAMN15009479	Anqing Six-end-white pig	ENA	Sus scrofa	Asia	7.33	6.36	2.76	3.45	0.54	0.43	AO
SAMN15009480	Anqing Six-end-white pig	ENA	Sus scrofa	Asia	7.72	6.66	5.2	4.27	0.64	0.78	AO
SAMN15009481	Anqing Six-end-white pig	ENA	Sus scrofa	Asia	7.48	6.4	11.36	0	0	1.78	OO
SAMN15009482	Anqing Six-end-white pig	ENA	Sus scrofa	Asia	7.71	6.7	0	5.23	0.78	0	AA
SAMN15009483	Anqing Six-end-white pig	ENA	Sus scrofa	Asia	7.47	5.99	2.44	2.73	0.46	0.41	AO
SAMN15009484	Anqing Six-end-white pig	ENA	Sus scrofa	Asia	6.69	6.11	3.88	2.91	0.48	0.64	AO
SAMEA3497815	Asian Wild Boar	ENA	Sus scrofa	Asia	8.4	9.52	0	7.21	0.76	0	AA
SAMEA3497816	Asian Wild Boar	ENA	Sus scrofa	Asia	12.78	10.55	0	7.97	0.76	0	AA
SAMEA3497818	Asian Wild Boar	ENA	Sus scrofa	Asia	20.15	18.67	12.08	8.21	0.44	0.65	AO
SAMEA3497819	Asian Wild Boar	ENA	Sus scrofa	Asia	14.7	12.98	4.08	4.61	0.36	0.31	AO
SAMEA3497821	Asian Wild Boar	ENA	Sus scrofa	Asia	13.06	9.67	8.92	0	0	0.92	OO
SAMEA3497822	Asian Wild Boar	ENA	Sus scrofa	Asia	14.17	12.48	0	9.16	0.73	0	AA
SAMEA3497823	Asian Wild Boar	ENA	Sus scrofa	Asia	14.31	9.48	9	0	0	0.95	OO
SAMN03031171	Asian Wild Boar	ENA	Sus scrofa	Asia	14.1	8.79	5.92	3.84	0.44	0.67	AO
SAMN03031172	Asian Wild Boar	ENA	Sus scrofa	Asia	10.1	10.97	7.52	6.37	0.58	0.69	AO
SAMN03031174	Asian Wild Boar	ENA	Sus scrofa	Asia	14.52	10.07	0	7.45	0.74	0	AA
SAMN03031175	Asian Wild Boar	ENA	Sus scrofa	Asia	13.69	9.59	2.68	2.4	0.25	0.28	AO
SAMN03031176	Asian Wild Boar	ENA	Sus scrofa	Asia	12.85	10.54	10.36	4.39	0.42	0.98	AO
SAMN03031177	Asian Wild Boar	ENA	Sus scrofa	Asia	9.76	11.18	6.36	4.26	0.38	0.57	AO
SAMN03031178	Asian Wild Boar	ENA	Sus scrofa	Asia	13.48	11.4	2.24	3.5	0.31	0.2	AO
SAMN03031179	Asian Wild Boar	ENA	Sus scrofa	Asia	13.58	13.11	0	9.61	0.73	0	AA
SAMN03031180	Asian Wild Boar	ENA	Sus scrofa	Asia	11.98	8.96	13.4	0	0	1.5	OO
SAMN05362551	Asian Wild Boar	ENA	Sus scrofa	Asia	7.18	5.91	11.4	0.09	0.02	1.93	OO
SAMN06563372	Asian Wild Boar	ENA	Sus scrofa	Asia	16.1	12.47	7.52	5.26	0.42	0.6	AO
SAMN09531794	Bama-Mini Pig	ENA	Sus scrofa	Asia	9.31	10.23	9.36	0	0	0.91	OO
SAMEA3497827	Berkshire	ENA	Sus scrofa	Europe	12.93	9.44	7.24	4.01	0.42	0.77	AO
SAMEA3497828	Berkshire	ENA	Sus scrofa	Europe	10.68	8.66	5.64	5.58	0.64	0.65	AO
SAMN04440475	Berkshire	ENA	Sus scrofa	Europe	21.26	20.48	0	16.51	0.81	0	AA
SAMEA3497830	British Saddleback	ENA	Sus scrofa	Europe	12.3	10.76	8.64	0	0	0.8	OO
SAMEA3497826	Bunte Bentheimer	ENA	Sus scrofa	Europe	15.39	12.41	17.84	0.05	0	1.44	OO
SAMEA3497835	Casertana	ENA	Sus scrofa	Europe	12.44	9.47	8.2	0	0	0.87	OO
SAMEA3497836	Casertana	ENA	Sus scrofa	Europe	9.77	7.97	8.08	0.09	0.01	1.01	OO
SAMEA5730045	Casertana	ENA	Sus scrofa	Europe	14.85	13.56	20.84	0	0	1.54	OO
SAMEA3497832	Chato Murciano	ENA	Sus scrofa	Europe	11.1	10.41	6.04	4.94	0.47	0.58	AO
SAMN06562957	Dawezi	ENA	Sus scrofa	Asia	12.21	8.93	4.28	3.61	0.4	0.48	AO
SAMN06560373	Diannanxiaoer	ENA	Sus scrofa	Asia	11.92	10.03	8.68	0.18	0.02	0.87	OO
SAMN06560458	Diannanxiaoer	ENA	Sus scrofa	Asia	12.39	9.29	3.24	4.39	0.47	0.35	AO
SAMEA3497837	Duroc	ENA	Sus scrofa	Europe	13.9	10.27	3	6.29	0.61	0.29	AO
SAMEA3497838	Duroc	ENA	Sus scrofa	Europe	13.39	9.58	14.92	0.04	0	1.56	OO
SAMEA3497840	Duroc	ENA	Sus scrofa	Europe	9.43	6.24	2.36	3.02	0.48	0.38	AO
SAMEA5059488	Duroc	ENA	Sus scrofa	Europe	14.01	12.46	6.44	5.88	0.47	0.52	AO
SAMEA5059489	Duroc	ENA	Sus scrofa	Europe	19.54	16.77	0	14.76	0.88	0	AA
SAMN02665307	Duroc	ENA	Sus scrofa	Europe	12.58	11.52	8	4.58	0.4	0.69	AO
SAMN03031126	Duroc	ENA	Sus scrofa	Europe	14.44	12.98	0	9.38	0.72	0	AA
SAMN03031127	Duroc	ENA	Sus scrofa	Europe	16.23	15.46	11.08	5.72	0.37	0.72	AO
SAMN03031128	Duroc	ENA	Sus scrofa	Europe	15.51	13.55	6.32	5.45	0.4	0.47	AO
SAMN03031132	Duroc	ENA	Sus scrofa	Europe	14.39	15.21	13.32	5.56	0.37	0.88	AO
SAMN03031133	Duroc	ENA	Sus scrofa	Europe	15.33	15.35	15.92	0	0	1.04	OO
SAMN03031134	Duroc	ENA	Sus scrofa	Europe	14	12.42	14.36	0	0	1.16	OO
SAMN03031136	Duroc	ENA	Sus scrofa	Europe	15.56	13.06	5.24	5.77	0.44	0.4	AO
SAMN03031138	Duroc	ENA	Sus scrofa	Europe	13.7	11.86	9.76	0	0	0.82	OO
SAMN03031140	Duroc	ENA	Sus scrofa	Europe	14.54	13.04	14	0	0	1.07	OO
SAMN03031142	Duroc	ENA	Sus scrofa	Europe	13.94	12.91	12.12	0	0	0.94	OO
SAMN03031143	Duroc	ENA	Sus scrofa	Europe	13.45	11.63	0	9.93	0.85	0	AA
SAMN03031144	Duroc	ENA	Sus scrofa	Europe	12.69	11.51	3.92	4.54	0.39	0.34	AO
SAMN06115548	Duroc	ENA	Sus scrofa	Europe	12.65	10	4.64	3.32	0.33	0.46	AO
SAMN06115549	Duroc	ENA	Sus scrofa	Europe	9.55	7.85	3.32	4.26	0.54	0.42	AO
SAMN06115551	Duroc	ENA	Sus scrofa	Europe	9.4	8.22	0	7.05	0.86	0	AA
SAMN06562573	Duroc	ENA	Sus scrofa	Europe	13.15	11.63	0	10.46	0.9	0	AA
SAMN06562961	Duroc	ENA	Sus scrofa	Europe	12.17	10.88	3.24	4.83	0.44	0.3	AO
SAMN06562976	Duroc	ENA	Sus scrofa	Europe	6.08	5.04	0	4.66	0.92	0	AA
SAMN06562981	Duroc	ENA	Sus scrofa	Europe	12.29	10.07	8.72	3.74	0.37	0.87	AO
SAMN06562994	Duroc	ENA	Sus scrofa	Europe	11.52	9.01	15.4	0	0	1.71	OO
SAMN06563306	Duroc	ENA	Sus scrofa	Europe	11.3	9.71	4.88	4.27	0.44	0.5	AO
SAMN06563568	Duroc	ENA	Sus scrofa	Europe	8.13	5.67	3.96	1.27	0.22	0.7	AO
SAMN06578935	Duroc	ENA	Sus scrofa	Europe	6.75	5.03	6.6	0	0	1.31	OO
SAMN06606756	Duroc	ENA	Sus scrofa	Europe	7.74	6.45	3.12	2.89	0.45	0.48	AO
SAMN06611050	Duroc	ENA	Sus scrofa	Europe	6.75	5.47	0	5.47	1	0	AA
SAMN06617789	Duroc	ENA	Sus scrofa	Europe	10.68	7.12	2.52	3.16	0.44	0.35	AO
SAMN09111834	Duroc	ENA	Sus scrofa	Europe	9.88	7.43	3.16	0.05	0.01	0.43	OO
SAMN09878800	Duroc	ENA	Sus scrofa	Europe	11.18	10.24	15.4	0	0	1.5	OO
SAMN09878801	Duroc	ENA	Sus scrofa	Europe	12.85	12.36	10.92	0	0	0.88	OO
SAMN09878802	Duroc	ENA	Sus scrofa	Europe	11.68	12.72	2.64	6.91	0.54	0.21	AO
SAMN09930389	Erhualian	ENA	Sus scrofa	Asia	24.16	18.91	0	19.2	1.02	0	AA
SAMN09930390	Erhualian	ENA	Sus scrofa	Asia	24.4	19.77	15.08	9.36	0.47	0.76	AO
SAMN09930391	Erhualian	ENA	Sus scrofa	Asia	23.9	19.42	20.64	0	0	1.06	OO
SAMN09930392	Erhualian	ENA	Sus scrofa	Asia	23.8	19.64	18.84	0	0	0.96	OO
SAMN09930393	Erhualian	ENA	Sus scrofa	Asia	24.29	18.37	19.32	0	0	1.05	OO
SAMN09930394	Erhualian	ENA	Sus scrofa	Asia	8.01	5.93	8.36	0	0	1.41	OO
SAMN09930395	Erhualian	ENA	Sus scrofa	Asia	23.69	17.78	26.08	0	0	1.47	OO
SAMN09930396	Erhualian	ENA	Sus scrofa	Asia	22.73	17.84	20.6	0.05	0	1.15	OO
SAMN09930397	Erhualian	ENA	Sus scrofa	Asia	24.12	19.21	18.52	0	0	0.96	OO
SAMN09930398	Erhualian	ENA	Sus scrofa	Asia	23.81	18.66	24.64	0	0	1.32	OO
SAMN09930399	Erhualian	ENA	Sus scrofa	Asia	7.19	5.4	3.04	2.92	0.54	0.56	AO
SAMN09930400	Erhualian	ENA	Sus scrofa	Asia	23.96	19.78	11.12	9.77	0.49	0.56	AO
SAMN09930401	Erhualian	ENA	Sus scrofa	Asia	24.45	19.78	7.96	10.51	0.53	0.4	AO
SAMEA3497866	European Wild Boar	ENA	Sus scrofa	Europe	10.93	8.02	0	6.89	0.86	0	AA
SAMEA3497867	European Wild Boar	ENA	Sus scrofa	Europe	13.09	10.53	0	11.96	1.14	0	AA
SAMEA3497868	European Wild Boar	ENA	Sus scrofa	Europe	11.68	9.46	0	7.95	0.84	0	AA
SAMEA3497870	European Wild Boar	ENA	Sus scrofa	Europe	8.31	7.55	4.6	3.52	0.47	0.61	AO
SAMEA3497871	European Wild Boar	ENA	Sus scrofa	Europe	9.49	6.63	0	7.14	1.08	0	AA
SAMEA3497876	European Wild Boar	ENA	Sus scrofa	Europe	11.41	10.23	0	9.83	0.96	0	AA
SAMEA3497877	European Wild Boar	ENA	Sus scrofa	Europe	9.56	8.14	2.84	3.68	0.45	0.35	AO
SAMEA3497879	European Wild Boar	ENA	Sus scrofa	Europe	12.62	9.02	9	0	0	1	OO
SAMEA3497886	European Wild Boar	ENA	Sus scrofa	Europe	14.58	11.72	9.76	5.47	0.47	0.83	AO
SAMEA3497887	European Wild Boar	ENA	Sus scrofa	Europe	14.03	10.53	0	9.66	0.92	0	AA
SAMEA3497888	European Wild Boar	ENA	Sus scrofa	Europe	12.69	8.74	2.84	4.14	0.47	0.32	AO
SAMN02904855	European Wild Boar	ENA	Sus scrofa	Europe	14.49	11.95	0	10.11	0.85	0	AA
SAMN05362552	European Wild Boar	ENA	Sus scrofa	Europe	13.84	13.16	0	8.68	0.66	0	AA
SAMN05362553	European Wild Boar	ENA	Sus scrofa	Europe	12.23	8.84	2.48	3.56	0.4	0.28	AO
SAMEA3497842	Gloucester Old Spot	ENA	Sus scrofa	Europe	8.85	10.53	8.56	0	0	0.81	OO
SAMEA4828315	Goettingen Minipig	ENA	Sus scrofa	Europe	13.87	7.4	0	6.54	0.88	0	AA
SAMEA4828316	Goettingen Minipig	ENA	Sus scrofa	Europe	14.19	10.25	4.68	3.75	0.37	0.46	AO
SAMEA4828317	Goettingen Minipig	ENA	Sus scrofa	Europe	14	7.82	4.44	3.54	0.45	0.57	AO
SAMEA4828318	Goettingen Minipig	ENA	Sus scrofa	Europe	14.09	7.94	0	7.4	0.93	0	AA
SAMEA4828319	Goettingen Minipig	ENA	Sus scrofa	Europe	14.31	8.61	4.68	3.06	0.36	0.54	AO
SAMEA4828320	Goettingen Minipig	ENA	Sus scrofa	Europe	13.75	9.66	0	8.61	0.89	0	AA
SAMEA4828323	Goettingen Minipig	ENA	Sus scrofa	Europe	14.38	8.61	8.44	3.69	0.43	0.98	AO
SAMEA4828324	Goettingen Minipig	ENA	Sus scrofa	Europe	12.71	7.55	8	4.22	0.56	1.06	AO
SAMEA3497843	Hampshire	ENA	Sus scrofa	Europe	10.2	7.21	9.28	0	0	1.29	OO
SAMEA3497844	Hampshire	ENA	Sus scrofa	Europe	9.61	10.49	5.8	0	0	0.55	OO
SAMN04440474	Hampshire	ENA	Sus scrofa	Europe	19.97	17.45	0	12.78	0.73	0	AA
SAMN02904857	Iberian	ENA	Sus scrofa	Europe	11.95	8.83	8.84	0	0	1	OO
SAMN03421607	Iberian	ENA	Sus scrofa	Europe	16.05	14.15	6.44	5.74	0.41	0.46	AO
SAMN05362554	Iberian	ENA	Sus scrofa	Europe	13.68	11.71	7.2	5.22	0.45	0.61	AO
SAMN06895012	Iberian	ENA	Sus scrofa	Europe	13.49	11.76	0	10.83	0.92	0	AA
SAMN03396579	Isla del Coco feral pig	ENA	Sus scrofa	South America	11.96	8.24	10.28	0	0	1.25	OO
SAMN03160627	Jeju black pig	ENA	Sus scrofa	Asia	12.93	15.38	18.52	0	0	1.2	OO
SAMN03160628	Jeju black pig	ENA	Sus scrofa	Asia	15.34	10.98	14.08	0	0	1.28	OO
SAMN03160629	Jeju black pig	ENA	Sus scrofa	Asia	10.28	8.07	6.76	0	0	0.84	OO
SAMN03160630	Jeju black pig	ENA	Sus scrofa	Asia	15.41	10.66	12.56	0	0	1.18	OO
SAMN03160631	Jeju black pig	ENA	Sus scrofa	Asia	13.5	9.55	7.36	3.11	0.33	0.77	AO
SAMN03160632	Jeju black pig	ENA	Sus scrofa	Asia	9.32	9.86	10.56	0.04	0	1.07	OO
SAMN03160633	Jeju black pig	ENA	Sus scrofa	Asia	14.99	12.3	4.68	4.28	0.35	0.38	AO
SAMN03160634	Jeju black pig	ENA	Sus scrofa	Asia	16.42	15.85	13.48	8.91	0.56	0.85	AO
SAMEA3497795	Jiangquhai	ENA	Sus scrofa	Asia	13.78	9.64	7.88	0.05	0.01	0.82	OO
SAMEA3497796	Jiangquhai	ENA	Sus scrofa	Asia	8.84	7.01	8.32	0	0	1.19	OO
SAMEA3497797	Jiangquhai	ENA	Sus scrofa	Asia	9.35	7.95	3.92	3.07	0.39	0.49	AO
SAMEA3497793	Jinhua	ENA	Sus scrofa	Asia	9.87	7.62	0	6.44	0.85	0	AA
SAMEA3497794	Jinhua	ENA	Sus scrofa	Asia	10.93	7.73	9.96	0.04	0.01	1.29	OO
SAMN03160621	Korean pig	ENA	Sus scrofa	Asia	12.99	10.67	12.32	0	0	1.15	OO
SAMN03160622	Korean pig	ENA	Sus scrofa	Asia	15.25	11.93	8.28	0	0	0.69	OO
SAMN03160623	Korean pig	ENA	Sus scrofa	Asia	14.89	13.17	15.04	0	0	1.14	OO
SAMN03160624	Korean pig	ENA	Sus scrofa	Asia	10.8	9	6.92	0	0	0.77	OO
SAMN03160625	Korean pig	ENA	Sus scrofa	Asia	14.38	10.65	14.92	0	0	1.4	OO
SAMN03160626	Korean pig	ENA	Sus scrofa	Asia	13.73	10.23	12.8	0	0	1.25	OO
SAMEA5730044	Kune Kune	ENA	Sus scrofa	New Zealand	20.81	19.31	17.8	0	0	0.92	OO
SAMEA5730048	Kune Kune	ENA	Sus scrofa	New Zealand	15.7	14.47	16.08	0	0	1.11	OO
SAMEA3497848	Landrace	ENA	Sus scrofa	Europe	8.68	9.33	5.4	0	0	0.58	OO
SAMEA3497850	Landrace	ENA	Sus scrofa	Europe	9.48	7.24	4.44	0	0	0.61	OO
SAMEA3497851	Landrace	ENA	Sus scrofa	Europe	11.39	9.64	16.96	0	0	1.76	OO
SAMEA3497852	Landrace	ENA	Sus scrofa	Europe	12.57	9.85	3.8	4.9	0.5	0.39	AO
SAMEA3497853	Landrace	ENA	Sus scrofa	Europe	12.35	10.78	14.44	0.09	0.01	1.34	OO
SAMN03031147	Landrace	ENA	Sus scrofa	Europe	13.14	9.63	9.04	3.79	0.39	0.94	AO
SAMN03031148	Landrace	ENA	Sus scrofa	Europe	12.51	9.93	14.72	0	0	1.48	OO
SAMN03031149	Landrace	ENA	Sus scrofa	Europe	12.18	8.65	0.84	4.23	0.49	0.1	AO
SAMN03031150	Landrace	ENA	Sus scrofa	Europe	10.04	11.43	12.36	0	0	1.08	OO
SAMN03031151	Landrace	ENA	Sus scrofa	Europe	8.31	10.48	15.48	0	0	1.48	OO
SAMN03031152	Landrace	ENA	Sus scrofa	Europe	9.57	17.21	25.64	0	0	1.49	OO
SAMN03031153	Landrace	ENA	Sus scrofa	Europe	9.68	12.31	21.92	0	0	1.78	OO
SAMN03031154	Landrace	ENA	Sus scrofa	Europe	11.76	11.7	14.28	0	0	1.22	OO
SAMN03031155	Landrace	ENA	Sus scrofa	Europe	11.01	16.34	15.72	0	0	0.96	OO
SAMN03031156	Landrace	ENA	Sus scrofa	Europe	11.12	8.15	10.4	0	0	1.28	OO
SAMN03031157	Landrace	ENA	Sus scrofa	Europe	12.06	9.18	1.76	4.67	0.51	0.19	AO
SAMN03031158	Landrace	ENA	Sus scrofa	Europe	12.42	9.94	15.52	0	0	1.56	OO
SAMN04440476	Landrace	ENA	Sus scrofa	Europe	16.16	13.39	18.48	0	0	1.38	OO
SAMN06562968	Landrace	ENA	Sus scrofa	Europe	11.49	7.99	12.2	0	0	1.53	OO
SAMEA6813549	Large White	ENA	Sus scrofa	Europe	11.19	10.77	10.44	0	0	0.97	OO
SAMEA6813550	Large White	ENA	Sus scrofa	Europe	10.62	10.51	0	9.51	0.9	0	AA
SAMEA6813551	Large White	ENA	Sus scrofa	Europe	13.73	13.48	11.6	0	0	0.86	OO
SAMEA6813552	Large White	ENA	Sus scrofa	Europe	14.55	13.95	5.76	5.98	0.43	0.41	AO
SAMEA6813553	Large White	ENA	Sus scrofa	Europe	13.89	7.58	11.48	0	0	1.51	OO
SAMEA7059264	Large White	ENA	Sus scrofa	Europe	11.37	9.61	3.56	4.26	0.44	0.37	AO
SAMEA7059265	Large White	ENA	Sus scrofa	Europe	15.64	15.62	11.56	0	0	0.74	OO
SAMEA7059266	Large White	ENA	Sus scrofa	Europe	12.86	10.58	11.64	0	0	1.1	OO
SAMEA7059267	Large White	ENA	Sus scrofa	Europe	14.05	13.79	1.08	7.2	0.52	0.08	AO
SAMEA7059268	Large White	ENA	Sus scrofa	Europe	10.57	8.82	5	4.2	0.48	0.57	AO
SAMEA7059270	Large White	ENA	Sus scrofa	Europe	9.85	9.94	4.44	4	0.4	0.45	AO
SAMEA7059271	Large White	ENA	Sus scrofa	Europe	13.48	13.37	16.24	0	0	1.21	OO
SAMEA7059272	Large White	ENA	Sus scrofa	Europe	19.12	18.43	7.92	10.3	0.56	0.43	AO
SAMEA7059273	Large White	ENA	Sus scrofa	Europe	10.33	10.5	12.48	0	0	1.19	OO
SAMEA7059274	Large White	ENA	Sus scrofa	Europe	7.75	7.77	8.4	0	0	1.08	OO
SAMEA7059276	Large White	ENA	Sus scrofa	Europe	15.91	15.88	12.04	0	0	0.76	OO
SAMEA7059277	Large White	ENA	Sus scrofa	Europe	12.33	10.34	5.76	5.71	0.55	0.56	AO
SAMEA7059278	Large White	ENA	Sus scrofa	Europe	26.14	26.01	30.92	0.07	0	1.19	OO
SAMEA7059283	Large White	ENA	Sus scrofa	Europe	11.67	10.65	5.36	5.54	0.52	0.5	AO
SAMEA7059285	Large White	ENA	Sus scrofa	Europe	40.34	36.46	20.08	16.4	0.45	0.55	AO
SAMEA7059286	Large White	ENA	Sus scrofa	Europe	10.31	8.74	12.88	0	0	1.47	OO
SAMEA7059287	Large White	ENA	Sus scrofa	Europe	12.91	10.6	7.6	3.51	0.33	0.72	AO
SAMEA7059291	Large White	ENA	Sus scrofa	Europe	13.81	11.73	15.84	0	0	1.35	OO
SAMEA7059292	Large White	ENA	Sus scrofa	Europe	16.2	15.07	13.96	0	0	0.93	OO
SAMEA7059293	Large White	ENA	Sus scrofa	Europe	13.13	11.64	0	11.03	0.95	0	AA
SAMEA7059297	Large White	ENA	Sus scrofa	Europe	16.58	16.35	13.44	0	0	0.82	OO
SAMEA7059298	Large White	ENA	Sus scrofa	Europe	15.6	15.64	22.08	0	0	1.41	OO
SAMEA7059299	Large White	ENA	Sus scrofa	Europe	10.85	10.63	4.68	0	0	0.44	OO
SAMEA7059305	Large White	ENA	Sus scrofa	Europe	14.36	14.68	18.12	0	0	1.23	OO
SAMEA7059307	Large White	ENA	Sus scrofa	Europe	16.54	16.36	14.4	0	0	0.88	OO
SAMEA7059308	Large White	ENA	Sus scrofa	Europe	17.29	17.43	17.64	0	0	1.01	OO
SAMEA7059309	Large White	ENA	Sus scrofa	Europe	14.74	14.56	0	12.91	0.89	0	AA
SAMEA7059311	Large White	ENA	Sus scrofa	Europe	17.27	16.97	15.08	0	0	0.89	OO
SAMEA7059312	Large White	ENA	Sus scrofa	Europe	15.95	15.17	12.92	0	0	0.85	OO
SAMEA7059313	Large White	ENA	Sus scrofa	Europe	15.24	14.65	14.56	6.27	0.43	0.99	AO
SAMEA7059314	Large White	ENA	Sus scrofa	Europe	16.03	15.18	7.36	6.9	0.45	0.48	AO
SAMEA7059315	Large White	ENA	Sus scrofa	Europe	12.96	12.39	13	0	0	1.05	OO
SAMEA7059317	Large White	ENA	Sus scrofa	Europe	14	13.13	12.68	0	0	0.97	OO
SAMEA7059318	Large White	ENA	Sus scrofa	Europe	20.34	19.69	13.16	0	0	0.67	OO
SAMEA7059319	Large White	ENA	Sus scrofa	Europe	12.78	12.19	5.32	5.91	0.48	0.44	AO
SAMEA7059320	Large White	ENA	Sus scrofa	Europe	13.33	12.43	13	0	0	1.05	OO
SAMEA7059321	Large White	ENA	Sus scrofa	Europe	20.45	23.66	23.6	0	0	1	OO
SAMEA7059323	Large White	ENA	Sus scrofa	Europe	18.46	19.12	6.24	9.24	0.48	0.33	AO
SAMEA7059324	Large White	ENA	Sus scrofa	Europe	15.74	16.92	17.4	0	0	1.03	OO
SAMEA7059325	Large White	ENA	Sus scrofa	Europe	17.76	18.12	12.28	0	0	0.68	OO
SAMEA7059327	Large White	ENA	Sus scrofa	Europe	19.11	18.96	25.04	0	0	1.32	OO
SAMEA7059328	Large White	ENA	Sus scrofa	Europe	20.63	20.35	19.84	0	0	0.97	OO
SAMEA7059329	Large White	ENA	Sus scrofa	Europe	14.69	15.29	17.28	0	0	1.13	OO
SAMEA7059330	Large White	ENA	Sus scrofa	Europe	14.97	16.48	9.76	6.6	0.4	0.59	AO
SAMEA7059331	Large White	ENA	Sus scrofa	Europe	13.18	13.71	3.48	5.96	0.43	0.25	AO
SAMEA7059332	Large White	ENA	Sus scrofa	Europe	15.68	16.4	12.44	0	0	0.76	OO
SAMEA7059333	Large White	ENA	Sus scrofa	Europe	13.08	13.35	12.08	0	0	0.9	OO
SAMEA7059334	Large White	ENA	Sus scrofa	Europe	10.68	11.48	9.92	0	0	0.86	OO
SAMEA7059336	Large White	ENA	Sus scrofa	Europe	16.72	17.03	18.72	0	0	1.1	OO
SAMEA7059337	Large White	ENA	Sus scrofa	Europe	16.59	17.51	18.2	0	0	1.04	OO
SAMEA7059338	Large White	ENA	Sus scrofa	Europe	12.5	13.15	14.28	0	0	1.09	OO
SAMEA7059339	Large White	ENA	Sus scrofa	Europe	16.8	15.85	25.12	0	0	1.58	OO
SAMN04440478	Large White	ENA	Sus scrofa	Europe	19.71	16.37	0	13.62	0.83	0	AA
SAMN06895011	Large White	ENA	Sus scrofa	Europe	13.46	13.46	15.68	0	0	1.16	OO
SAMN09951275	Large White	ENA	Sus scrofa	Europe	5.97	5.06	0	11.01	2.18	0	AA
SAMN09951276	Large White	ENA	Sus scrofa	Europe	9.12	8.48	5.6	0	0	0.66	OO
SAMN09951278	Large White	ENA	Sus scrofa	Europe	8.58	8.34	0	8.45	1.01	0	AA
SAMN09951280	Large White	ENA	Sus scrofa	Europe	6.33	5.04	0	7.39	1.47	0	AA
SAMEA3497798	Leping Spotted	ENA	Sus scrofa	Asia	11.59	8.99	4.44	3.47	0.39	0.49	AO
SAMEA3497799	Leping Spotted	ENA	Sus scrofa	Asia	14.51	11.14	0	5.4	0.48	0	AA
SAMEA3497854	Mangalica	ENA	Sus scrofa	Europe	10.43	8.3	12.56	0	0	1.51	OO
SAMEA3497855	Mangalica	ENA	Sus scrofa	Europe	11.82	9.86	2.84	4.63	0.47	0.29	AO
SAMN02665304	Mangalica	ENA	Sus scrofa	Europe	21.06	14.92	6.2	8.44	0.57	0.42	AO
SAMN02665305	Mangalica	ENA	Sus scrofa	Europe	15.88	13.38	6	6.84	0.51	0.45	AO
SAMN02665306	Mangalica	ENA	Sus scrofa	Europe	15.45	12.39	9.48	0	0	0.77	OO
SAMEA3497800	Meishan	ENA	Sus scrofa	Asia	11.77	8.24	3.28	3.49	0.42	0.4	AO
SAMEA3497803	Meishan	ENA	Sus scrofa	Asia	10.74	9.11	6.56	4.7	0.52	0.72	AO
SAMEA3497804	Meishan	ENA	Sus scrofa	Asia	9.03	7.35	0	5.79	0.79	0	AA
SAMEA3497805	Meishan	ENA	Sus scrofa	Asia	10.28	8.5	2.12	3.79	0.45	0.25	AO
SAMEA3497807	Meishan	ENA	Sus scrofa	Asia	10.83	12.63	7.84	6.54	0.52	0.62	AO
SAMEA3497808	Meishan	ENA	Sus scrofa	Asia	10.7	9.14	11.2	0	0	1.23	OO
SAMEA3497809	Meishan	ENA	Sus scrofa	Asia	16.79	10.78	12.92	0	0	1.2	OO
SAMN06556517	Meishan	ENA	Sus scrofa	Asia	9.41	6.38	7.24	0	0	1.13	OO
SAMN06560428	Meishan	ENA	Sus scrofa	Asia	9.05	6.77	5.24	4.15	0.61	0.77	AO
SAMN06562584	Meishan	ENA	Sus scrofa	Asia	11.81	10.27	11.6	0	0	1.13	OO
SAMN06562589	Meishan	ENA	Sus scrofa	Asia	10.16	7.82	4.8	3.02	0.39	0.61	AO
SAMN06562602	Meishan	ENA	Sus scrofa	Asia	12.45	8.87	12.08	0	0	1.36	OO
SAMN06562956	Meishan	ENA	Sus scrofa	Asia	10.49	8.7	5.08	3.89	0.45	0.58	AO
SAMN06562959	Meishan	ENA	Sus scrofa	Asia	6.14	5	10.08	0.05	0.01	2.02	OO
SAMN06562971	Meishan	ENA	Sus scrofa	Asia	11.66	7.8	4	3.62	0.46	0.51	AO
SAMN06562977	Meishan	ENA	Sus scrofa	Asia	10.27	7.29	11.68	0	0	1.6	OO
SAMN06562978	Meishan	ENA	Sus scrofa	Asia	10.62	8.42	0	7.79	0.93	0	AA
SAMN06562984	Meishan	ENA	Sus scrofa	Asia	11.08	6.4	3.8	3.51	0.55	0.59	AO
SAMN06563284	Meishan	ENA	Sus scrofa	Asia	11.9	10.76	14.96	0	0	1.39	OO
SAMN06563369	Meishan	ENA	Sus scrofa	Asia	10.7	9.32	8.44	0	0	0.91	OO
SAMN06563583	Meishan	ENA	Sus scrofa	Asia	12.41	10.19	3.08	5.21	0.51	0.3	AO
SAMN06563661	Meishan	ENA	Sus scrofa	Asia	8.79	6.25	8.84	0.14	0.02	1.41	OO
SAMN06564163	Meishan	ENA	Sus scrofa	Asia	10.17	8.19	0	6.82	0.83	0	AA
SAMN06579151	Meishan	ENA	Sus scrofa	Asia	9.52	7.06	0	6.83	0.97	0	AA
SAMN06579320	Meishan	ENA	Sus scrofa	Asia	10.66	6.53	1.76	3.13	0.48	0.27	AO
SAMN06603310	Meishan	ENA	Sus scrofa	Asia	9.87	6.04	3.48	1.88	0.31	0.58	AO
SAMN06603321	Meishan	ENA	Sus scrofa	Asia	10.22	8.29	11	0	0	1.33	OO
SAMN06603369	Meishan	ENA	Sus scrofa	Asia	11.36	7.13	3.52	3.86	0.54	0.49	AO
SAMN06603407	Meishan	ENA	Sus scrofa	Asia	10.93	6.88	10.72	0	0	1.56	OO
SAMN06603626	Meishan	ENA	Sus scrofa	Asia	11.44	7.4	6.68	0	0	0.9	OO
SAMN06606917	Meishan	ENA	Sus scrofa	Asia	7.84	6.54	4.8	2.54	0.39	0.73	AO
SAMN06607518	Meishan	ENA	Sus scrofa	Asia	10.53	7.86	7.92	0	0	1.01	OO
SAMN06610205	Meishan	ENA	Sus scrofa	Asia	9.8	7.48	0	7.33	0.98	0	AA
SAMN06610393	Meishan	ENA	Sus scrofa	Asia	12.15	8.62	5.16	3.55	0.41	0.6	AO
SAMEA3497856	Middle White	ENA	Sus scrofa	Europe	12.75	10.91	6.72	0	0	0.62	OO
SAMEA4828325	MiniLEWE	ENA	Sus scrofa	Europe	14.58	8.34	0	8.86	1.06	0	AA
SAMEA4828326	MiniLEWE	ENA	Sus scrofa	Europe	15.25	10.91	0	11.02	1.01	0	AA
SAMEA3497884	Near East Wild Boar	ENA	Sus scrofa	Near East	9.48	7.2	7.4	0	0	1.03	OO
SAMEA3497885	Near East Wild Boar	ENA	Sus scrofa	Near East	12.23	9.52	3	4.39	0.46	0.32	AO
SAMEA3376934	Pietrain	ENA	Sus scrofa	Europe	7.33	5.87	3.84	4.71	0.8	0.65	AO
SAMEA3376935	Pietrain	ENA	Sus scrofa	Europe	6.5	8.28	15.76	0	0	1.9	OO
SAMEA3376936	Pietrain	ENA	Sus scrofa	Europe	13.23	10.98	8.64	0	0	0.79	OO
SAMEA3376937	Pietrain	ENA	Sus scrofa	Europe	13.2	9.3	10	0	0	1.08	OO
SAMEA3376938	Pietrain	ENA	Sus scrofa	Europe	13.75	10.81	17.2	0	0	1.59	OO
SAMEA3376939	Pietrain	ENA	Sus scrofa	Europe	14.73	11.25	11.72	0	0	1.04	OO
SAMEA3376940	Pietrain	ENA	Sus scrofa	Europe	10.8	12.24	0	8.01	0.65	0	AA
SAMEA3376941	Pietrain	ENA	Sus scrofa	Europe	11.93	15.9	0	13.39	0.84	0	AA
SAMEA3376942	Pietrain	ENA	Sus scrofa	Europe	11.16	8.37	0	8.27	0.99	0	AA
SAMEA3376943	Pietrain	ENA	Sus scrofa	Europe	11.26	8.53	4.48	4.47	0.52	0.53	AO
SAMEA3376944	Pietrain	ENA	Sus scrofa	Europe	10.99	15.71	8.12	8.81	0.56	0.52	AO
SAMEA3497860	Pietrain	ENA	Sus scrofa	Europe	8.47	9.69	12.92	0	0	1.33	OO
SAMEA5730047	Pietrain	ENA	Sus scrofa	Europe	17.68	16.16	0	13.97	0.86	0	AA
SAMEA5730050	Pietrain	ENA	Sus scrofa	Europe	25.25	23.98	0	23.64	0.99	0	AA
SAMEA5730051	Pietrain	ENA	Sus scrofa	Europe	25.71	24.43	14.96	10.9	0.45	0.61	AO
SAMEA5730052	Pietrain	ENA	Sus scrofa	Europe	17.12	16.66	6	6.12	0.37	0.36	AO
SAMN04440477	Pietrain	ENA	Sus scrofa	Europe	13.41	12.65	15.16	0	0	1.2	OO
SAMN06115544	Rongchang	ENA	Sus scrofa	Asia	20.91	14.4	0	13.18	0.92	0	AA
SAMN06115552	Rongchang	ENA	Sus scrofa	Asia	13.18	12.01	11.52	0.15	0.01	0.96	OO
SAMN06115553	Rongchang	ENA	Sus scrofa	Asia	10.8	8.99	4.12	4.2	0.47	0.46	AO
SAMN06560025	Rongchang	ENA	Sus scrofa	Asia	18.43	15.97	0	13.31	0.83	0	AA
SAMN06560051	Rongchang	ENA	Sus scrofa	Asia	23.27	19.51	13.32	9.3	0.48	0.68	AO
SAMEA5730046	Schweizer Edelschwein	ENA	Sus scrofa	Europe	17.28	15.79	17.84	0	0	1.13	OO
SAMEA3497862	Tamworth	ENA	Sus scrofa	Europe	12.33	10.19	10.28	0	0	1.01	OO
SAMEA3497863	Tamworth	ENA	Sus scrofa	Europe	13.86	11.35	14	0	0	1.23	OO
SAMN03396581	Tamworth	ENA	Sus scrofa	Europe	14.35	12.7	8.72	0	0	0.69	OO
SAMN09951281	Tongcheng	ENA	Sus scrofa	Asia	8.86	7.77	4.92	6.72	0.86	0.63	AO
SAMN09951282	Tongcheng	ENA	Sus scrofa	Asia	8.37	7.22	2.48	4.29	0.59	0.34	AO
SAMN09951283	Tongcheng	ENA	Sus scrofa	Asia	7.99	6.29	0	8.62	1.37	0	AA
SAMN09951286	Tongcheng	ENA	Sus scrofa	Asia	8.25	7.63	0	6.78	0.89	0	AA
SAMEA3497810	Wannan Spotted	ENA	Sus scrofa	Asia	10.68	9.36	4.48	0.05	0.01	0.48	OO
SAMEA3497811	Wannan Spotted	ENA	Sus scrofa	Asia	10.18	9.07	9.92	0	0	1.09	OO
SAMN08689107	Wuzhishan minipig	ENA	Sus scrofa	Asia	13.61	12.86	0	11.04	0.86	0	AA
SAMEA3497812	Xiang	ENA	Sus scrofa	Asia	9.01	6.91	9.64	0	0	1.4	OO
SAMEA3497813	Xiang	ENA	Sus scrofa	Asia	8.84	6.71	7.28	0	0	1.08	OO
SAMEA6798259	Yorkshire	ENA	Sus scrofa	Europe	15.7	12.22	14.12	0	0	1.16	OO
SAMEA6798260	Yorkshire	ENA	Sus scrofa	Europe	16.14	13	0	10.92	0.84	0	AA
SAMEA6798261	Yorkshire	ENA	Sus scrofa	Europe	13.8	10.39	0	9.41	0.91	0	AA
SAMEA6798262	Yorkshire	ENA	Sus scrofa	Europe	13.12	10.69	8.2	4.63	0.43	0.77	AO
SAMEA6798263	Yorkshire	ENA	Sus scrofa	Europe	16.08	12.57	0	11.66	0.93	0	AA
SAMN03031182	Yorkshire	ENA	Sus scrofa	Europe	12.17	13.67	0	15.68	1.15	0	AA
SAMN03031183	Yorkshire	ENA	Sus scrofa	Europe	11.68	10.18	13.72	0	0	1.35	OO
SAMN03031184	Yorkshire	ENA	Sus scrofa	Europe	10.33	10.56	6.68	6.96	0.66	0.63	AO
SAMN03031185	Yorkshire	ENA	Sus scrofa	Europe	10.32	7.93	0	7.34	0.93	0	AA
SAMN03031186	Yorkshire	ENA	Sus scrofa	Europe	12.07	11.71	2.44	4.8	0.41	0.21	AO
SAMN03031187	Yorkshire	ENA	Sus scrofa	Europe	12.26	13.07	0	16.03	1.23	0	AA
SAMN03031188	Yorkshire	ENA	Sus scrofa	Europe	8.77	8.62	0	12.64	1.47	0	AA
SAMN03031189	Yorkshire	ENA	Sus scrofa	Europe	9.31	10.93	4	8.32	0.76	0.37	AO
SAMN03031191	Yorkshire	ENA	Sus scrofa	Europe	11.98	10.83	0	10.96	1.01	0	AA
SAMN03031192	Yorkshire	ENA	Sus scrofa	Europe	12.83	11.12	11.36	0	0	1.02	OO
SAMN03031193	Yorkshire	ENA	Sus scrofa	Europe	13.17	11.73	3.96	6.5	0.55	0.34	AO
SAMN03031194	Yorkshire	ENA	Sus scrofa	Europe	12.77	11.68	9	0	0	0.77	OO
SAMN06563285	Yorkshire	ENA	Sus scrofa	Europe	11.87	8.79	3.08	3.52	0.4	0.35	AO
SAMN03031159	Yucatan miniature pig	ENA	Sus scrofa	South America	13.73	9.84	0	12.82	1.3	0	AA
SAMN03031160	Yucatan miniature pig	ENA	Sus scrofa	South America	14.54	9.92	0	10.71	1.08	0	AA
SAMN03031161	Yucatan miniature pig	ENA	Sus scrofa	South America	12.74	10.3	3.44	5.06	0.49	0.33	AO
SAMN03031162	Yucatan miniature pig	ENA	Sus scrofa	South America	13.73	9.97	8.84	6.2	0.62	0.89	AO
SAMN03031163	Yucatan miniature pig	ENA	Sus scrofa	South America	12.88	9.08	7.2	4.15	0.46	0.79	AO
SAMN03031164	Yucatan miniature pig	ENA	Sus scrofa	South America	12.45	10	6.24	0	0	0.62	OO
SAMN03031165	Yucatan miniature pig	ENA	Sus scrofa	South America	12.78	9.76	8.6	0	0	0.88	OO
SAMN03031166	Yucatan miniature pig	ENA	Sus scrofa	South America	14.2	11.27	5.28	6.04	0.54	0.47	AO
SAMN03031167	Yucatan miniature pig	ENA	Sus scrofa	South America	10.39	8.91	7.44	0	0	0.84	OO
SAMN03031168	Yucatan miniature pig	ENA	Sus scrofa	South America	8.44	6.95	6.04	3.84	0.55	0.87	AO
SAMN03031169	Yucatan miniature pig	ENA	Sus scrofa	South America	12.27	8.95	7.56	4.69	0.52	0.84	AO
SAMN03031170	Yucatan miniature pig	ENA	Sus scrofa	South America	14.02	11.65	8.72	3.91	0.34	0.75	AO
SAMN03396582	Yucatan miniature pig	ENA	Sus scrofa	South America	15.54	13.99	19.52	0	0	1.4	OO
SAMEA3497814	Zang	ENA	Sus scrofa	Asia	10.91	10.88	13.4	0	0	1.23	OO
AL	Alentejano	ENA-POOLED	Sus scrofa	Europe	41.84	40.99	21.56	20.13	0.49	0.53	/
AC	Apulo Calabrese	ENA-POOLED	Sus scrofa	Europe	41.98	44.78	26.48	12.43	0.28	0.59	/
BA	Basque	ENA-POOLED	Sus scrofa	Europe	39.44	37.02	16.92	19.72	0.53	0.46	/
BI	Bísara	ENA-POOLED	Sus scrofa	Europe	42.33	41.43	21.52	22.33	0.54	0.52	/
BS	Black Slavonian	ENA-POOLED	Sus scrofa	Europe	40.48	39.62	22.2	18.68	0.47	0.56	/
CA	Casertana	ENA-POOLED	Sus scrofa	Europe	43.47	41.61	21.88	20.04	0.48	0.53	/
CS	Cinta Senese	ENA-POOLED	Sus scrofa	Europe	42.28	40.29	33	6.08	0.15	0.82	/
EWB	European Wild Boar	ENA-POOLED	Sus scrofa	Europe	11.73	10.77	1	7.03	0.65	0.09	/
GA	Gascon	ENA-POOLED	Sus scrofa	Europe	41	38.6	18.36	20.42	0.53	0.48	/
IDU	Italian Duroc	ENA-POOLED	Sus scrofa	Europe	41.8	39.91	17.4	16.86	0.42	0.44	/
ILA	Italian Landrace	ENA-POOLED	Sus scrofa	Europe	47.68	43.52	41.4	3.14	0.07	0.95	/
ILW	Italian Large White	ENA-POOLED	Sus scrofa	Europe	45.12	42.47	33	8.36	0.2	0.78	/
KR	Krškopolje	ENA-POOLED	Sus scrofa	Europe	40.66	40.12	15.92	20.77	0.52	0.4	/
LIW	Lithuanian Indigenous Wattle	ENA-POOLED	Sus scrofa	Europe	41.88	41.48	23.28	9.44	0.23	0.56	/
LWOT	Lithuanian White Old type	ENA-POOLED	Sus scrofa	Europe	41.5	40.44	40.12	6.63	0.16	0.99	/
MB	Majorcan Black	ENA-POOLED	Sus scrofa	Europe	41.8	39.92	21.8	25.26	0.63	0.55	/
MR	Mora Romagnola	ENA-POOLED	Sus scrofa	Europe	41.08	37.99	3.2	30.06	0.79	0.08	/
MO	Moravka	ENA-POOLED	Sus scrofa	Europe	42.17	41.05	17.44	12.81	0.31	0.42	/
NS	Nero Siciliano	ENA-POOLED	Sus scrofa	Europe	38.79	35.52	16.56	12.46	0.35	0.47	/
SA	Sarda	ENA-POOLED	Sus scrofa	Europe	44.19	41.05	23.36	20.23	0.49	0.57	/
SHS	Schwäbisch Hällisches Schwein	ENA-POOLED	Sus scrofa	Europe	42.58	42.23	29.76	9.31	0.22	0.7	/
SBM	Swallow-Bellied Mangalitsa	ENA-POOLED	Sus scrofa	Europe	40.94	38.97	7.92	27.78	0.71	0.2	/
TU	Turopolje	ENA-POOLED	Sus scrofa	Europe	42.49	41.45	25.08	15.97	0.39	0.61	/
SS_100	Italian Duroc	In house produced	Sus scrofa	Europe	24.17	22.46	15.16	13.23	0.59	0.67	AO
SS_101	Italian Duroc	In house produced	Sus scrofa	Europe	24.12	23.02	21.72	0	0	0.94	OO
SS_102	Italian Duroc	In house produced	Sus scrofa	Europe	24.3	21.23	13.96	10.75	0.51	0.66	AO
SS_103	Italian Duroc	In house produced	Sus scrofa	Europe	24.46	23.39	21.6	0	0	0.92	OO
SS_104	Italian Duroc	In house produced	Sus scrofa	Europe	24.26	22.56	10.92	11.22	0.5	0.48	AO
SS_105	Italian Duroc	In house produced	Sus scrofa	Europe	24.16	23.88	31.88	0	0	1.34	OO
SS_106	Italian Duroc	In house produced	Sus scrofa	Europe	24.36	23.46	7.32	10.82	0.46	0.31	AO
SS_107	Italian Duroc	In house produced	Sus scrofa	Europe	24.05	21.67	15.96	11.91	0.55	0.74	AO
SS_111	Italian Duroc	In house produced	Sus scrofa	Europe	24.08	20.65	0	20.63	1	0	AA
SS_113	Italian Duroc	In house produced	Sus scrofa	Europe	24.27	22.44	38.64	0	0	1.72	OO
SS_114	Italian Duroc	In house produced	Sus scrofa	Europe	24.16	22.18	13.84	9.95	0.45	0.62	AO
SS_126	Italian Duroc	In house produced	Sus scrofa	Europe	24.09	21.67	13.88	11.59	0.53	0.64	AO
SS_58	Italian Duroc	In house produced	Sus scrofa	Europe	24.22	20.17	11.84	7.57	0.38	0.59	AO
SS_59	Italian Duroc	In house produced	Sus scrofa	Europe	24.28	21.34	26.84	0	0	1.26	OO
SS_60	Italian Duroc	In house produced	Sus scrofa	Europe	24.01	20.13	14.6	9.89	0.49	0.73	AO
SS_61	Italian Duroc	In house produced	Sus scrofa	Europe	24.34	21.72	22.68	11.58	0.53	1.04	AO
SS_66	Italian Duroc	In house produced	Sus scrofa	Europe	24.55	20.91	7.32	9.8	0.47	0.35	AO
SS_67	Italian Duroc	In house produced	Sus scrofa	Europe	24.25	21.93	26.44	0	0	1.21	OO
SS_68	Italian Duroc	In house produced	Sus scrofa	Europe	23.99	20.4	13	8.24	0.4	0.64	AO
SS_69	Italian Duroc	In house produced	Sus scrofa	Europe	24.04	20.55	0	23.27	1.13	0	AA
SS_70	Italian Duroc	In house produced	Sus scrofa	Europe	24.26	24.32	35	0	0	1.44	OO
SS_71	Italian Duroc	In house produced	Sus scrofa	Europe	24.22	24.25	39.84	0.12	0	1.64	OO
SS_72	Italian Duroc	In house produced	Sus scrofa	Europe	23.96	21	14.36	10.92	0.52	0.68	AO
SS_74	Italian Duroc	In house produced	Sus scrofa	Europe	24.03	20.91	16.88	10.08	0.48	0.81	AO
SS_75	Italian Duroc	In house produced	Sus scrofa	Europe	23.8	20.38	17.64	12.8	0.63	0.87	AO
SS_76	Italian Duroc	In house produced	Sus scrofa	Europe	24.18	21.75	13.84	13.2	0.61	0.64	AO
SS_79	Italian Duroc	In house produced	Sus scrofa	Europe	23.27	20.34	13.84	8.27	0.41	0.68	AO
SS_80	Italian Duroc	In house produced	Sus scrofa	Europe	23.34	20.12	5.08	10.72	0.53	0.25	AO
SS_81	Italian Duroc	In house produced	Sus scrofa	Europe	23.46	21.64	17	11.66	0.54	0.79	AO
SS_82	Italian Duroc	In house produced	Sus scrofa	Europe	23.87	21.93	19.32	7.52	0.34	0.88	AO
SS_94	Italian Duroc	In house produced	Sus scrofa	Europe	23.71	22.81	16.4	10.86	0.48	0.72	AO
SS_96	Italian Duroc	In house produced	Sus scrofa	Europe	24.23	22.57	6.04	10.82	0.48	0.27	AO
SS_97	Italian Duroc	In house produced	Sus scrofa	Europe	24.47	22.9	10.28	9.53	0.42	0.45	AO
SS_98	Italian Duroc	In house produced	Sus scrofa	Europe	24.23	23.68	14.96	0	0	0.63	OO
SS_99	Italian Duroc	In house produced	Sus scrofa	Europe	23.9	22.83	16.16	9.3	0.41	0.71	AO
SS_10	Italian Landrace	In house produced	Sus scrofa	Europe	22.4	29.32	17.24	13.06	0.45	0.59	AO
SS_11	Italian Landrace	In house produced	Sus scrofa	Europe	24.06	29.37	13.56	11.14	0.38	0.46	AO
SS_12	Italian Landrace	In house produced	Sus scrofa	Europe	24.65	24.13	33.32	0.07	0	1.38	OO
SS_13	Italian Landrace	In house produced	Sus scrofa	Europe	22.13	20.54	23.92	0	0	1.16	OO
SS_14	Italian Landrace	In house produced	Sus scrofa	Europe	24.26	24.97	31.28	0	0	1.25	OO
SS_15	Italian Landrace	In house produced	Sus scrofa	Europe	24.35	23.37	27.16	0	0	1.16	OO
SS_16	Italian Landrace	In house produced	Sus scrofa	Europe	24.44	23.86	25.96	0.04	0	1.09	OO
SS_17	Italian Landrace	In house produced	Sus scrofa	Europe	24.15	29.88	30.84	0	0	1.03	OO
SS_18	Italian Landrace	In house produced	Sus scrofa	Europe	24.37	26.59	32.28	0	0	1.21	OO
SS_19	Italian Landrace	In house produced	Sus scrofa	Europe	24.26	29.1	38.08	0	0	1.31	OO
SS_2	Italian Landrace	In house produced	Sus scrofa	Europe	24.2	24.55	33.2	0.14	0.01	1.35	OO
SS_20	Italian Landrace	In house produced	Sus scrofa	Europe	24.26	17.73	32.16	0	0	1.81	OO
SS_21	Italian Landrace	In house produced	Sus scrofa	Europe	20.38	32.73	31.44	0	0	0.96	OO
SS_22	Italian Landrace	In house produced	Sus scrofa	Europe	24.51	29.08	21.64	0	0	0.74	OO
SS_23	Italian Landrace	In house produced	Sus scrofa	Europe	24.42	22.22	20.12	0	0	0.91	OO
SS_24	Italian Landrace	In house produced	Sus scrofa	Europe	24.48	16.72	18.96	0	0	1.13	OO
SS_25	Italian Landrace	In house produced	Sus scrofa	Europe	24.11	20.93	17.12	0	0	0.82	OO
SS_26	Italian Landrace	In house produced	Sus scrofa	Europe	24.3	23.39	25.96	0	0	1.11	OO
SS_27	Italian Landrace	In house produced	Sus scrofa	Europe	24.43	23.21	22.88	0	0	0.99	OO
SS_28	Italian Landrace	In house produced	Sus scrofa	Europe	24.51	18.77	33.88	0	0	1.81	OO
SS_29	Italian Landrace	In house produced	Sus scrofa	Europe	24.24	27.4	24	0	0	0.88	OO
SS_3	Italian Landrace	In house produced	Sus scrofa	Europe	24.56	20.2	12.6	0	0	0.62	OO
SS_30	Italian Landrace	In house produced	Sus scrofa	Europe	24.36	22.39	19	0	0	0.85	OO
SS_31	Italian Landrace	In house produced	Sus scrofa	Europe	24.24	21.04	27.6	0.07	0	1.31	OO
SS_32	Italian Landrace	In house produced	Sus scrofa	Europe	24.43	18.2	4.76	7.58	0.42	0.26	AO
SS_33	Italian Landrace	In house produced	Sus scrofa	Europe	24.07	19.12	30.92	0	0	1.62	OO
SS_34	Italian Landrace	In house produced	Sus scrofa	Europe	24.07	24.54	22.92	0	0	0.93	OO
SS_35	Italian Landrace	In house produced	Sus scrofa	Europe	24.04	30.88	27.48	0	0	0.89	OO
SS_36	Italian Landrace	In house produced	Sus scrofa	Europe	24.09	20.71	20.92	0	0	1.01	OO
SS_4	Italian Landrace	In house produced	Sus scrofa	Europe	24.2	25.18	17.44	0	0	0.69	OO
SS_5	Italian Landrace	In house produced	Sus scrofa	Europe	23.86	28.33	16.12	0	0	0.57	OO
SS_6	Italian Landrace	In house produced	Sus scrofa	Europe	24.38	23.73	24.4	0	0	1.03	OO
SS_7	Italian Landrace	In house produced	Sus scrofa	Europe	24.71	24.71	18.48	13.48	0.55	0.75	AO
SS_8	Italian Landrace	In house produced	Sus scrofa	Europe	24.18	28.54	34	0	0	1.19	OO
SS_9	Italian Landrace	In house produced	Sus scrofa	Europe	24.38	20.56	25.24	0	0	1.23	OO
AA1	Italian Large White	In house produced	Sus scrofa	Europe	22.44	20.2	9.24	9.26	0.46	0.46	AO
AA10	Italian Large White	In house produced	Sus scrofa	Europe	22.39	20.68	21.72	0	0	1.05	OO
AA11	Italian Large White	In house produced	Sus scrofa	Europe	22.5	20.82	23.76	0	0	1.14	OO
AA13	Italian Large White	In house produced	Sus scrofa	Europe	22.68	21.87	11.32	8.31	0.38	0.52	AO
AA14	Italian Large White	In house produced	Sus scrofa	Europe	22.18	20.93	8.56	9.04	0.43	0.41	AO
AA17	Italian Large White	In house produced	Sus scrofa	Europe	22.32	21.03	29.44	0	0	1.4	OO
AA3	Italian Large White	In house produced	Sus scrofa	Europe	22.43	20.69	21.24	0	0	1.03	OO
AA30	Italian Large White	In house produced	Sus scrofa	Europe	22.7	21.01	18.88	0.07	0	0.9	OO
AA4	Italian Large White	In house produced	Sus scrofa	Europe	22.54	20.21	28.4	0	0	1.41	OO
AA5	Italian Large White	In house produced	Sus scrofa	Europe	22.45	19.99	17.16	11.29	0.56	0.86	AO
AA6	Italian Large White	In house produced	Sus scrofa	Europe	22.26	20.35	19.32	0	0	0.95	OO
AA9	Italian Large White	In house produced	Sus scrofa	Europe	22.09	21.24	28.56	0	0	1.34	OO
AB1	Italian Large White	In house produced	Sus scrofa	Europe	22.42	20.14	0	21.12	1.05	0	AA
AB10	Italian Large White	In house produced	Sus scrofa	Europe	22.32	21.04	0	17.79	0.85	0	AA
AB16	Italian Large White	In house produced	Sus scrofa	Europe	22.5	21.33	15.08	0	0	0.71	OO
AB19	Italian Large White	In house produced	Sus scrofa	Europe	22.58	21.78	22.44	0	0	1.03	OO
AB2	Italian Large White	In house produced	Sus scrofa	Europe	22.38	21.04	20.96	9.96	0.47	1	AO
AB20	Italian Large White	In house produced	Sus scrofa	Europe	22.59	20.84	28.16	0	0	1.35	OO
AB21	Italian Large White	In house produced	Sus scrofa	Europe	22.76	21.48	28.92	0	0	1.35	OO
AB27	Italian Large White	In house produced	Sus scrofa	Europe	22.25	21.29	31.6	0.02	0	1.48	OO
AB3	Italian Large White	In house produced	Sus scrofa	Europe	22.59	22.1	14.2	10.8	0.49	0.64	AO
AB4	Italian Large White	In house produced	Sus scrofa	Europe	22.33	21.51	23.16	0	0	1.08	OO
AB5	Italian Large White	In house produced	Sus scrofa	Europe	22.59	20.62	38.44	0	0	1.86	OO
AB6	Italian Large White	In house produced	Sus scrofa	Europe	22.4	21.24	19.36	0	0	0.91	OO
AB7	Italian Large White	In house produced	Sus scrofa	Europe	22.8	21.74	24.92	0	0	1.15	OO
SS_108	Italian Large White	In house produced	Sus scrofa	Europe	23.98	21.92	8.52	9.14	0.42	0.39	AO
SS_109	Italian Large White	In house produced	Sus scrofa	Europe	24.08	21.74	26.56	0	0	1.22	OO
SS_110	Italian Large White	In house produced	Sus scrofa	Europe	24.16	22.29	9.84	9.87	0.44	0.44	AO
SS_112	Italian Large White	In house produced	Sus scrofa	Europe	24.24	21.91	10.84	11.97	0.55	0.49	AO
SS_115	Italian Large White	In house produced	Sus scrofa	Europe	24.25	23.41	24.4	0	0	1.04	OO
SS_116	Italian Large White	In house produced	Sus scrofa	Europe	24.45	21.94	15.12	10.66	0.49	0.69	AO
SS_118	Italian Large White	In house produced	Sus scrofa	Europe	24.06	21.34	21	0	0	0.98	OO
SS_119	Italian Large White	In house produced	Sus scrofa	Europe	24.62	22.77	16.52	9.76	0.43	0.73	AO
SS_120	Italian Large White	In house produced	Sus scrofa	Europe	24.55	21.02	8.92	10.67	0.51	0.42	AO
SS_121	Italian Large White	In house produced	Sus scrofa	Europe	24.12	22.73	19.44	0	0	0.86	OO
SS_124	Italian Large White	In house produced	Sus scrofa	Europe	24.19	22.75	27.28	0	0	1.2	OO
SS_37	Italian Large White	In house produced	Sus scrofa	Europe	24.33	21.86	16.04	0	0	0.73	OO
SS_38	Italian Large White	In house produced	Sus scrofa	Europe	24.09	22.41	23.8	0	0	1.06	OO
SS_39	Italian Large White	In house produced	Sus scrofa	Europe	24.33	20.66	21.04	0	0	1.02	OO
SS_40	Italian Large White	In house produced	Sus scrofa	Europe	24.45	24.67	28.12	0	0	1.14	OO
SS_41	Italian Large White	In house produced	Sus scrofa	Europe	24.31	21.95	23.8	0	0	1.08	OO
SS_42	Italian Large White	In house produced	Sus scrofa	Europe	24.3	21.07	32.36	0	0	1.54	OO
SS_43	Italian Large White	In house produced	Sus scrofa	Europe	24.47	21.63	30.8	0	0	1.42	OO
SS_45	Italian Large White	In house produced	Sus scrofa	Europe	24.4	21.48	25.28	0	0	1.18	OO
SS_46	Italian Large White	In house produced	Sus scrofa	Europe	23.61	20.67	26.52	0	0	1.28	OO
SS_47	Italian Large White	In house produced	Sus scrofa	Europe	24.24	21.72	15.48	0	0	0.71	OO
SS_48	Italian Large White	In house produced	Sus scrofa	Europe	24.24	21.4	19.12	0.02	0	0.89	OO
SS_49	Italian Large White	In house produced	Sus scrofa	Europe	24.16	21.33	12.44	0	0	0.58	OO
SS_50	Italian Large White	In house produced	Sus scrofa	Europe	24.18	20.78	30	0	0	1.44	OO
SS_51	Italian Large White	In house produced	Sus scrofa	Europe	24.22	22	28.64	0	0	1.3	OO
SS_52	Italian Large White	In house produced	Sus scrofa	Europe	24.39	22.46	23.28	0	0	1.04	OO
SS_53	Italian Large White	In house produced	Sus scrofa	Europe	24.42	21.22	12.56	11.54	0.54	0.59	AO
SS_54	Italian Large White	In house produced	Sus scrofa	Europe	24.27	22.36	21.2	0	0	0.95	OO
SS_56	Italian Large White	In house produced	Sus scrofa	Europe	24.2	22.88	28.44	0	0	1.24	OO
SS_57	Italian Large White	In house produced	Sus scrofa	Europe	24.25	21.86	25.36	0	0	1.16	OO
SS_62	Italian Large White	In house produced	Sus scrofa	Europe	24.06	21.44	9.32	9.62	0.45	0.43	AO
SS_63	Italian Large White	In house produced	Sus scrofa	Europe	24.09	23.01	13.48	0	0	0.59	OO
SS_64	Italian Large White	In house produced	Sus scrofa	Europe	23.06	22.35	29.8	0	0	1.33	OO
SS_65	Italian Large White	In house produced	Sus scrofa	Europe	24.47	21.6	20	0	0	0.93	OO
SS_73	Italian Large White	In house produced	Sus scrofa	Europe	23.13	25.12	39.04	0.07	0	1.55	OO
SS_77	Italian Large White	In house produced	Sus scrofa	Europe	23.91	21.73	28.68	0	0	1.32	OO
SS_78	Italian Large White	In house produced	Sus scrofa	Europe	23.32	21.41	24.64	0	0	1.15	OO
SS_83	Italian Large White	In house produced	Sus scrofa	Europe	24.16	21.37	18.24	0	0	0.85	OO
SS_84	Italian Large White	In house produced	Sus scrofa	Europe	24.09	21.63	13.48	11.39	0.53	0.62	AO
SS_85	Italian Large White	In house produced	Sus scrofa	Europe	24.34	22.54	21.92	0	0	0.97	OO
SS_86	Italian Large White	In house produced	Sus scrofa	Europe	24.28	22.27	21	0	0	0.94	OO
SS_87	Italian Large White	In house produced	Sus scrofa	Europe	24.27	23.42	13.68	12.79	0.55	0.58	AO
SS_88	Italian Large White	In house produced	Sus scrofa	Europe	24.34	22.02	7.88	11.69	0.53	0.36	AO
SS_89	Italian Large White	In house produced	Sus scrofa	Europe	24.36	23.36	23.72	0	0	1.02	OO
SS_90	Italian Large White	In house produced	Sus scrofa	Europe	24	22.87	32.88	0	0	1.44	OO
SS_91	Italian Large White	In house produced	Sus scrofa	Europe	24.22	23.39	28.2	0	0	1.21	OO
SS_92	Italian Large White	In house produced	Sus scrofa	Europe	24.21	22.37	21	0	0	0.94	OO
W30	Italian Large White	In house produced	Sus scrofa	Europe	22.04	20.97	0	19.08	0.91	0	AA
W36	Italian Large White	In house produced	Sus scrofa	Europe	22.58	22.18	19	0	0	0.86	OO
W38	Italian Large White	In house produced	Sus scrofa	Europe	22.29	21.81	34.04	0	0	1.56	OO
W55	Italian Large White	In house produced	Sus scrofa	Europe	22.34	21.13	18.6	0	0	0.88	OO
Y10	Italian Large White	In house produced	Sus scrofa	Europe	20.83	19.95	28.28	0	0	1.42	OO
Y11	Italian Large White	In house produced	Sus scrofa	Europe	22.12	21.67	11.56	7.83	0.36	0.53	AO
Y12	Italian Large White	In house produced	Sus scrofa	Europe	22.19	21.79	36.8	0	0	1.69	OO
Y13	Italian Large White	In house produced	Sus scrofa	Europe	22.4	21.21	6.24	8.98	0.42	0.29	AO
Y17	Italian Large White	In house produced	Sus scrofa	Europe	22.51	21.18	24.2	0	0	1.14	OO
Y2	Italian Large White	In house produced	Sus scrofa	Europe	22.15	21.67	25.52	0	0	1.18	OO
Y23	Italian Large White	In house produced	Sus scrofa	Europe	22.08	21.44	17.52	0	0	0.82	OO
Y27	Italian Large White	In house produced	Sus scrofa	Europe	22.39	21.28	32	0	0	1.5	OO
Y3	Italian Large White	In house produced	Sus scrofa	Europe	19.44	19.97	23.6	0	0	1.18	OO
Y39	Italian Large White	In house produced	Sus scrofa	Europe	22.28	22.51	35.28	0	0	1.57	OO
Y4	Italian Large White	In house produced	Sus scrofa	Europe	21.69	21.82	24.08	0.07	0	1.1	OO
Y40	Italian Large White	In house produced	Sus scrofa	Europe	22.11	19.88	20.44	0	0	1.03	OO
Y5	Italian Large White	In house produced	Sus scrofa	Europe	22.56	21.83	11.96	9.71	0.44	0.55	AO
Y7	Italian Large White	In house produced	Sus scrofa	Europe	22.19	20.65	20.76	0	0	1.01	OO

## Sheet: Table S2
Table S2. Structural Variants (SV) identified in the expanded ABO gene regions. Information is based on Sscrofa 11.1 reference genome.
											Frequency of the ALT allele$
Reference genome	Chromosome	Start	End	Variant	ALT1	Size(bp)2	Consequence	Repeat Name3	Repeat type4	Repeat overlap (%)5	All samples	Sus scrofa	Sus barbatus	Sus cebifrons	Sus celebensis	Sus verrucosus	Porcula salvania	Phachochoerus africanus
Sscrofa11.1	SSC1	272899281	272899282	SSC1:g.272899281_272899282ins	Insertion	29	Intergenic§	L1MB5	LINE	NA	0.15	0.16	0	0	0	0	NA	0
Sscrofa11.1	SSC1	272900207	272900208	SSC1:g.272900207_272900208ins	Insertion	29	Intergenic§	-	-	-	0.23	0.19	0.33	1	1	0.17	0	1
Sscrofa11.1	SSC1	272904001	272904311	SSC1:g.272904001_272904311del	Deletion	310	Intergenic§	Pre0_SS	SINE	80.97	0.14	0.14	0	0	0	0	NA	NA
Sscrofa11.1	SSC1	272904488	272904697	SSC1:g.272904488_272904697del	Deletion	209	Intergenic§	SINE1C_SS	SINE	55.98	0.02	0	0	0	0	0	0	0.7
Sscrofa11.1	SSC1	272906347	272906773	SSC1:g.272906347_272906773del	Deletion	426	Intergenic§	Pre0_SS	SINE	56.57	0.16	0.16	0.17	0.06	0.25	0.17	0.42	0
Sscrofa11.1	SSC1	272906508	272906784	SSC1:g.272906508_272906784del	Deletion	276	Intergenic§	Pre0_SS	SINE	87.32	0.3	0.31	0.33	0.22	0.5	0.83	1	0
Sscrofa11.1	SSC1	272907350	272907389	O_DEL#	Deletion	39	Deletion of 8th exon	Pre0_SS	SINE	100	0.66	0.69	0.67	0.78	0.5	0.17	0	0
Sscrofa11.1	SSC1	272908763	272908764	SSC1:g.272908763_272908764ins	Insertion	46	Downstream^	Pre0_SS	SINE	NA	0.36	0.31	1	1	1	1	1	1
Sscrofa11.1	SSC1	272918648	272918649	SSC1:g.272918648_272918649ins	Insertion	28	Intron variant (Intron 2)	LTR10B2_SS	LTR	NA	0.13	0.11	0.67	0.72	1	0.17	NA	0.1
Sscrofa11.1	SSC1	272922664	272923046	SSC1:g.272922664_272923046del	Deletion	382	Intron variant (Intron 2)	Pre0_SS	SINE	64.4	0.23	0.22	0.5	0.44	0	0.17	0.58	0.31
Sscrofa11.1	SSC1	272925411	272927680	SSC1:g.272925411_272927680del	Deletion	2269	Intron variant (Intron 1)	L1B_SS	LINE	38.34	0.01	0	0	0.89	0	0	0	0
Sscrofa11.1	SSC1	272934411	272934412	SSC1:g.272934411_272934412ins	Insertion	26	Intron variant (Intron 1)	LTR39_SSc	LTR	NA	0.05	0	0.17	1	0	0	1	1
Sscrofa11.1	SSC1	272938197	272939398	SSC1:g.272938197_272939398del	Deletion	1201	Upstream gene variant	Pre0_SS	SINE	21.48	0.01	0	0	0	0	0	0	0.46
1ALT: alternative allele.
2Size of the InDel as estimated by DELLY
3Repeat name as derived from RepeatMasker.
4SINE: Short interspersed nuclear element; LINE: Long interspersed nuclear element; LTR: Long terminal repeat.
5Coverage (%) of the SV by the repeat sequece. Percentage of overlapp for insertions is not available (NA).
§This variant would be annotated as downstream when considering the complete sequence of the ABO gene (including the 8th exon as in the Sscrofa11.1+ABO; A allele)
^This variant would be annotated as instronic (intron 7) when considering the complete sequence of the ABO gene (including the 8th exon as in the Sscrofa11.1+ABO; A allele)
#Partial sequence of the 2.3Kbp deletion (O allele) present in Sscrofa11.1 reference genome. Manually recovered.
$ NA is indicated when the genotype can not be determined.

## Sheet: Table S3
Table S3. Single Nucleotide Variants (SNV) identified in the expanded ABO gene regions. Variant annotations, allele frequencies and linkage disequilibrium blocks are provided.
										Frequency of the ALTernative allele									Linkage Disequilibrium Block
Chromosome	Position (Sscrofa11.1)	REFerence allele	ALTernative allele	rs number	Consequence	Intron	Exon	Protein (NM_213799.1; NP_998964.1)	SAP	Sus scrofa (all samples)	Sus scrofa (European)	Sus scrofa (Asian)	Sus cebifrons	Sus verrucosus	Sus barbatus	Sus celebensis	Porcula salvania	Phachochoerus africanus	Sus scrofa (all samples)	Sus scrofa (European)	Sus scrofa (Asian)
SSC1	272893925	A	G	-	intergenic_variant	-	-	-	-	0	0	0	0	0	0.333	0	0	0	-	-	-
SSC1	272893929	G	A	-	intergenic_variant	-	-	-	-	0	0	0	0	0	0	0.25	0.75	0.833	-	-	-
SSC1	272893960	T	C	rs1111146709	intergenic_variant	-	-	-	-	0.082	0	0.333	0	0	0	0	0	0	-	-	-
SSC1	272893967	G	A	-	intergenic_variant	-	-	-	-	0	0	0	0	0	0	0	0.667	0	-	-	-
SSC1	272893979	G	A	rs1112517482	intergenic_variant	-	-	-	-	0.792	0.939	0.374	1	0.833	1	1	1	1	-	-	-
SSC1	272894033	A	C	rs1111441276	intergenic_variant	-	-	-	-	0.017	0.02	0.004	0	0	0	0	0	0	-	-	-
SSC1	272894048	A	G	-	intergenic_variant	-	-	-	-	0	0	0	0	0	0	0	0	0.033	-	-	-
SSC1	272894061	G	C	-	intergenic_variant	-	-	-	-	0	0	0	0	0	0	0	0	0.8	-	-	-
SSC1	272894062	T	C	-	intergenic_variant	-	-	-	-	0	0	0	0	0	0	0	0	0.767	-	-	-
SSC1	272894076	A	G	-	intergenic_variant	-	-	-	-	0.001	0	0.004	0	0	0	0	0	0	-	-	-
SSC1	272894083	G	C	rs1109045097	intergenic_variant	-	-	-	-	0.018	0.022	0.004	0	0	0	0	0	0	-	-	-
SSC1	272894167	G	T	-	intergenic_variant	-	-	-	-	0	0	0	0	0	0	0	0	0.033	-	-	-
SSC1	272894184	C	T	-	intergenic_variant	-	-	-	-	0	0	0	0.167	0	0	0	0	0	-	-	-
SSC1	272894191	A	C	-	intergenic_variant	-	-	-	-	0	0	0	0	0	0	0	1	0	-	-	-
SSC1	272894201	C	T	-	intergenic_variant	-	-	-	-	0	0	0	0	0	0	0	0	0.067	-	-	-
SSC1	272894214	G	A	rs1109842027	intergenic_variant	-	-	-	-	0.042	0.056	0.004	0	0	0	0	0	0	-	-	-
SSC1	272894219	T	C	-	intergenic_variant	-	-	-	-	0	0	0	0	0	0	0	1	0	-	-	-
SSC1	272894222	A	T	-	intergenic_variant	-	-	-	-	0	0	0	0	0	0	0	0	0.033	-	-	-
SSC1	272894225	A	T	-	intergenic_variant	-	-	-	-	0	0	0	0	0	0.167	0	0	0	-	-	-
SSC1	272894226	T	C	rs1111221135	intergenic_variant	-	-	-	-	0.018	0.022	0.004	0	0	0	0	1	0	-	-	-
SSC1	272894229	C	T	-	intergenic_variant	-	-	-	-	0	0	0	0	0	0	0	0	0.167	-	-	-
SSC1	272894231	C	T	-	intergenic_variant	-	-	-	-	0.008	0	0.033	0	0	0	0	0	0	-	-	-
SSC1	272894232	A	G	-	intergenic_variant	-	-	-	-	0	0	0	0.778	0	0	0	0	0	-	-	-
SSC1	272894233	T	C	rs1108767784	intergenic_variant	-	-	-	-	0.822	0.961	0.427	1	0.833	1	1	1	1	-	-	-
SSC1	272894234	G	A	-	intergenic_variant	-	-	-	-	0.009	0	0.037	0	0	0	0	0	0	-	-	-
SSC1	272894239	T	C	rs1109294561	intergenic_variant	-	-	-	-	0.767	0.899	0.386	1	0.833	1	1	1	0.767	-	-	-
SSC1	272894247	C	G	-	intergenic_variant	-	-	-	-	0.001	0	0	0	0	0	0	0	0	-	-	-
SSC1	272894252	A	G	rs3476530368	intergenic_variant	-	-	-	-	0.009	0	0.037	0	0	0	0	0	0	-	-	-
SSC1	272894258	T	C	rs1113769211	intergenic_variant	-	-	-	-	0.018	0.022	0.004	0	0	0	0	0	0	-	-	-
SSC1	272894275	T	C	rs3476671367	intergenic_variant	-	-	-	-	0.01	0	0.041	0	0	0	0	0	0	-	-	-
SSC1	272894284	A	G	rs1107483876	intergenic_variant	-	-	-	-	0.826	0.959	0.447	1	0.833	1	1	1	0.967	-	-	-
SSC1	272894291	T	G	-	intergenic_variant	-	-	-	-	0	0	0	0	0	0	0	0	0.2	-	-	-
SSC1	272894298	C	T	-	intergenic_variant	-	-	-	-	0	0	0	0	0	0	0	0.083	0	-	-	-
SSC1	272894305	A	G	-	intergenic_variant	-	-	-	-	0	0	0	0	0	0	0	0	0.5	-	-	-
SSC1	272894315	G	A	rs1109257841	intergenic_variant	-	-	-	-	0.06	0.06	0.037	0	0	0	0	0	0	-	-	-
SSC1	272894317	T	C	rs1113512225	intergenic_variant	-	-	-	-	0.033	0.005	0.118	0	0	0	0	0	0	-	-	-
SSC1	272894325	G	A	rs1108080789	intergenic_variant	-	-	-	-	0.057	0.058	0.061	1	0.833	0.5	0	0	0	1	1	-
SSC1	272894346	A	G	-	intergenic_variant	-	-	-	-	0	0	0	0.556	0	0	0	0	0	-	-	-
SSC1	272894364	A	G	-	intergenic_variant	-	-	-	-	0	0	0	0	0	0	0	1	0	-	-	-
SSC1	272894376	C	G	-	intergenic_variant	-	-	-	-	0	0	0	0.167	0	0	0	0	0	-	-	-
SSC1	272894384	C	T	rs1112417598	intergenic_variant	-	-	-	-	0.057	0.058	0.061	1	0.833	0.833	1	0	0.9	1	1	1
SSC1	272894389	T	C	-	intergenic_variant	-	-	-	-	0	0	0	0	0	0	0	0	0.233	-	-	-
SSC1	272894391	C	T	rs1112965923	intergenic_variant	-	-	-	-	0.055	0.057	0.057	1	0.833	0.833	1	0	0	1	1	1
SSC1	272894411	G	A	rs3470289280	intergenic_variant	-	-	-	-	0.01	0	0.041	0	0	0	0	0	0	-	-	-
SSC1	272894433	C	T	-	intergenic_variant	-	-	-	-	0	0	0	0	0	0	0	0	0.167	-	-	-
SSC1	272894435	A	G	rs1108010733	intergenic_variant	-	-	-	-	0.054	0.056	0.057	0	0	0	0.25	0	0	1	1	1
SSC1	272894444	C	G	-	intergenic_variant	-	-	-	-	0	0	0	0	0	0	0	0	0.767	-	-	-
SSC1	272894456	C	G	-	intergenic_variant	-	-	-	-	0	0	0	0	0	0	0	0.917	0	-	-	-
SSC1	272894471	A	G	rs1111901458	intergenic_variant	-	-	-	-	0.91	0.959	0.789	1	1	1	1	1	1	-	1	-
SSC1	272894478	C	T	rs3475551010	intergenic_variant	-	-	-	-	0	0	0	0.944	0.667	1	1	1	0.8	-	-	-
SSC1	272894479	G	C	-	intergenic_variant	-	-	-	-	0.001	0	0.004	0	0	0	0	0	0.767	-	-	-
SSC1	272894483	A	G	-	intergenic_variant	-	-	-	-	0	0	0	-	0	-	0	1	0	-	-	-
SSC1	272894485	T	C	-	intergenic_variant	-	-	-	-	0	0	0	0	0	0	0	0	0.233	-	-	-
SSC1	272894486	T	C	-	intergenic_variant	-	-	-	-	0	0	0	0	0	0	0	0	0.767	-	-	-
SSC1	272894498	A	G	-	intergenic_variant	-	-	-	-	0	0	0	0	0	0	0	1	0	-	-	-
SSC1	272894509	C	T	-	intergenic_variant	-	-	-	-	0	0	0	0	0	0	0.25	0	0	-	-	-
SSC1	272894510	A	G	rs1112894456	intergenic_variant	-	-	-	-	0.815	0.959	0.402	1	0.833	1	1	1	1	-	1	-
SSC1	272894532	C	G	rs1109982561	intergenic_variant	-	-	-	-	0.055	0.057	0.057	0	0.667	0.667	1	0	0	-	1	-
SSC1	272894538	C	T	-	intergenic_variant	-	-	-	-	0	0	0	0	0	0.333	0	0	0	-	-	-
SSC1	272894549	G	A	rs1110786545	intergenic_variant	-	-	-	-	0.085	0	0.346	0	0	0	0	0	0	-	-	-
SSC1	272894564	A	T	rs3476813229	intergenic_variant	-	-	-	-	0.009	0	0.037	0	0	0	0	0	0	-	-	-
SSC1	272894588	C	G	-	intergenic_variant	-	-	-	-	0	0	0	0	0	0	0	0	0.767	-	-	-
SSC1	272894597	T	C	-	intergenic_variant	-	-	-	-	0	0	0	0	0	0	0	0	0.767	-	-	-
SSC1	272894610	T	C	-	intergenic_variant	-	-	-	-	0	0	0	0	0	0	0	0	0.567	-	-	-
SSC1	272894613	A	G	rs3473193371	intergenic_variant	-	-	-	-	0.737	0.879	0.325	0	0.167	0	0	0	0.067	-	-	-
SSC1	272894619	A	G	-	intergenic_variant	-	-	-	-	0	0	0	0	0.667	0	0	0	0	-	-	-
SSC1	272894620	T	G	rs3476285926	intergenic_variant	-	-	-	-	0.056	0.058	0.057	0	0	1	0	0	0	-	-	-
SSC1	272894628	C	T	rs3476453281	intergenic_variant	-	-	-	-	0.001	0	0.004	0	0	0	0	0	0	-	-	-
SSC1	272894631	A	T	rs3475043882	intergenic_variant	-	-	-	-	0.907	0.958	0.78	1	1	1	1	1	1	-	-	-
SSC1	272894637	T	G	-	intergenic_variant	-	-	-	-	0	0	0	0	0	0	0	0	0.033	-	-	-
SSC1	272894658	A	C	-	intergenic_variant	-	-	-	-	0	0	0	0	0	0	0	0	0.786	-	-	-
SSC1	272894659	T	C	rs1112584727	intergenic_variant	-	-	-	-	0.003	0	0.012	0	0	0	0	0	0	-	-	-
SSC1	272894664	T	A	-	intergenic_variant	-	-	-	-	0	0	0	0.111	0	0	0	0	0	-	-	-
SSC1	272894680	C	T	rs1110547535	intergenic_variant	-	-	-	-	0.003	0	0.012	0.611	0	0	0	0	0.036	-	-	-
SSC1	272894690	G	T	-	intergenic_variant	-	-	-	-	0	0	0	0.167	0	0	0	0	0	-	-	-
SSC1	272894721	C	T	-	intergenic_variant	-	-	-	-	0	0	0	0.167	0.667	0.167	0	0	0	-	-	-
SSC1	272894727	C	A	-	intergenic_variant	-	-	-	-	0.001	0	0.004	0	0	0	0	0	0	-	-	-
SSC1	272894728	T	C	-	intergenic_variant	-	-	-	-	0	0	0	0	0	0	0	0	0.8	-	-	-
SSC1	272894737	C	T	rs1111510028	intergenic_variant	-	-	-	-	0.077	0.079	0.077	1	0.833	1	1	1	0.967	-	-	-
SSC1	272894745	T	C	-	intergenic_variant	-	-	-	-	0	0	0	0	0	0	0	0	0.767	-	-	-
SSC1	272894750	C	A	-	intergenic_variant	-	-	-	-	0	0	0	0	0	0	0	0	0.767	-	-	-
SSC1	272894752	C	A	-	intergenic_variant	-	-	-	-	0	0	0	0	0	0	0	0.25	0	-	-	-
SSC1	272894764	C	T	rs1108730921	intergenic_variant	-	-	-	-	0.002	0	0.008	0	0	0	0	0	0	-	-	-
SSC1	272894765	A	G	rs1110576644	intergenic_variant	-	-	-	-	0.002	0	0.008	0	0	0	0	0	0	-	-	-
SSC1	272894771	A	G	-	intergenic_variant	-	-	-	-	0	0	0	0	0	0	0	0	0.1	-	-	-
SSC1	272894775	T	G	rs1111014857	intergenic_variant	-	-	-	-	0.055	0.056	0.061	0	0	0.5	0.5	0	0	2	2	2
SSC1	272894801	G	A	-	intergenic_variant	-	-	-	-	0.004	0	0.016	0	0	0	0	0	0	-	-	-
SSC1	272894806	G	A	-	intergenic_variant	-	-	-	-	0	0	0	0	0	0	0	0	0.433	-	-	-
SSC1	272894817	G	T	-	intergenic_variant	-	-	-	-	0	0	0	0	0	0.167	0	0	0	-	-	-
SSC1	272894833	G	C	-	intergenic_variant	-	-	-	-	0	0	0	0	0	0	0.25	0	0.033	-	-	-
SSC1	272894847	A	G	rs1108496435	intergenic_variant	-	-	-	-	0.057	0.057	0.065	0	0	1	1	0	0	2	2	2
SSC1	272894855	G	A	-	intergenic_variant	-	-	-	-	0	0	0	0	0	0	0	0	0.667	-	-	-
SSC1	272894858	C	A	rs1109435244	intergenic_variant	-	-	-	-	0.057	0.058	0.061	0.611	0	0	0	0	0	2	2	-
SSC1	272894860	G	A	-	intergenic_variant	-	-	-	-	0	0	0	0	0	0	0	0	0.167	-	-	-
SSC1	272894861	G	C	-	intergenic_variant	-	-	-	-	0	0	0	0	0	0	0	1	0	-	-	-
SSC1	272894866	C	T	rs3471170191	intergenic_variant	-	-	-	-	0	0	0	0	0	0	0	0	0.5	-	-	-
SSC1	272894876	C	A	rs1113375312	intergenic_variant	-	-	-	-	0.018	0.022	0.004	0	0	0	0	0	0	-	-	-
SSC1	272894898	C	T	-	intergenic_variant	-	-	-	-	0	0	0	0	0	0	0	0	0.2	-	-	-
SSC1	272894899	G	C	-	intergenic_variant	-	-	-	-	0	0	0	0	0	0	0.5	0	0	-	-	-
SSC1	272894919	C	T	-	intergenic_variant	-	-	-	-	0	0	0	0	0	0.167	0	0	0	-	-	-
SSC1	272894932	A	G	-	intergenic_variant	-	-	-	-	0	0	0	0.333	0	0	0	0	0	-	-	-
SSC1	272894966	C	T	-	intergenic_variant	-	-	-	-	0	0	0	0	0	0	0	0	0.2	-	-	-
SSC1	272894981	G	C	-	intergenic_variant	-	-	-	-	0	0	0	0	0	0	0	0	0.533	-	-	-
SSC1	272895001	T	C	rs1108374995	intergenic_variant	-	-	-	-	0.001	0	0.004	0	0	0	0	0	0	-	-	-
SSC1	272895018	T	C	-	intergenic_variant	-	-	-	-	0	0	0	0	0	0	0	0	0.733	-	-	-
SSC1	272895042	G	A	rs1109829248	intergenic_variant	-	-	-	-	0.016	0.019	0.004	0	0	0	0	0	0	-	-	-
SSC1	272895053	A	C	-	intergenic_variant	-	-	-	-	0	0	0	0	0	0	0	0	0.821	-	-	-
SSC1	272895068	C	T	rs1114164965	intergenic_variant	-	-	-	-	0.017	0.02	0.004	0	0	0	0	0	0	-	-	-
SSC1	272895086	A	G	-	intergenic_variant	-	-	-	-	0	0	0	0	0	0	0	1	0	-	-	-
SSC1	272895094	T	C	-	intergenic_variant	-	-	-	-	0	0	0	0	0	0	0	0	0.833	-	-	-
SSC1	272895107	A	C	-	intergenic_variant	-	-	-	-	0	0	0	0	0	0	0	0	0.867	-	-	-
SSC1	272895108	G	A	-	intergenic_variant	-	-	-	-	0	0	0	0	0	0	0	0	0.3	-	-	-
SSC1	272895140	A	G	-	intergenic_variant	-	-	-	-	0	0	0	0	0	0	0	0	0.033	-	-	-
SSC1	272895142	C	T	rs3474856780	intergenic_variant	-	-	-	-	0.007	0.001	0.024	0	0	0	0	0	0	-	-	-
SSC1	272895149	A	G	rs1107871199	intergenic_variant	-	-	-	-	0.017	0.02	0.004	0	0	0	0	0	0	-	-	-
SSC1	272895160	G	A	rs1112264937	intergenic_variant	-	-	-	-	0.057	0.058	0.061	0.944	0.833	1	1	0	0	2	2	3
SSC1	272895170	C	T	-	intergenic_variant	-	-	-	-	0	0	0	0	0	0	0	0	0.567	-	-	-
SSC1	272895173	T	C	-	intergenic_variant	-	-	-	-	0	0	0	0	0	0	0	1	0	-	-	-
SSC1	272895182	A	G	-	intergenic_variant	-	-	-	-	0	0	0	0	0	0	0	0	0.2	-	-	-
SSC1	272895188	G	C	-	intergenic_variant	-	-	-	-	0	0	0	0.111	0	0	0	0	0	-	-	-
SSC1	272895215	C	G	-	intergenic_variant	-	-	-	-	0.001	0	0	0	0	0	0	0	0	-	-	-
SSC1	272895220	T	C	-	intergenic_variant	-	-	-	-	0	0	0	0	0	0.167	0	0	0	-	-	-
SSC1	272895227	G	A	-	intergenic_variant	-	-	-	-	0	0	0	0	0	0	0	0	0.533	-	-	-
SSC1	272895228	A	G	-	intergenic_variant	-	-	-	-	0	0	0	0	0	0	0	0	0.233	-	-	-
SSC1	272895236	G	C	-	intergenic_variant	-	-	-	-	0	0	0	0	0	0	0	1	0.733	-	-	-
SSC1	272895245	C	T	rs1113831164	intergenic_variant	-	-	-	-	0.057	0.058	0.061	0.167	0.833	1	0.75	0	0	2	2	3
SSC1	272895252	A	G	-	intergenic_variant	-	-	-	-	0	0	0	0.111	0	0	0	0	0	-	-	-
SSC1	272895292	C	T	-	intergenic_variant	-	-	-	-	0	0	0	0	0	0	0	0	0.107	-	-	-
SSC1	272895295	C	A	-	intergenic_variant	-	-	-	-	0	0	0	0	0	0	0	0	0.75	-	-	-
SSC1	272895301	A	G	-	intergenic_variant	-	-	-	-	0	0	0	0	0	0	0	0	0.5	-	-	-
SSC1	272895312	T	G	-	intergenic_variant	-	-	-	-	0	0	0	0	0	0	0	0	0.5	-	-	-
SSC1	272895356	G	A	-	intergenic_variant	-	-	-	-	0	0	0	0	0	0	0	0.083	0	-	-	-
SSC1	272895357	C	A	rs3473032716	intergenic_variant	-	-	-	-	0.906	0.961	0.764	1	1	1	1	1	1	-	-	-
SSC1	272895370	A	G	-	intergenic_variant	-	-	-	-	0	0	0	0	0	0	0	0	0.5	-	-	-
SSC1	272895372	G	A	-	intergenic_variant	-	-	-	-	0	0	0	0.556	0	0.167	0	0	0	-	-	-
SSC1	272895388	A	C	-	intergenic_variant	-	-	-	-	0.001	0	0.004	0.556	0	0	0	0	0	-	-	-
SSC1	272895395	C	G	-	intergenic_variant	-	-	-	-	0	0	0	0	0	0	0	0	0.267	-	-	-
SSC1	272895396	T	C	-	intergenic_variant	-	-	-	-	0.001	0	0.004	0	0.167	0	0	0	0	-	-	-
SSC1	272895410	G	A	-	intergenic_variant	-	-	-	-	0	0	0	0	0	0	0	1	0	-	-	-
SSC1	272895411	C	A	-	intergenic_variant	-	-	-	-	0	0	0	0	0	0	0	1	0	-	-	-
SSC1	272895423	T	C	-	intergenic_variant	-	-	-	-	0	0	0	0	0	0	0	1	0.8	-	-	-
SSC1	272895432	T	C	rs1111916918	intergenic_variant	-	-	-	-	0.155	0.08	0.393	1	0.833	1	0.5	1	0.967	-	-	-
SSC1	272895446	C	T	-	intergenic_variant	-	-	-	-	0.002	0.003	0	0	0	0	0	0	0	-	-	-
SSC1	272895473	C	T	rs3470634009	intergenic_variant	-	-	-	-	0.009	0	0.037	0	0	0	0	0	0	-	-	-
SSC1	272895488	C	T	-	intergenic_variant	-	-	-	-	0.001	0.001	0	0	0	0.167	0	0	0	-	-	-
SSC1	272895523	C	T	-	intergenic_variant	-	-	-	-	0.001	0	0.004	0	0	0	0	0	0.567	-	-	-
SSC1	272895533	T	C	-	intergenic_variant	-	-	-	-	0	0	0	0	0	0	0	0.917	0	-	-	-
SSC1	272895536	C	A	-	intergenic_variant	-	-	-	-	0	0	0	0	0	0	0	0.917	0	-	-	-
SSC1	272895537	C	G	-	intergenic_variant	-	-	-	-	0	0	0	0	0	0	0	1	0	-	-	-
SSC1	272895543	A	G	rs1110098134	intergenic_variant	-	-	-	-	0.052	0.058	0.041	0.389	0.667	0.5	0.75	0	0	-	-	-
SSC1	272895544	C	A	-	intergenic_variant	-	-	-	-	0	0	0	0	0	0	0	1	0	-	-	-
SSC1	272895548	C	T	-	intergenic_variant	-	-	-	-	0.001	0.001	0	0	0	0	0	1	0	-	-	-
SSC1	272895549	G	A	rs1112322698	intergenic_variant	-	-	-	-	0.014	0	0.057	0	0	0	0	0	0	-	-	-
SSC1	272895556	C	T	-	intergenic_variant	-	-	-	-	0	0	0	0	0	0	0	0	0.286	-	-	-
SSC1	272895558	C	T	rs1113312288	intergenic_variant	-	-	-	-	0.034	0.005	0.123	0	0	0	0	0	0	-	-	-
SSC1	272895566	C	T	-	intergenic_variant	-	-	-	-	0	0	0	0	0	0.167	0	0	0	-	-	-
SSC1	272895583	G	A	-	intergenic_variant	-	-	-	-	0	0	0	0	0	0	0.25	0	0	-	-	-
SSC1	272895584	A	C	rs1110398895	intergenic_variant	-	-	-	-	0.253	0.145	0.574	1	0.833	1	1	0	0	-	-	-
SSC1	272895604	T	C	-	intergenic_variant	-	-	-	-	0	0	0	0	0	0	0.25	0	0	-	-	-
SSC1	272895617	T	A	-	intergenic_variant	-	-	-	-	0	0	0	0	0	0	0	0.6	0	-	-	-
SSC1	272895618	T	A	-	intergenic_variant	-	-	-	-	0	0	0	0	0	0	0	0.6	0	-	-	-
SSC1	272895626	C	A	rs1111280702	intergenic_variant	-	-	-	-	0.063	0.058	0.053	0	0	0	0	0	0	-	-	-
SSC1	272895628	T	A	-	intergenic_variant	-	-	-	-	0	0	0	0	0	0	0	0	0.267	-	-	-
SSC1	272895630	C	T	rs1108766624	intergenic_variant	-	-	-	-	0.017	0.02	0.004	0	0	0	0	0	0.2	-	-	-
SSC1	272895649	T	C	rs1110194645	intergenic_variant	-	-	-	-	0.052	0.057	0.045	1	0.667	1	0.75	0	0	3	3	-
SSC1	272895654	T	G	rs1111218920	intergenic_variant	-	-	-	-	0.055	0.058	0.045	0.167	0.667	1	0.75	0	0	3	3	-
SSC1	272895657	A	C	-	intergenic_variant	-	-	-	-	0	0	0	0	0	0	0	0	0.833	-	-	-
SSC1	272895668	A	G	-	intergenic_variant	-	-	-	-	0	0	0	0.778	0.667	0.333	0.75	0	0	-	-	-
SSC1	272895677	T	C	rs1108347260	intergenic_variant	-	-	-	-	0.055	0.058	0.045	0.944	0.667	1	0.75	0	0	3	3	-
SSC1	272895678	T	C	-	intergenic_variant	-	-	-	-	0	0	0	0	0	0	0	0	0.2	-	-	-
SSC1	272895680	T	A	-	intergenic_variant	-	-	-	-	0	0	0	0	0	0	0	0	0.167	-	-	-
SSC1	272895696	T	C	-	intergenic_variant	-	-	-	-	0	0	0	0.722	0.667	0.667	0	0	0	-	-	-
SSC1	272895704	G	A	-	intergenic_variant	-	-	-	-	0.001	0	0.004	0	0	0.167	0	0	0	-	-	-
SSC1	272895708	G	A	rs1109266952	intergenic_variant	-	-	-	-	0.018	0.022	0.004	0	0	0	0	0	0	-	-	-
SSC1	272895720	T	G	-	intergenic_variant	-	-	-	-	0	0	0	0.611	0	0.333	0	0	0	-	-	-
SSC1	272895727	C	T	rs1108916369	intergenic_variant	-	-	-	-	0.055	0.058	0.045	0.944	0.833	1	1	1	0	3	3	-
SSC1	272895732	T	G	-	intergenic_variant	-	-	-	-	0	0	0	0	0	0	0	0	0.233	-	-	-
SSC1	272895738	T	C	-	intergenic_variant	-	-	-	-	0	0	0	0	0	0	0	0.583	0	-	-	-
SSC1	272895771	A	G	rs1109850016	intergenic_variant	-	-	-	-	0.168	0.063	0.496	1	0.833	1	1	0	0	-	-	-
SSC1	272895775	G	A	-	intergenic_variant	-	-	-	-	0.002	0	0.008	0.611	0.667	0.167	0.25	0	0	-	-	-
SSC1	272895777	A	C	-	intergenic_variant	-	-	-	-	0.001	0	0.004	0.611	0.667	0.167	0.25	0	0.143	-	-	-
SSC1	272895781	G	A	rs1107934621	intergenic_variant	-	-	-	-	0.101	0.005	0.393	0	0	0	0	0	0	-	-	-
SSC1	272895791	A	T	rs1111889731	intergenic_variant	-	-	-	-	0.048	0.005	0.172	0	0	0	0	0	0	-	-	-
SSC1	272895794	G	A	-	intergenic_variant	-	-	-	-	0.001	0.001	0	0.167	0	0	0	0	0	-	-	-
SSC1	272895797	C	T	-	intergenic_variant	-	-	-	-	0.006	0	0.016	0	0	0	0	0	0	-	-	-
SSC1	272895798	G	A	-	intergenic_variant	-	-	-	-	0	0	0	0	0	0	0.25	0	0	-	-	-
SSC1	272895803	C	G	rs1113685183	intergenic_variant	-	-	-	-	0.006	0	0.025	0	0.167	0	0	0	0	-	-	-
SSC1	272895804	C	G	rs1107446221	intergenic_variant	-	-	-	-	0.121	0.13	0.086	0	0.167	0	0	0	0	-	-	-
SSC1	272895812	C	G	rs1111770592	intergenic_variant	-	-	-	-	0.117	0.128	0.077	0	0.167	0	0	0	0	-	-	-
SSC1	272895829	A	G	-	intergenic_variant	-	-	-	-	0	0	0	0	0	0	0	0	0.8	-	-	-
SSC1	272895838	T	C	rs1112586499	intergenic_variant	-	-	-	-	0.24	0.129	0.569	1	0.833	1	1	0	0	-	-	-
SSC1	272895847	T	C	rs1110601630	intergenic_variant	-	-	-	-	0.237	0.129	0.565	1	0.833	1	1	1	0.8	-	-	-
SSC1	272895848	G	A	-	intergenic_variant	-	-	-	-	0	0	0	0	0	0.333	0	0	0	-	-	-
SSC1	272895850	C	G	-	intergenic_variant	-	-	-	-	0	0	0	0	0	0	0	0	0.133	-	-	-
SSC1	272895853	T	C	-	intergenic_variant	-	-	-	-	0	0	0	0	0	0.167	0.25	0	0	-	-	-
SSC1	272895860	C	T	-	intergenic_variant	-	-	-	-	0.001	0	0	0	0	0	0	0	0	-	-	-
SSC1	272895865	T	C	-	intergenic_variant	-	-	-	-	0	0	0	0	0	0	0	0	0.071	-	-	-
SSC1	272895868	T	C	rs1112349256	intergenic_variant	-	-	-	-	0.255	0.145	0.579	0.944	0.833	1	0.75	1	0.929	-	-	-
SSC1	272895871	C	T	-	intergenic_variant	-	-	-	-	0	0	0	0	0	0	0	1	0	-	-	-
SSC1	272895872	C	T	-	intergenic_variant	-	-	-	-	0	0	0	0	0	0	0	1	0	-	-	-
SSC1	272895874	C	T	-	intergenic_variant	-	-	-	-	0	0	0	0	0	0.167	0	0	0.267	-	-	-
SSC1	272895888	G	A	-	intergenic_variant	-	-	-	-	0.001	0	0.004	0	0	0	0	0	0	-	-	-
SSC1	272895902	C	T	-	intergenic_variant	-	-	-	-	0	0	0	0	0	0	0	0	0.2	-	-	-
SSC1	272895904	C	T	rs1113030599	intergenic_variant	-	-	-	-	0	0	0	0	0.167	0	0	0	0	-	-	-
SSC1	272895905	G	A	rs1110589493	intergenic_variant	-	-	-	-	0.088	0.042	0.211	0	0	0	0	0	0	-	-	-
SSC1	272895933	C	T	-	intergenic_variant	-	-	-	-	0.002	0	0.008	0	0	0	0	0	0	-	-	-
SSC1	272895934	G	A	-	intergenic_variant	-	-	-	-	0	0	0	0	0	0	0	1	0	-	-	-
SSC1	272895935	T	A	rs1111085097	intergenic_variant	-	-	-	-	0.001	0	0.004	0	0.167	0	0	0	0.8	-	-	-
SSC1	272895940	A	G	-	intergenic_variant	-	-	-	-	0	0	0	0.611	0	0.333	0	0	0	-	-	-
SSC1	272895943	C	T	-	intergenic_variant	-	-	-	-	0	0	0	0	0	0	0	0	0.267	-	-	-
SSC1	272895968	T	C	rs1112908085	intergenic_variant	-	-	-	-	0.052	0.057	0.045	0.944	0.833	1	0.5	0	0	-	-	-
SSC1	272895969	G	A	-	intergenic_variant	-	-	-	-	0	0	0	0	0.5	0	0	0	0	-	-	-
SSC1	272895976	A	C	-	intergenic_variant	-	-	-	-	0	0	0	0	0	0	0	0	0.821	-	-	-
SSC1	272895980	C	T	-	intergenic_variant	-	-	-	-	0.001	0.001	0	0	0	0	0	0	0.036	-	-	-
SSC1	272895981	G	A	-	intergenic_variant	-	-	-	-	0.001	0	0.004	0	0	0	0	1	0	-	-	-
SSC1	272895984	T	C	rs3471446170	intergenic_variant	-	-	-	-	0.01	0	0.041	0	0	0	0	0	0	-	-	-
SSC1	272896000	T	C	-	intergenic_variant	-	-	-	-	0	0	0	0	0	0	0.25	0	0.5	-	-	-
SSC1	272896009	G	T	-	intergenic_variant	-	-	-	-	0	0	0	0	0	0	0	0	0.5	-	-	-
SSC1	272896011	G	A	rs1110309789	intergenic_variant	-	-	-	-	0.001	0	0.004	0	0.167	0	0	0	0	-	-	-
SSC1	272896015	G	A	-	intergenic_variant	-	-	-	-	0	0	0	0.167	0	0	0	0	0	-	-	-
SSC1	272896025	C	T	rs1110846690	intergenic_variant	-	-	-	-	0.001	0	0.004	0	0.5	0	0	0	0.133	-	-	-
SSC1	272896030	A	C	-	intergenic_variant	-	-	-	-	0	0	0	0	0.25	0.167	0	0	0	-	-	-
SSC1	272896033	G	A	-	intergenic_variant	-	-	-	-	0	0	0	0	0.25	0.167	0	0	0	-	-	-
SSC1	272896035	G	A	rs1108342678	intergenic_variant	-	-	-	-	0.017	0.02	0.004	0	0	0	0	0	0	-	-	-
SSC1	272896037	C	T	rs1109753660	intergenic_variant	-	-	-	-	0.092	0.113	0.025	0	0	0	0	0	0	-	-	-
SSC1	272896039	A	G	rs1111568332	intergenic_variant	-	-	-	-	0.059	0.057	0.045	0	0	0	0	0	0	-	-	-
SSC1	272896056	C	T	-	intergenic_variant	-	-	-	-	0	0	0	0	0	0	0	1	0	-	-	-
SSC1	272896061	C	T	rs1108752875	intergenic_variant	-	-	-	-	0.016	0.019	0.004	0.167	0	0	0	0	0	-	-	-
SSC1	272896062	G	A	-	intergenic_variant	-	-	-	-	0	0	0	0	0	0	0	0	0.667	-	-	-
SSC1	272896071	G	A	-	intergenic_variant	-	-	-	-	0	0	0	0	0	0	0	0	0.25	-	-	-
SSC1	272896081	A	G	-	intergenic_variant	-	-	-	-	0	0	0	0	0	0	0	1	0	-	-	-
SSC1	272896089	G	A	-	intergenic_variant	-	-	-	-	0.002	0	0.008	0	0	0	0	0	0	-	-	-
SSC1	272896112	G	A	rs1109656046	intergenic_variant	-	-	-	-	0.016	0.019	0.004	0	0	0	0	0	0.679	-	-	-
SSC1	272896118	C	T	-	intergenic_variant	-	-	-	-	0	0	0	0	0	0	0	0	0.179	-	-	-
SSC1	272896136	C	G	-	intergenic_variant	-	-	-	-	0	0	0	0	0	0	0	0	0.679	-	-	-
SSC1	272896140	G	A	-	intergenic_variant	-	-	-	-	0	0	0	0	0	0	0	0	0.679	-	-	-
SSC1	272896159	C	T	-	intergenic_variant	-	-	-	-	0	0	0	0	0	0	0	0	0.667	-	-	-
SSC1	272896166	C	T	-	intergenic_variant	-	-	-	-	0	0	0	0.556	0	0	0	1	0	-	-	-
SSC1	272896168	G	A	-	intergenic_variant	-	-	-	-	0	0	0	0	0	0	0	0	0.233	-	-	-
SSC1	272896184	G	C	rs1113552155	intergenic_variant	-	-	-	-	0.07	0.08	0.045	0.889	0	0.833	0.25	0	0	-	-	-
SSC1	272896194	T	G	-	intergenic_variant	-	-	-	-	0	0	0	0	0	0	0	0	0.233	-	-	-
SSC1	272896199	C	T	-	intergenic_variant	-	-	-	-	0.002	0	0	0	0	0	0	0	0	-	-	-
SSC1	272896236	C	T	-	intergenic_variant	-	-	-	-	0	0	0	0	0	0	0	0	0.233	-	-	-
SSC1	272896245	C	G	-	intergenic_variant	-	-	-	-	0	0	0	0	0	0	0	0	0.2	-	-	-
SSC1	272896263	T	G	-	intergenic_variant	-	-	-	-	0	0	0	0	0	0	0	0	0.733	-	-	-
SSC1	272896266	C	T	rs1107630632	intergenic_variant	-	-	-	-	0.003	0	0.012	0.833	0.833	0.667	0.75	0	0	-	-	-
SSC1	272896267	G	A	-	intergenic_variant	-	-	-	-	0	0	0	0	0	0	0	0	0.1	-	-	-
SSC1	272896270	C	T	-	intergenic_variant	-	-	-	-	0	0	0	0	0	0	0	1	0	-	-	-
SSC1	272896271	G	A	-	intergenic_variant	-	-	-	-	0	0	0	0	0	0.167	0	0	0	-	-	-
SSC1	272896280	C	G	-	intergenic_variant	-	-	-	-	0.001	0	0.004	0	0	0	0	0	0	-	-	-
SSC1	272896331	A	G	-	intergenic_variant	-	-	-	-	0	0	0	0	0	0	0	0	0.333	-	-	-
SSC1	272896352	G	A	-	intergenic_variant	-	-	-	-	0	0	0	0.333	0	0	0.25	0	0	-	-	-
SSC1	272896358	A	G	-	intergenic_variant	-	-	-	-	0	0	0	0	0	0	0	0	0.3	-	-	-
SSC1	272896366	G	A	-	intergenic_variant	-	-	-	-	0	0	0	0	0	0	0	0	0.467	-	-	-
SSC1	272896368	T	C	-	intergenic_variant	-	-	-	-	0	0	0	0	0	0	0	0	0.8	-	-	-
SSC1	272896378	T	C	rs1107584037	intergenic_variant	-	-	-	-	0.254	0.144	0.578	1	1	1	1	1	0.967	-	-	-
SSC1	272896382	C	T	rs1112400026	intergenic_variant	-	-	-	-	0.052	0.057	0.045	0.944	0.667	1	0.25	0	0	-	-	-
SSC1	272896405	T	C	-	intergenic_variant	-	-	-	-	0	0	0	0	0	0	0	0	0.3	-	-	-
SSC1	272896412	A	C	-	intergenic_variant	-	-	-	-	0	0	0	0	0	0	0	0	0.733	-	-	-
SSC1	272896420	C	T	rs1113227122	intergenic_variant	-	-	-	-	0.124	0.005	0.488	0	0	0	0.25	0	0	-	-	-
SSC1	272896422	A	T	-	intergenic_variant	-	-	-	-	0	0	0	0	0	0	0	0	0.833	-	-	-
SSC1	272896424	G	A	-	intergenic_variant	-	-	-	-	0	0	0	0	0	0	0	0	0.2	-	-	-
SSC1	272896435	C	T	-	intergenic_variant	-	-	-	-	0	0	0	0	0	0	0	1	0	-	-	-
SSC1	272896440	A	G	-	intergenic_variant	-	-	-	-	0	0	0	0	0	0	0	0	0.643	-	-	-
SSC1	272896442	T	C	-	intergenic_variant	-	-	-	-	0	0	0	0	0	0	0	1	0	-	-	-
SSC1	272896457	A	G	rs3476817222	intergenic_variant	-	-	-	-	0.011	0.015	0	0	0	0	0	0	0	-	-	-
SSC1	272896493	G	A	rs1107892002	intergenic_variant	-	-	-	-	0.255	0.12	0.646	0	0.167	0	0	1	0	-	-	-
SSC1	272896510	C	G	-	intergenic_variant	-	-	-	-	0	0	0	0	0	0	0	1	0	-	-	-
SSC1	272896522	C	T	-	intergenic_variant	-	-	-	-	0	0	0	0	0	0	0	0	0.786	-	-	-
SSC1	272896529	C	G	rs1112122977	intergenic_variant	-	-	-	-	0.135	0.057	0.378	0.167	0	0.167	0	0	0	-	4	-
SSC1	272896536	A	C	-	intergenic_variant	-	-	-	-	0	0	0	0	0	0	0	0	0.867	-	-	-
SSC1	272896542	G	A	-	intergenic_variant	-	-	-	-	0	0	0	0	0	0	0	0	0.833	-	-	-
SSC1	272896556	T	G	-	intergenic_variant	-	-	-	-	0	0	0	0	0	0	0	0	0.833	-	-	-
SSC1	272896567	C	A	-	intergenic_variant	-	-	-	-	0	0	0	0	0	0	0	0	0.033	-	-	-
SSC1	272896591	C	T	-	intergenic_variant	-	-	-	-	0.001	0.001	0	0	0	0	0	0	0	-	-	-
SSC1	272896592	G	A	-	intergenic_variant	-	-	-	-	0	0	0	0	0	0	0	0	0.867	-	-	-
SSC1	272896595	C	T	rs1113093542	intergenic_variant	-	-	-	-	0.05	0.057	0.037	0.611	0	0.5	0	0	0	4	4	-
SSC1	272896596	C	G	rs1110175309	intergenic_variant	-	-	-	-	0.051	0.058	0.037	1	0.667	1	1	1	0.933	4	4	-
SSC1	272896598	C	T	-	intergenic_variant	-	-	-	-	0.002	0	0.008	0	0	0	0	0	0	-	-	-
SSC1	272896609	G	A	-	intergenic_variant	-	-	-	-	0	0	0	0	0	0	0	0	0.033	-	-	-
SSC1	272896611	T	C	-	intergenic_variant	-	-	-	-	0	0	0	0	0	0	0	0	0.367	-	-	-
SSC1	272896620	G	A	-	intergenic_variant	-	-	-	-	0	0	0	0	0.167	0	0	0	0	-	-	-
SSC1	272896627	C	G	-	intergenic_variant	-	-	-	-	0	0	0	0	0	0	0	0	0.5	-	-	-
SSC1	272896641	G	A	-	intergenic_variant	-	-	-	-	0	0	0	0	0	0	0	0	0.9	-	-	-
SSC1	272896642	C	T	-	intergenic_variant	-	-	-	-	0	0	0	0	0	0	0	0	0.4	-	-	-
SSC1	272896652	C	T	-	intergenic_variant	-	-	-	-	0	0	0	0	0	0	0	0	0.1	-	-	-
SSC1	272896684	A	G	-	intergenic_variant	-	-	-	-	0	0	0	0	0	0	0	0	0.367	-	-	-
SSC1	272896701	G	T	rs1111083194	intergenic_variant	-	-	-	-	0.014	0	0.057	0	0	0	0	0	0	-	-	-
SSC1	272896702	C	T	rs1112598286	intergenic_variant	-	-	-	-	0.049	0.057	0.033	0	0	0	0	0	0	-	4	-
SSC1	272896706	G	T	-	intergenic_variant	-	-	-	-	0	0	0	0.056	0	0	0	0	0	-	-	-
SSC1	272896718	T	C	rs1110108964	intergenic_variant	-	-	-	-	0.052	0.057	0.045	1	0.833	1	1	1	1	4	4	-
SSC1	272896720	C	T	rs1111497955	intergenic_variant	-	-	-	-	0.052	0.057	0.045	1	0.833	1	1	1	1	4	4	-
SSC1	272896757	C	T	-	intergenic_variant	-	-	-	-	0.002	0	0.008	0.167	0	0.167	0	0	0.9	-	-	-
SSC1	272896765	G	A	-	intergenic_variant	-	-	-	-	0	0	0	0	0	0	0	0	0.033	-	-	-
SSC1	272896771	A	G	-	intergenic_variant	-	-	-	-	0	0	0	0	0	0	0	0	0.567	-	-	-
SSC1	272896787	G	T	-	intergenic_variant	-	-	-	-	0	0	0	0	0	0	0	0	0.033	-	-	-
SSC1	272896802	A	G	-	intergenic_variant	-	-	-	-	0	0	0	0	0	0	0	1	0.933	-	-	-
SSC1	272896812	G	A	-	intergenic_variant	-	-	-	-	0	0	0	0	0	0.167	0	0	0	-	-	-
SSC1	272896815	G	A	-	intergenic_variant	-	-	-	-	0	0	0	0	0	0	0	1	0	-	-	-
SSC1	272896816	G	C	-	intergenic_variant	-	-	-	-	0	0	0	0	0	0	0	1	0.933	-	-	-
SSC1	272896830	G	T	rs3475967459	intergenic_variant	-	-	-	-	0.01	0	0.041	0	0	0	0	0	0	-	-	-
SSC1	272896834	T	C	rs1109038658	intergenic_variant	-	-	-	-	0.357	0.183	0.858	1	1	1	1	1	1	-	-	-
SSC1	272896873	A	G	-	intergenic_variant	-	-	-	-	0	0	0	0	0	0	0	0	0.367	-	-	-
SSC1	272896888	G	A	rs3475378949	intergenic_variant	-	-	-	-	0.001	0	0.004	0	0	0	0	0	0	-	-	-
SSC1	272896890	T	G	-	intergenic_variant	-	-	-	-	0	0	0	0	0	0	0	1	0	-	-	-
SSC1	272896899	A	G	-	intergenic_variant	-	-	-	-	0	0	0	0	0	0	0	0	0.9	-	-	-
SSC1	272896903	G	A	rs1109837516	intergenic_variant	-	-	-	-	0.051	0.058	0.037	0.944	1	0.833	0.75	0	0	-	-	-
SSC1	272896906	A	G	-	intergenic_variant	-	-	-	-	0	0	0	0.444	0	0	0	0	0	-	-	-
SSC1	272896909	G	A	rs1111187206	intergenic_variant	-	-	-	-	0.018	0.022	0.004	0	0	0.167	0	0	0	-	-	-
SSC1	272896910	G	C	-	intergenic_variant	-	-	-	-	0	0	0	0	0	0	0	0	0.133	-	-	-
SSC1	272896914	G	C	-	intergenic_variant	-	-	-	-	0.014	0.007	0.037	0	0	0	0	0	0	-	-	-
SSC1	272896920	G	T	-	intergenic_variant	-	-	-	-	0	0	0	0	0	0	0	0	0.367	-	-	-
SSC1	272896924	A	C	-	intergenic_variant	-	-	-	-	0	0	0	0	0	0	0	0	0.933	-	-	-
SSC1	272896926	C	A	-	intergenic_variant	-	-	-	-	0.011	0	0.045	0	0	0	0	0	0	-	-	-
SSC1	272896936	C	T	-	intergenic_variant	-	-	-	-	0	0	0	0	0	0	0	0	0.333	-	-	-
SSC1	272896951	C	G	-	intergenic_variant	-	-	-	-	0	0	0	0	0	0	0	0	0.933	-	-	-
SSC1	272896974	A	G	-	intergenic_variant	-	-	-	-	0	0	0	0	0	0	0	0	0.733	-	-	-
SSC1	272896994	C	T	-	intergenic_variant	-	-	-	-	0	0	0	0	0	0	0	0	0.267	-	-	-
SSC1	272896999	C	A	-	intergenic_variant	-	-	-	-	0	0	0	0	0	0	0	1	0	-	-	-
SSC1	272897011	A	G	-	intergenic_variant	-	-	-	-	0	0	0	0	0	0	0	0	0.567	-	-	-
SSC1	272897013	C	A	-	intergenic_variant	-	-	-	-	0	0	0	0	0	0	0	0	0.233	-	-	-
SSC1	272897019	C	G	-	intergenic_variant	-	-	-	-	0	0	0	0	0	0	0	0	0.1	-	-	-
SSC1	272897029	A	T	rs1108788343	intergenic_variant	-	-	-	-	0.012	0	0.049	0	0	0	0	0	0	-	-	-
SSC1	272897040	G	A	-	intergenic_variant	-	-	-	-	0	0	0	0	0	0	0	1	0	-	-	-
SSC1	272897042	A	G	rs3473128211	intergenic_variant	-	-	-	-	0.009	0	0.037	0	0	0	0	0	0	-	-	-
SSC1	272897054	A	T	-	intergenic_variant	-	-	-	-	0	0	0	0	0	0	0	0	0.133	-	-	-
SSC1	272897064	G	A	rs1109401990	intergenic_variant	-	-	-	-	0.256	0.09	0.744	0	0.167	0	0	0	0	-	-	-
SSC1	272897081	G	A	-	intergenic_variant	-	-	-	-	0	0	0	0.167	0	0.333	0	0	0	-	-	-
SSC1	272897085	T	C	-	intergenic_variant	-	-	-	-	0	0	0	0	0	0	0	1	0.9	-	-	-
SSC1	272897086	C	T	-	intergenic_variant	-	-	-	-	0	0	0	0	0	0	0	0	0.833	-	-	-
SSC1	272897095	G	A	-	intergenic_variant	-	-	-	-	0	0	0	0.111	0	0	0	0	0	-	-	-
SSC1	272897102	C	T	-	intergenic_variant	-	-	-	-	0	0	0	0	0	0.167	0	0	0	-	-	-
SSC1	272897103	G	A	-	intergenic_variant	-	-	-	-	0	0	0	0	0	0	0	0	0.133	-	-	-
SSC1	272897115	G	A	-	intergenic_variant	-	-	-	-	0	0	0	0	0	0	0	0	0.1	-	-	-
SSC1	272897120	C	T	rs1113692068	intergenic_variant	-	-	-	-	0.033	0.005	0.118	0	0	0	0	0	0	-	-	-
SSC1	272897130	A	G	-	intergenic_variant	-	-	-	-	0	0	0	0	0	0	0	0	0.933	-	-	-
SSC1	272897147	C	T	-	intergenic_variant	-	-	-	-	0	0	0	0	0	0.167	0	0	0	-	-	-
SSC1	272897153	T	C	-	intergenic_variant	-	-	-	-	0	0	0	0	0.667	0.333	0	0	0	-	-	-
SSC1	272897158	C	A	-	intergenic_variant	-	-	-	-	0	0	0	0	0	0	0.25	0	0	-	-	-
SSC1	272897159	G	A	-	intergenic_variant	-	-	-	-	0	0	0	0	0	0.167	0	0	0.2	-	-	-
SSC1	272897163	G	T	-	intergenic_variant	-	-	-	-	0	0	0	0.167	0	0	0	0	0	-	-	-
SSC1	272897194	A	G	rs81310469	intergenic_variant	-	-	-	-	0.319	0.163	0.795	1	1	1	1	1	1	-	-	-
SSC1	272897197	A	G	-	intergenic_variant	-	-	-	-	0	0	0	0	0	0	0	0	0.5	-	-	-
SSC1	272897206	A	T	-	intergenic_variant	-	-	-	-	0	0	0	0	0	0	0	0	0.3	-	-	-
SSC1	272897220	C	T	-	intergenic_variant	-	-	-	-	0	0	0	0	0	0	0	0	0.233	-	-	-
SSC1	272897231	C	T	-	intergenic_variant	-	-	-	-	0.002	0	0.008	0	0	0	0	0	0	-	-	-
SSC1	272897235	A	T	-	intergenic_variant	-	-	-	-	0	0	0	0	0	0	0	1	0	-	-	-
SSC1	272897255	A	G	-	intergenic_variant	-	-	-	-	0	0	0	0	0.167	0	0	0	0.833	-	-	-
SSC1	272897263	T	C	rs1112412789	intergenic_variant	-	-	-	-	0.254	0.107	0.683	0	0	0	0	1	1	-	5	-
SSC1	272897266	C	T	-	intergenic_variant	-	-	-	-	0	0	0	0	0	0	0	0	0.2	-	-	-
SSC1	272897267	A	G	rs1112962739	intergenic_variant	-	-	-	-	0.257	0.109	0.691	0	0	0	0	1	0.6	-	5	-
SSC1	272897280	A	G	rs1108008527	intergenic_variant	-	-	-	-	0.084	0	0.341	0	0	0	0	0	0	-	-	-
SSC1	272897285	C	T	rs1111967190	intergenic_variant	-	-	-	-	0.259	0.109	0.699	0.333	0.167	0	0	1	0	5	5	-
SSC1	272897297	C	T	-	intergenic_variant	-	-	-	-	0	0	0	0	0	0	0	0	0.5	-	-	-
SSC1	272897298	T	G	-	intergenic_variant	-	-	-	-	0	0	0	0	0	0	0	0	0.533	-	-	-
SSC1	272897307	C	T	rs1112800129	intergenic_variant	-	-	-	-	0.013	0	0.053	0	0	0	0	0	0	-	-	-
SSC1	272897308	G	A	-	intergenic_variant	-	-	-	-	0	0	0	0	0	0	0	0	0.2	-	-	-
SSC1	272897329	G	A	-	intergenic_variant	-	-	-	-	0	0	0	0	0	0	0	0	0.1	-	-	-
SSC1	272897347	C	A	-	intergenic_variant	-	-	-	-	0	0	0	0	0	0	0	0.5	0	-	-	-
SSC1	272897353	C	T	rs1110018559	intergenic_variant	-	-	-	-	0.259	0.105	0.711	0	0.167	0	0	1	0	5	5	4
SSC1	272897355	A	G	-	intergenic_variant	-	-	-	-	0	0	0	0	0	0	0	0	0.933	-	-	-
SSC1	272897368	A	G	rs1111618763	intergenic_variant	-	-	-	-	0.264	0.107	0.72	0	1	0.5	1	1	1	5	5	4
SSC1	272897369	T	G	-	intergenic_variant	-	-	-	-	0	0	0	0	0	0	0	0	0.567	-	-	-
SSC1	272897380	C	A	rs1112583228	intergenic_variant	-	-	-	-	0.013	0	0.053	0	0	0	0	0	0.9	-	-	-
SSC1	272897391	T	A	-	intergenic_variant	-	-	-	-	0	0	0	0	0	0	0	0	0.833	-	-	-
SSC1	272897405	C	T	-	intergenic_variant	-	-	-	-	0	0	0	0.111	0	0	0	0	0	-	-	-
SSC1	272897416	A	G	rs1110568930	intergenic_variant	-	-	-	-	0.952	0.962	0.947	1	1	1	1	1	1	-	-	-
SSC1	272897421	A	C	-	intergenic_variant	-	-	-	-	0	0	0	0	0	0	0	0	0.867	-	-	-
SSC1	272897422	G	A	-	intergenic_variant	-	-	-	-	0	0	0	0	0	0	0	0	0.333	-	-	-
SSC1	272897424	T	C	-	intergenic_variant	-	-	-	-	0	0	0	0	0	0.167	0	0	0	-	-	-
SSC1	272897471	T	A	-	intergenic_variant	-	-	-	-	0.001	0.001	0	0	0	0	0	0	0.333	-	-	-
SSC1	272897479	C	T	-	intergenic_variant	-	-	-	-	0	0	0	0	0	0	0	0	0.833	-	-	-
SSC1	272897492	T	A	-	intergenic_variant	-	-	-	-	0	0	0	0	0	0	0	0	0.333	-	-	-
SSC1	272897561	A	C	rs1110501208	intergenic_variant	-	-	-	-	0.119	0.063	0.268	0	0.167	0	0	0	0	-	-	-
SSC1	272897565	A	G	-	intergenic_variant	-	-	-	-	0	0	0	0	0	0	0	0	0.867	-	-	-
SSC1	272897585	C	T	rs1111090966	intergenic_variant	-	-	-	-	0.013	0	0.053	0	0	0	0	0	0	-	-	-
SSC1	272897598	C	A	-	intergenic_variant	-	-	-	-	0	0	0	0	0	0.333	0	0	0	-	-	-
SSC1	272897599	C	T	-	intergenic_variant	-	-	-	-	0	0	0	0	0	0	0.75	0	0	-	-	-
SSC1	272897619	C	G	-	intergenic_variant	-	-	-	-	0	0	0	0	0	0	0	0.083	0	-	-	-
SSC1	272897673	C	T	-	intergenic_variant	-	-	-	-	0	0	0	0	0	0	0	0	0.3	-	-	-
SSC1	272897675	C	G	-	intergenic_variant	-	-	-	-	0	0	0	0	0	0	0	0	0.2	-	-	-
SSC1	272897683	G	A	-	intergenic_variant	-	-	-	-	0	0	0	0	0	0	0	1	0	-	-	-
SSC1	272897692	C	T	rs1108474307	intergenic_variant	-	-	-	-	0.082	0	0.333	0	0	0	0	0	0	6	-	5
SSC1	272897702	G	C	-	intergenic_variant	-	-	-	-	0	0	0	0	0	0	0	0	0.833	-	-	-
SSC1	272897714	A	G	rs1109464752	intergenic_variant	-	-	-	-	0.012	0	0.049	0	0	0	0	0	0	-	-	-
SSC1	272897718	A	C	rs1113370275	intergenic_variant	-	-	-	-	0.012	0	0.049	0	0	0	0	0	0	-	-	-
SSC1	272897732	G	A	rs1108370051	intergenic_variant	-	-	-	-	0.083	0	0.337	0	0	0	0	0	0	6	-	5
SSC1	272897739	G	C	-	intergenic_variant	-	-	-	-	0.001	0	0	0	0	0	0	0	0	-	-	-
SSC1	272897742	A	G	-	intergenic_variant	-	-	-	-	0	0	0	0	0	0	0	0	0.333	-	-	-
SSC1	272897749	G	C	-	intergenic_variant	-	-	-	-	0	0	0	0.222	0	0	0	0	0	-	-	-
SSC1	272897752	C	T	-	intergenic_variant	-	-	-	-	0	0	0	0.056	0	0	0	0	0	-	-	-
SSC1	272897756	G	A	rs1109823888	intergenic_variant	-	-	-	-	0.013	0	0.053	0	0.167	0	0	0	0	-	-	-
SSC1	272897769	A	G	-	intergenic_variant	-	-	-	-	0	0	0	0	0	0	0	0	0.467	-	-	-
SSC1	272897787	A	G	rs1114162427	intergenic_variant	-	-	-	-	0.08	0	0.325	0	0	0	0	0	0	6	-	-
SSC1	272897792	A	G	rs1112182977	intergenic_variant	-	-	-	-	0.232	0.141	0.528	0	0.167	0	0	1	1	-	-	-
SSC1	272897806	C	T	-	intergenic_variant	-	-	-	-	0	0	0	0	0.167	0	0	0	0	-	-	-
SSC1	272897810	A	G	rs1113927555	intergenic_variant	-	-	-	-	0.118	0.005	0.463	0	0	0	0	0	0	-	-	-
SSC1	272897823	T	C	-	intergenic_variant	-	-	-	-	0	0	0	0	0	0	0	0	0.2	-	-	-
SSC1	272897832	G	A	-	intergenic_variant	-	-	-	-	0	0	0	0.278	0	0	0	0	0	-	-	-
SSC1	272897833	G	T	-	intergenic_variant	-	-	-	-	0	0	0	0	0	0	0	0.833	0.692	-	-	-
SSC1	272897839	C	T	-	intergenic_variant	-	-	-	-	0	0	0	0	0	0	0	1	0	-	-	-
SSC1	272897840	C	T	-	intergenic_variant	-	-	-	-	0	0	0	0	0	0.167	0	0	0	-	-	-
SSC1	272897846	C	T	-	intergenic_variant	-	-	-	-	0	0	0	0	0	0	0	0	0.267	-	-	-
SSC1	272897847	T	C	rs1107641300	intergenic_variant	-	-	-	-	0.045	0.005	0.171	0	0.167	0.333	0	1	0.9	-	-	-
SSC1	272897876	G	A	rs1112000938	intergenic_variant	-	-	-	-	0.033	0.005	0.118	0	0	0	0	0	0	-	-	-
SSC1	272897898	A	G	-	intergenic_variant	-	-	-	-	0	0	0	0	0	0	0	0	0.867	-	-	-
SSC1	272897909	A	G	rs1112526517	intergenic_variant	-	-	-	-	0.043	0.005	0.163	0	0.167	0.333	0	1	0.933	-	-	-
SSC1	272897915	A	T	rs1110122592	intergenic_variant	-	-	-	-	0.034	0.03	0.049	0	0	0	0	1	0.933	-	-	-
SSC1	272897917	G	A	-	intergenic_variant	-	-	-	-	0	0	0	0	0	0	0	0	0.333	-	-	-
SSC1	272897939	G	A	-	intergenic_variant	-	-	-	-	0	0	0	0	0	0	0	0	0.4	-	-	-
SSC1	272897956	A	C	rs1112292127	intergenic_variant	-	-	-	-	0.152	0.041	0.5	0	0.167	0.167	0	1	0.9	-	-	-
SSC1	272897957	G	A	-	intergenic_variant	-	-	-	-	0	0	0	0	0.167	0	0	0	0	-	-	-
SSC1	272897960	C	G	-	intergenic_variant	-	-	-	-	0	0	0	0	0	0.167	0	0	0	-	-	-
SSC1	272897962	G	A	rs1113245789	intergenic_variant	-	-	-	-	0.011	0	0.045	0	0	0	0	0	0	-	-	-
SSC1	272898012	T	C	rs1110728381	intergenic_variant	-	-	-	-	0.266	0.102	0.752	0	0.167	0.5	0	1	0.967	-	-	-
SSC1	272898014	G	A	-	intergenic_variant	-	-	-	-	0	0	0	0	0	0	0	0	0.067	-	-	-
SSC1	272898016	A	G	-	intergenic_variant	-	-	-	-	0	0	0	0	0	0	0	0	0.767	-	-	-
SSC1	272898029	G	A	-	intergenic_variant	-	-	-	-	0	0	0	0	0	0	0	0.083	0	-	-	-
SSC1	272898038	T	C	rs1111218129	intergenic_variant	-	-	-	-	0.09	0.064	0.156	0	0.167	0.667	0	0	0	-	-	-
SSC1	272898047	G	A	-	intergenic_variant	-	-	-	-	0.005	0.007	0	0	0	0	0	0	0	-	-	-
SSC1	272898079	T	G	-	intergenic_variant	-	-	-	-	0	0	0	0	0	0.5	0	0	0	-	-	-
SSC1	272898080	T	G	-	intergenic_variant	-	-	-	-	0	0	0	0	0	0.333	0	0	0	-	-	-
SSC1	272898084	T	C	-	intergenic_variant	-	-	-	-	0	0	0	0	0	0	0	0	0.679	-	-	-
SSC1	272898111	C	A	rs1111213886	intergenic_variant	-	-	-	-	0.03	0.005	0.107	0	0.167	0.167	0	0.917	0.9	-	-	-
SSC1	272898142	A	G	-	intergenic_variant	-	-	-	-	0	0	0	0	0	0	0	0	0.867	-	-	-
SSC1	272898144	G	T	-	intergenic_variant	-	-	-	-	0.002	0	0	0	0	0	0	0	0	-	-	-
SSC1	272898202	G	A	-	intergenic_variant	-	-	-	-	0	0	0	0	0	0	0	0	0.067	-	-	-
SSC1	272898203	C	T	rs1108343889	intergenic_variant	-	-	-	-	0.013	0.016	0.004	0	0	0	0	0	0	-	-	-
SSC1	272898210	C	G	-	intergenic_variant	-	-	-	-	0	0	0	0	0	0	0	0	0.7	-	-	-
SSC1	272898212	A	G	-	intergenic_variant	-	-	-	-	0	0	0	0	0	0	0	0	0.667	-	-	-
SSC1	272898218	A	G	-	intergenic_variant	-	-	-	-	0	0	0	0	0	0	0	0	0.7	-	-	-
SSC1	272898221	A	G	-	intergenic_variant	-	-	-	-	0	0	0	0	0	0	0	1	0.467	-	-	-
SSC1	272898222	T	C	rs1109264023	intergenic_variant	-	-	-	-	0.084	0	0.341	0	0	0	0	0	0	-	-	-
SSC1	272898224	T	C	-	intergenic_variant	-	-	-	-	0	0	0	0	0	0	0	0	0.733	-	-	-
SSC1	272898232	G	A	-	intergenic_variant	-	-	-	-	0	0	0	0	0	0	0	0	0.067	-	-	-
SSC1	272898236	A	G	rs1114074247	intergenic_variant	-	-	-	-	0.057	0.058	0.037	0	0	0	0	0	0	-	6	-
SSC1	272898237	T	A	-	intergenic_variant	-	-	-	-	0	0	0	0	0	0	0	0	0.467	-	-	-
SSC1	272898258	C	G	-	intergenic_variant	-	-	-	-	0	0	0	0	0	0	0	0	0.667	-	-	-
SSC1	272898261	C	T	-	intergenic_variant	-	-	-	-	0	0	0	0	0	0	0	0	0.1	-	-	-
SSC1	272898264	A	G	-	intergenic_variant	-	-	-	-	0	0	0	0	0	0.167	0	1	0.767	-	-	-
SSC1	272898271	A	G	-	intergenic_variant	-	-	-	-	0	0	0	0	0	0	0	0	0.567	-	-	-
SSC1	272898283	T	C	-	intergenic_variant	-	-	-	-	0	0	0	0	0	0	0	0	0.7	-	-	-
SSC1	272898287	T	G	-	intergenic_variant	-	-	-	-	0	0	0	0	0	0	0	0.833	0	-	-	-
SSC1	272898290	T	G	-	intergenic_variant	-	-	-	-	0	0	0	0	0	0	0	0	0.7	-	-	-
SSC1	272898301	T	C	-	intergenic_variant	-	-	-	-	0	0	0	0.111	0	0	0	0	0	-	-	-
SSC1	272898304	C	T	-	intergenic_variant	-	-	-	-	0	0	0	0	0	0.167	0	0	0	-	-	-
SSC1	272898305	C	G	-	intergenic_variant	-	-	-	-	0	0	0	0	0	0	0	0.667	0	-	-	-
SSC1	272898314	G	A	-	intergenic_variant	-	-	-	-	0	0	0	0	0	0	0	0	0.2	-	-	-
SSC1	272898325	T	C	rs1109885453	intergenic_variant	-	-	-	-	0.208	0.061	0.646	0	0	0	0	0	0	-	6	-
SSC1	272898338	T	C	-	intergenic_variant	-	-	-	-	0	0	0	0	0	0	0	0	0.467	-	-	-
SSC1	272898352	T	C	rs3470308574	intergenic_variant	-	-	-	-	0.943	0.957	0.931	1	1	1	1	1	1	-	-	-
SSC1	272898353	G	A	rs3470442300	intergenic_variant	-	-	-	-	0.009	0	0.037	0	0	0	0	0	0	-	-	-
SSC1	272898371	T	C	rs3474103631	intergenic_variant	-	-	-	-	0.121	0.117	0.122	0.833	0	0	0	1	0.9	-	-	-
SSC1	272898372	G	A	-	intergenic_variant	-	-	-	-	0	0	0	0.778	0	0	0	0	0.467	-	-	-
SSC1	272898410	C	T	rs1108013784	intergenic_variant	-	-	-	-	0.022	0	0.089	0	0	0.167	0	0	0	-	-	-
SSC1	272898414	G	T	rs1111910438	intergenic_variant	-	-	-	-	0.129	0.001	0.524	0	0	0	0	0	0	-	-	-
SSC1	272898435	A	G	rs1113655570	intergenic_variant	-	-	-	-	0.708	0.86	0.264	0	0.167	0	0	0	0	-	-	-
SSC1	272898444	G	A	rs3469917769	intergenic_variant	-	-	-	-	0.064	0.001	0.26	0	0	0	0	0	0	-	-	-
SSC1	272898459	C	T	-	intergenic_variant	-	-	-	-	0.001	0	0.004	0	0	0	0	0	0	-	-	-
SSC1	272898499	A	G	-	intergenic_variant	-	-	-	-	0	0	0	0	0	0	0	0	0.433	-	-	-
SSC1	272898501	T	C	-	intergenic_variant	-	-	-	-	0	0	0	0	0	0	0	0	0.7	-	-	-
SSC1	272898515	C	T	-	intergenic_variant	-	-	-	-	0	0	0	0.167	0	0	0	0	0	-	-	-
SSC1	272898517	C	A	-	intergenic_variant	-	-	-	-	0	0	0	0	0	0.167	0	0	0	-	-	-
SSC1	272898527	T	C	-	intergenic_variant	-	-	-	-	0	0	0	0	0	0	0	0	0.233	-	-	-
SSC1	272898531	T	C	-	intergenic_variant	-	-	-	-	0.009	0	0.037	0	0	0	0	0	0	-	-	-
SSC1	272898541	A	G	-	intergenic_variant	-	-	-	-	0	0	0	0	0	0	0	0.833	0	-	-	-
SSC1	272898550	C	T	rs3472730729	intergenic_variant	-	-	-	-	0.055	0.001	0.215	1	1	1	1	1	0.833	-	-	-
SSC1	272898563	C	T	rs1107470233	intergenic_variant	-	-	-	-	0.157	0.058	0.443	0	0	0	0	0	0	-	-	-
SSC1	272898571	A	T	-	intergenic_variant	-	-	-	-	0.002	0	0.008	0	0	0	0	0	0	-	-	-
SSC1	272898583	T	C	rs1111631930	intergenic_variant	-	-	-	-	0.01	0.003	0.033	0	0	0	0	0	0	-	-	-
SSC1	272898585	C	A	-	intergenic_variant	-	-	-	-	0	0	0	0	0	0	0	0.083	0	-	-	-
SSC1	272898604	G	T	rs1108030786	intergenic_variant	-	-	-	-	0.373	0.198	0.866	1	1	1	1	1	0.967	-	-	-
SSC1	272898612	T	C	-	intergenic_variant	-	-	-	-	0	0	0	0	0	0	0	0.833	0	-	-	-
SSC1	272898622	T	C	rs1112931794	intergenic_variant	-	-	-	-	0.093	0.057	0.211	1	1	0.5	1	0	0	-	-	-
SSC1	272898623	T	G	-	intergenic_variant	-	-	-	-	0	0	0	0	0	0	0	0	0.4	-	-	-
SSC1	272898633	C	A	-	intergenic_variant	-	-	-	-	0	0	0	0	0	0	0	0	0.7	-	-	-
SSC1	272898648	C	T	rs1110582038	intergenic_variant	-	-	-	-	0.151	0.101	0.276	1	1	0.5	1	0.083	0.033	-	-	-
SSC1	272898649	G	A	-	intergenic_variant	-	-	-	-	0	0	0	0	0	0	0	0.75	0	-	-	-
SSC1	272898665	T	C	rs1111081682	intergenic_variant	-	-	-	-	0.095	0.077	0.114	0	0	0.5	0	0.917	0.833	-	-	-
SSC1	272898666	G	A	rs1112903039	intergenic_variant	-	-	-	-	0.027	0.035	0.004	0	0	0.5	0	0.833	0	-	-	-
SSC1	272898674	T	C	-	intergenic_variant	-	-	-	-	0	0	0	0	0.167	0	0	0	0	-	-	-
SSC1	272898680	G	C	-	intergenic_variant	-	-	-	-	0	0	0	0	0	0	0	0.667	0	-	-	-
SSC1	272898683	A	G	rs3472200425	intergenic_variant	-	-	-	-	0.001	0	0.004	0	0	0	0	0	0	-	-	-
SSC1	272898699	C	A	-	intergenic_variant	-	-	-	-	0	0	0	0	0	0.167	0	0	0	-	-	-
SSC1	272898704	G	A	-	intergenic_variant	-	-	-	-	0	0	0	1	1	1	1	0.833	0.767	-	-	-
SSC1	272898717	C	A	rs1110302744	intergenic_variant	-	-	-	-	0.113	0.005	0.435	1	1	1	1	1	0.9	-	-	-
SSC1	272898729	C	T	rs1110851181	intergenic_variant	-	-	-	-	0.104	0.005	0.398	0	0	0.5	0	1	0.933	-	-	-
SSC1	272898736	T	A	-	intergenic_variant	-	-	-	-	0	0	0	0	0	0	0	0	0.667	-	-	-
SSC1	272898759	T	C	rs1109789823	intergenic_variant	-	-	-	-	0.235	0.135	0.5	0	0	0	0	0	0	-	-	-
SSC1	272898763	C	T	-	intergenic_variant	-	-	-	-	0	0	0	0	0.833	0	0	0	0	-	-	-
SSC1	272898771	C	T	rs1111653923	intergenic_variant	-	-	-	-	0.13	0.095	0.224	1	1	1	1	1	0.867	-	-	-
SSC1	272898775	T	C	rs1108714734	intergenic_variant	-	-	-	-	0.076	0.094	0.033	1	1	0.5	1	0	0	-	-	-
SSC1	272898787	C	G	-	intergenic_variant	-	-	-	-	0.003	0	0.012	0	0	0	0	0.75	0	-	-	-
SSC1	272898792	C	G	-	intergenic_variant	-	-	-	-	0.001	0	0.004	0	0	0	0	0	0	-	-	-
SSC1	272898804	T	C	-	intergenic_variant	-	-	-	-	0	0	0	0	0	0	0	0.833	0	-	-	-
SSC1	272898815	G	A	-	intergenic_variant	-	-	-	-	0.001	0	0.004	0.889	0.833	0.5	1	1	0	-	-	-
SSC1	272898823	A	C	rs1109677946	intergenic_variant	-	-	-	-	0.2	0.064	0.626	0	0	0	0	0	0	-	-	-
SSC1	272898829	T	C	-	intergenic_variant	-	-	-	-	0	0	0	0	0	0.5	0	0	0	-	-	-
SSC1	272898832	C	T	rs1113833964	intergenic_variant	-	-	-	-	0.067	0.058	0.077	0	0.167	0	0	0	0.833	-	-	-
SSC1	272898855	C	A	-	intergenic_variant	-	-	-	-	0.001	0.001	0	0.833	0	0	1	0	0	-	-	-
SSC1	272898859	C	T	rs1107650173	intergenic_variant	-	-	-	-	0.077	0.065	0.089	0	0	0	0	0	0	-	-	-
SSC1	272898860	G	A	rs1109399657	intergenic_variant	-	-	-	-	0.027	0.035	0.004	0	0	0	0	0	0	-	-	-
SSC1	272898865	C	G	rs1113292044	intergenic_variant	-	-	-	-	0.079	0.065	0.098	0	0	0	0	0	0	-	-	-
SSC1	272898919	T	C	-	intergenic_variant	-	-	-	-	0	0	0	0	0	0	0	0	0.433	-	-	-
SSC1	272898923	A	T	rs1107584574	intergenic_variant	-	-	-	-	0.166	0.095	0.354	0	0.167	0	0	0	0	-	7	-
SSC1	272898936	T	C	rs1112315453	intergenic_variant	-	-	-	-	0.194	0.096	0.459	1	1	1	0.75	1	0.933	-	7	-
SSC1	272898937	G	A	-	intergenic_variant	-	-	-	-	0.001	0.001	0	0.167	0	0.5	0.5	0	0	-	-	-
SSC1	272898943	T	C	rs1113318597	intergenic_variant	-	-	-	-	0.026	0.035	0	0	0	0	0	0	0	-	-	-
SSC1	272898958	T	C	-	intergenic_variant	-	-	-	-	0	0	0	0	0	0	0	0	0.2	-	-	-
SSC1	272898971	G	A	-	intergenic_variant	-	-	-	-	0.008	0.008	0.008	0	0	0	0	0	0	-	-	-
SSC1	272898973	A	C	-	intergenic_variant	-	-	-	-	0	0	0	0	0	0	0	0	0.567	-	-	-
SSC1	272898977	G	T	rs1107890321	intergenic_variant	-	-	-	-	0.005	0	0.02	0.778	0.833	0.5	0	0	0	-	-	-
SSC1	272898978	T	C	-	intergenic_variant	-	-	-	-	0.001	0.001	0	0	0	0	0	0	0.567	-	-	-
SSC1	272898983	A	G	-	intergenic_variant	-	-	-	-	0.001	0.001	0	0	0	0	0	0	0.1	-	-	-
SSC1	272898987	G	T	-	intergenic_variant	-	-	-	-	0	0	0	0.333	0	0	0	0	0	-	-	-
SSC1	272898988	C	T	-	intergenic_variant	-	-	-	-	0	0	0	0.167	0	0.333	0.75	0	0	-	-	-
SSC1	272899009	T	C	rs1112115089	intergenic_variant	-	-	-	-	0.09	0.073	0.11	0.167	0.167	0.5	1	1	0.733	-	8	-
SSC1	272899010	G	A	-	intergenic_variant	-	-	-	-	0	0	0	0	0	0	0	0	0.567	-	-	-
SSC1	272899031	C	T	rs1113087343	intergenic_variant	-	-	-	-	0.906	0.927	0.878	0.833	0.833	0.5	0	0	0.3	-	8	-
SSC1	272899032	G	A	rs1110173321	intergenic_variant	-	-	-	-	0.135	0.058	0.358	0.167	0	0.5	1	0	0	-	-	-
SSC1	272899035	C	T	-	intergenic_variant	-	-	-	-	0.001	0.001	0	0	0	0	0	0	0.533	-	-	-
SSC1	272899064	C	T	-	intergenic_variant	-	-	-	-	0	0	0	0	0	0	0	1	0	-	-	-
SSC1	272899080	G	T	-	intergenic_variant	-	-	-	-	0.001	0	0.004	0	0	0	0	0	0.286	-	-	-
SSC1	272899091	T	C	-	intergenic_variant	-	-	-	-	0	0	0	0	0	0	0	0	0.75	-	-	-
SSC1	272899098	C	T	-	intergenic_variant	-	-	-	-	0	0	0	0	0	0	0	0	0.143	-	-	-
SSC1	272899099	G	A	-	intergenic_variant	-	-	-	-	0.005	0	0.02	0	0.833	0	0	0	0	-	-	-
SSC1	272899113	C	T	-	intergenic_variant	-	-	-	-	0	0	0	0	0	0	0	0	0.75	-	-	-
SSC1	272899120	G	A	rs1111144799	intergenic_variant	-	-	-	-	0.242	0.136	0.549	0	0	0	0	0	0	-	-	-
SSC1	272899127	T	C	-	intergenic_variant	-	-	-	-	0	0	0	0.333	0	0	0	0	0	-	-	-
SSC1	272899136	C	T	-	intergenic_variant	-	-	-	-	0.006	0.005	0.008	0	0	0	0	0	0	-	-	-
SSC1	272899137	A	G	rs1112533794	intergenic_variant	-	-	-	-	0.322	0.198	0.659	0	0	0.5	0	1	1	-	-	-
SSC1	272899141	C	T	rs1110119122	intergenic_variant	-	-	-	-	0.188	0.064	0.553	0	0	0	0	1	0	-	-	-
SSC1	272899144	C	T	-	intergenic_variant	-	-	-	-	0	0	0	0	0	0.5	0	0	0	-	-	-
SSC1	272899145	G	A	rs1111458986	intergenic_variant	-	-	-	-	0.07	0.001	0.28	0	0	0	0	0	0.321	-	-	-
SSC1	272899171	T	C	-	intergenic_variant	-	-	-	-	0	0	0	0	0	0	0	0.75	0	-	-	-
SSC1	272899173	A	C	-	intergenic_variant	-	-	-	-	0	0	0	0	0	0	0	1	0	-	-	-
SSC1	272899180	A	C	-	intergenic_variant	-	-	-	-	0	0	0	0	0	0	0	0	0.464	-	-	-
SSC1	272899190	G	A	-	intergenic_variant	-	-	-	-	0	0	0	0.833	0.167	0.333	0	0	0	-	-	-
SSC1	272899194	T	C	-	intergenic_variant	-	-	-	-	0	0	0	0	0	0	0	0	0.8	-	-	-
SSC1	272899196	G	T	rs1108924236	intergenic_variant	-	-	-	-	0.128	0.135	0.089	0	0	0	0	0	0	7	9	-
SSC1	272899198	C	T	-	intergenic_variant	-	-	-	-	0	0	0	0.056	0	0	0	0	0	-	-	-
SSC1	272899199	A	G	rs3470552324	intergenic_variant	-	-	-	-	0.044	0.001	0.179	0.833	1	0.333	0	0	0	-	-	-
SSC1	272899210	T	G	-	intergenic_variant	-	-	-	-	0	0	0	0	0	0	0	0	0.767	-	-	-
SSC1	272899213	C	T	rs1109856971	intergenic_variant	-	-	-	-	0.127	0.135	0.085	0	0	0	0	0	0.967	7	9	-
SSC1	272899215	T	G	-	intergenic_variant	-	-	-	-	0	0	0	0	0	0	0	1	0	-	-	-
SSC1	272899245	T	G	-	intergenic_variant	-	-	-	-	0	0	0	0	0	0	0	0	0.7	-	-	-
SSC1	272899263	C	T	-	intergenic_variant	-	-	-	-	0	0	0	0	0	0.5	0	0	0.767	-	-	-
SSC1	272899278	G	A	-	intergenic_variant	-	-	-	-	0	0	0	0.167	0	0.5	0	0	0	-	-	-
SSC1	272899290	T	C	rs1111182317	intergenic_variant	-	-	-	-	0.319	0.163	0.78	0.167	0	1	0	0	0	-	-	-
SSC1	272899298	A	G	-	intergenic_variant	-	-	-	-	0	0	0	0	0	0	0	-	0.733	-	-	-
SSC1	272899305	A	T	-	intergenic_variant	-	-	-	-	0	0	0	0	0	0	0	0.25	0	-	-	-
SSC1	272899320	C	T	-	intergenic_variant	-	-	-	-	0	0	0	0.167	0	0	0	0	0	-	-	-
SSC1	272899321	A	G	-	intergenic_variant	-	-	-	-	0	0	0	0	0	0	0	0	0.233	-	-	-
SSC1	272899329	T	C	-	intergenic_variant	-	-	-	-	0	0	0	0	0	0	0	0	0.033	-	-	-
SSC1	272899330	T	C	-	intergenic_variant	-	-	-	-	0	0	0	0	0	0	0	0	0.733	-	-	-
SSC1	272899333	G	A	-	intergenic_variant	-	-	-	-	0.002	0	0.008	0	0	0	0	0	0	-	-	-
SSC1	272899353	T	C	rs1108784910	intergenic_variant	-	-	-	-	0.186	0.156	0.264	0.167	0	0.667	1	0	0	-	10	-
SSC1	272899357	A	T	rs1109369015	intergenic_variant	-	-	-	-	0.134	0.005	0.533	0	0.167	0.333	0	0	0	-	-	-
SSC1	272899365	C	T	rs1113784408	intergenic_variant	-	-	-	-	0.008	0	0.033	0	0	0	0	0	0	-	-	-
SSC1	272899367	C	T	-	intergenic_variant	-	-	-	-	0	0	0	0.778	0.833	0	0	0	0	-	-	-
SSC1	272899375	G	A	rs1107450222	intergenic_variant	-	-	-	-	0.014	0.018	0.004	0	0	0	0	0	0	-	-	-
SSC1	272899384	T	C	-	intergenic_variant	-	-	-	-	0	0	0	0.333	0	0	0	0	0	-	-	-
SSC1	272899396	G	A	rs1109276646	intergenic_variant	-	-	-	-	0.238	0.162	0.463	0	0	0	0	1	0	-	10	-
SSC1	272899419	C	A	-	intergenic_variant	-	-	-	-	0.003	0	0.012	0	0	0	0	0	0	-	-	-
SSC1	272899421	G	C	-	intergenic_variant	-	-	-	-	0.001	0	0.004	0	0	0	0	1	0	-	-	-
SSC1	272899422	T	C	-	intergenic_variant	-	-	-	-	0	0	0	0	0	0.667	0	0	0	-	-	-
SSC1	272899428	C	T	-	intergenic_variant	-	-	-	-	0	0	0	0.111	0	0	0	0	0.1	-	-	-
SSC1	272899429	G	A	-	intergenic_variant	-	-	-	-	0.002	0	0	0	0	0	0	0	0	-	-	-
SSC1	272899430	A	T	-	intergenic_variant	-	-	-	-	0	0	0	0	0	0	0	0	0.1	-	-	-
SSC1	272899432	C	G	rs1113404020	intergenic_variant	-	-	-	-	0.082	0.001	0.329	0	0	0	0	0	0	-	-	-
SSC1	272899433	G	A	rs1108070799	intergenic_variant	-	-	-	-	0.056	0.058	0.037	0	0	0	0	1	0.767	-	-	-
SSC1	272899448	T	G	-	intergenic_variant	-	-	-	-	0	0	0	0	0	0	0	0	0.733	-	-	-
SSC1	272899453	T	A	rs1112410937	intergenic_variant	-	-	-	-	0.373	0.2	0.862	0	1	0.667	0	1	0	8	11	6
SSC1	272899457	T	C	-	intergenic_variant	-	-	-	-	0	0	0	0	0	0.333	0.75	0	0	-	-	-
SSC1	272899460	C	T	-	intergenic_variant	-	-	-	-	0.001	0	0.004	0.944	0	0	0	0	0	-	-	-
SSC1	272899467	T	C	-	intergenic_variant	-	-	-	-	0	0	0	0	1	1	0.75	0	0	-	-	-
SSC1	272899468	A	C	-	intergenic_variant	-	-	-	-	0	0	0	0	0	0	0	1	0	-	-	-
SSC1	272899473	C	T	-	intergenic_variant	-	-	-	-	0	0	0	0	0	0.5	0	0	0	-	-	-
SSC1	272899485	G	C	rs1113808713	intergenic_variant	-	-	-	-	0.373	0.198	0.866	1	1	1	1	1	1	8	11	6
SSC1	272899489	A	G	rs1108028345	intergenic_variant	-	-	-	-	0.1	0	0.398	1	1	1	0.75	0	0	-	-	-
SSC1	272899492	C	T	-	intergenic_variant	-	-	-	-	0	0	0	0	0	0	0	0	0.233	-	-	-
SSC1	272899511	G	A	-	intergenic_variant	-	-	-	-	0.002	0	0.008	0	0	0	0	0	0	-	-	-
SSC1	272899518	A	G	-	intergenic_variant	-	-	-	-	0	0	0	0	0	0	0	1	0	-	-	-
SSC1	272899525	C	A	rs1111864418	intergenic_variant	-	-	-	-	0.184	0.155	0.268	0.667	0	0.167	1	1	0.967	9	12	-
SSC1	272899526	T	C	-	intergenic_variant	-	-	-	-	0	0	0	0	0	0	0	0	0.7	-	-	-
SSC1	272899544	A	G	-	intergenic_variant	-	-	-	-	0	0	0	0	0	0	0	0.917	0	-	-	-
SSC1	272899556	T	C	-	intergenic_variant	-	-	-	-	0	0	0	0	0	0	0.25	0	0	-	-	-
SSC1	272899561	G	A	-	intergenic_variant	-	-	-	-	0.001	0	0.004	0	0	0	0	0	0	-	-	-
SSC1	272899565	T	C	-	intergenic_variant	-	-	-	-	0	0	0	0	0	0.167	0	0	0	-	-	-
SSC1	272899586	C	T	rs1112912599	intergenic_variant	-	-	-	-	0.193	0.156	0.301	1	1	0.333	1	1	0.964	9	12	-
SSC1	272899593	A	C	-	intergenic_variant	-	-	-	-	0	0	0	0	0	0	0	0	0.714	-	-	-
SSC1	272899594	A	G	rs1110263958	intergenic_variant	-	-	-	-	0.179	0.045	0.553	0	0	1	0	1	0.964	-	-	-
SSC1	272899602	T	G	-	intergenic_variant	-	-	-	-	0	0	0	0	0	0	0	0	0.7	-	-	-
SSC1	272899606	T	C	rs1111703473	intergenic_variant	-	-	-	-	0.008	0	0.033	0	0	0	0	0	0	-	-	-
SSC1	272899613	C	T	-	intergenic_variant	-	-	-	-	0	0	0	0	0	0	1	0	0	-	-	-
SSC1	272899614	G	A	-	intergenic_variant	-	-	-	-	0.006	0.005	0.008	0	0	0	0	0	0	-	-	-
SSC1	272899623	T	C	-	intergenic_variant	-	-	-	-	0	0	0	0	0	0	0	0	0.733	-	-	-
SSC1	272899633	C	A	-	intergenic_variant	-	-	-	-	0	0	0	0	0	0	0	0	0.233	-	-	-
SSC1	272899637	A	G	-	intergenic_variant	-	-	-	-	0	0	0	0	0	0	0	0.833	0	-	-	-
SSC1	272899648	T	C	rs1112548947	intergenic_variant	-	-	-	-	0.165	0.118	0.301	1	1	1	0	1	0.967	-	-	7
SSC1	272899649	G	A	-	intergenic_variant	-	-	-	-	0	0	0	0	0.833	0.333	0	0	0	-	-	-
SSC1	272899650	T	C	-	intergenic_variant	-	-	-	-	0	0	0	0	0	0	0	0.917	0.767	-	-	-
SSC1	272899682	C	T	rs1110565786	intergenic_variant	-	-	-	-	0.192	0.155	0.301	0	0	0	0	0	0	-	-	7
SSC1	272899685	C	A	rs3472355948	intergenic_variant	-	-	-	-	0.029	0.005	0.102	0	0	0	0	0	0	-	-	-
SSC1	272899688	T	G	-	intergenic_variant	-	-	-	-	0	0	0	0	0	0	0	0	0.733	-	-	-
SSC1	272899690	G	A	rs1111581550	intergenic_variant	-	-	-	-	0.163	0.118	0.293	0	0	0	0	0	0.033	-	-	8
SSC1	272899704	G	A	-	intergenic_variant	-	-	-	-	0	0	0	0	0	0.167	0	0	0	-	-	-
SSC1	272899728	C	T	-	intergenic_variant	-	-	-	-	0.003	0	0.012	0	0	0	0	0	0	-	-	-
SSC1	272899791	G	C	-	intergenic_variant	-	-	-	-	0	0	0	0	0	0	0	0	0.5	-	-	-
SSC1	272899802	T	G	-	intergenic_variant	-	-	-	-	0	0	0	0	0	0	0	0	0.733	-	-	-
SSC1	272899807	C	T	-	intergenic_variant	-	-	-	-	0.002	0	0.008	0	0	0	0	0	0	-	-	-
SSC1	272899815	T	G	-	intergenic_variant	-	-	-	-	0	0	0	0	0	0	0	0	0.733	-	-	-
SSC1	272899844	C	T	rs1108754814	intergenic_variant	-	-	-	-	0.007	0	0.028	0	0	0	0	0	0	-	-	-
SSC1	272899872	T	C	-	intergenic_variant	-	-	-	-	0	0	0	0	0	0	0	0	0.769	-	-	-
SSC1	272899895	T	C	-	intergenic_variant	-	-	-	-	0	0	0	0	0	0	0	0	0.25	-	-	-
SSC1	272899899	A	T	-	intergenic_variant	-	-	-	-	0	0	0	0	0	0	0	0	0.25	-	-	-
SSC1	272899904	T	C	-	intergenic_variant	-	-	-	-	0	0	0	0	0	0	0	0.833	0	-	-	-
SSC1	272899907	T	C	-	intergenic_variant	-	-	-	-	0	0	0	0	0	0	0	0.917	0	-	-	-
SSC1	272899908	A	G	-	intergenic_variant	-	-	-	-	0	0	0	0	0	0	0	0	0.75	-	-	-
SSC1	272899919	C	T	-	intergenic_variant	-	-	-	-	0	0	0	0	0	0	0	0	0.808	-	-	-
SSC1	272899928	G	A	rs1110495199	intergenic_variant	-	-	-	-	0.002	0	0.008	0	0	0	0	0	0	-	-	-
SSC1	272899929	C	T	-	intergenic_variant	-	-	-	-	0	0	0	0	0	0	0	0	0.231	-	-	-
SSC1	272899932	C	T	-	intergenic_variant	-	-	-	-	0	0	0	0	0	0	0	0	0.731	-	-	-
SSC1	272899946	A	G	-	intergenic_variant	-	-	-	-	0	0	0	0	0	0	0	0.917	0	-	-	-
SSC1	272899957	A	T	rs1111034269	intergenic_variant	-	-	-	-	0.057	0.057	0.045	0	0	0	0	0	0	-	-	-
SSC1	272899958	T	A	rs1108489908	intergenic_variant	-	-	-	-	0.189	0.154	0.297	1	1	1	1	0	0	10	13	8
SSC1	272899962	T	C	-	intergenic_variant	-	-	-	-	0	0	0	0	0	0	0	0.917	0	-	-	-
SSC1	272899974	A	G	-	intergenic_variant	-	-	-	-	0	0	0	0	0	0	0	1	0	-	-	-
SSC1	272899979	T	G	-	intergenic_variant	-	-	-	-	0	0	0	0	0	0	0	0	0.192	-	-	-
SSC1	272899984	T	C	-	intergenic_variant	-	-	-	-	0	0	0	0	0	0	0	0	0.846	-	-	-
SSC1	272899990	A	G	-	intergenic_variant	-	-	-	-	0	0	0	0	0	0	0	1	0	-	-	-
SSC1	272900011	T	C	-	intergenic_variant	-	-	-	-	0	0	0	0	0	0	0	1	0	-	-	-
SSC1	272900012	T	C	-	intergenic_variant	-	-	-	-	0.002	0	0	0	0	0	0	0	0	-	-	-
SSC1	272900014	C	T	rs1109424193	intergenic_variant	-	-	-	-	0.198	0.158	0.317	1	1	1	0.75	0	0	10	13	-
SSC1	272900015	A	C	-	intergenic_variant	-	-	-	-	0	0	0	0	0	0	0	0	0.464	-	-	-
SSC1	272900024	T	A	-	intergenic_variant	-	-	-	-	0	0	0	0	0	0	0	0	0.286	-	-	-
SSC1	272900057	A	G	-	intergenic_variant	-	-	-	-	0	0	0	0	0	0	0	0	0.2	-	-	-
SSC1	272900064	T	C	rs1113365998	intergenic_variant	-	-	-	-	0.153	0.12	0.254	0.333	0	0.333	1	1	0.9	-	-	-
SSC1	272900100	G	A	-	intergenic_variant	-	-	-	-	0	0	0	0	0.833	0	0	0	0	-	-	-
SSC1	272900104	T	C	-	intergenic_variant	-	-	-	-	0	0	0	0	0	0	0	0	0.267	-	-	-
SSC1	272900140	C	T	-	intergenic_variant	-	-	-	-	0.003	0	0.012	0	0	0	0	0	0	-	-	-
SSC1	272900157	A	G	-	intergenic_variant	-	-	-	-	0	0	0	0	0	0	0	0	0.821	-	-	-
SSC1	272900167	A	G	rs3474027780	intergenic_variant	-	-	-	-	0.37	0.197	0.858	1	1	1	1	1	1	-	-	-
SSC1	272900190	G	A	-	intergenic_variant	-	-	-	-	0	0	0	0	0	0	0	0.083	0	-	-	-
SSC1	272900195	C	T	-	intergenic_variant	-	-	-	-	0.002	0	0	0	0	0	0	0	0	-	-	-
SSC1	272900207	G	C	rs1109823647	intergenic_variant	-	-	-	-	0.117	0.091	0.191	0.444	0.167	0.167	0.5	0	0.467	-	-	-
SSC1	272900217	A	G	-	intergenic_variant	-	-	-	-	0	0	0	0	0	0	0	0	0.233	-	-	-
SSC1	272900227	C	T	rs3474991289	intergenic_variant	-	-	-	-	0.029	0.005	0.102	0	0	0	0	0	0	-	-	-
SSC1	272900228	A	G	rs1114146750	intergenic_variant	-	-	-	-	0.18	0.043	0.569	0	0.833	0.667	0	0	0	-	-	-
SSC1	272900262	T	C	rs1107895360	intergenic_variant	-	-	-	-	0.187	0.158	0.279	1	1	0.333	0.75	0	0	-	-	-
SSC1	272900281	C	T	-	intergenic_variant	-	-	-	-	0	0	0	0	0.667	0.5	0	0	0	-	-	-
SSC1	272900284	G	T	rs1112122791	intergenic_variant	-	-	-	-	0.179	0.042	0.578	0	0.833	0.667	0	0	0	-	-	-
SSC1	272900288	C	T	-	intergenic_variant	-	-	-	-	0	0	0	0	0	0	0	0	0.2	-	-	-
SSC1	272900320	C	T	rs1113850923	intergenic_variant	-	-	-	-	0.026	0.034	0.004	0	0	0	0	0	0	-	-	-
SSC1	272900325	C	T	-	intergenic_variant	-	-	-	-	0	0	0	0	0	0	0	0	0.067	-	-	-
SSC1	272900352	C	G	-	intergenic_variant	-	-	-	-	0	0	0	0	0	0	0	0	0.5	-	-	-
SSC1	272900353	C	T	-	intergenic_variant	-	-	-	-	0	0	0	0.278	0	0	0	0	0	-	-	-
SSC1	272900360	C	G	-	intergenic_variant	-	-	-	-	0	0	0	0	0	0	0	0	0.267	-	-	-
SSC1	272900363	T	C	-	intergenic_variant	-	-	-	-	0	0	0	0	0	0	0	0	0.233	-	-	-
SSC1	272900371	T	G	-	intergenic_variant	-	-	-	-	0	0	0	0	0	0	0	0.667	0.567	-	-	-
SSC1	272900373	T	C	-	intergenic_variant	-	-	-	-	0	0	0	0	0	0	0	1	0	-	-	-
SSC1	272900378	C	T	-	intergenic_variant	-	-	-	-	0	0	0	0	0	0	0	1	0	-	-	-
SSC1	272900389	G	A	-	intergenic_variant	-	-	-	-	0	0	0	0	0.667	0	0	0	0	-	-	-
SSC1	272900410	C	G	-	intergenic_variant	-	-	-	-	0	0	0	0	0	0	0	1	0	-	-	-
SSC1	272900417	T	C	rs1107615463	intergenic_variant	-	-	-	-	0.27	0.14	0.643	1	1	1	1	1	1	-	-	-
SSC1	272900441	C	T	-	intergenic_variant	-	-	-	-	0	0	0	1	0.833	0.333	1	1	0.833	-	-	-
SSC1	272900465	A	C	-	intergenic_variant	-	-	-	-	0	0	0	0	0	0	0.25	0	0	-	-	-
SSC1	272900472	G	T	-	intergenic_variant	-	-	-	-	0	0	0	0	0	0	0	1	0	-	-	-
SSC1	272900480	G	A	rs1111927182	intergenic_variant	-	-	-	-	0.087	0.06	0.179	1	1	0.333	0	1	0.967	-	-	-
SSC1	272900497	G	C	-	intergenic_variant	-	-	-	-	0	0	0	0	0	0	0	0	0.8	-	-	-
SSC1	272900501	C	T	-	intergenic_variant	-	-	-	-	0	0	0	0	0	0	0	0.75	0	-	-	-
SSC1	272900507	G	C	rs1112526369	intergenic_variant	-	-	-	-	0.027	0.035	0.004	0	0	0	0	0	0	-	-	-
SSC1	272900519	C	T	-	intergenic_variant	-	-	-	-	0	0	0	0	0	0	0	0	0.267	-	-	-
SSC1	272900520	G	A	-	intergenic_variant	-	-	-	-	0.001	0	0.004	0.944	0.833	0.333	0.75	1	0	-	-	-
SSC1	272900556	G	C	rs1110679153	intergenic_variant	-	-	-	-	0.067	0.061	0.073	0	0	0	0	0	0	-	14	-
SSC1	272900562	C	A	-	intergenic_variant	-	-	-	-	0	0	0	0	0	0.5	0	0	0	-	-	-
SSC1	272900570	C	T	-	intergenic_variant	-	-	-	-	0.001	0	0.004	0	0	0	0	1	0	-	-	-
SSC1	272900583	A	G	-	intergenic_variant	-	-	-	-	0	0	0	0	0	0.5	0	0	0	-	-	-
SSC1	272900585	T	C	-	intergenic_variant	-	-	-	-	0.001	0	0.004	1	0.833	0.167	1	1	0	-	-	-
SSC1	272900586	G	A	-	intergenic_variant	-	-	-	-	0.001	0	0.004	1	0.833	0.167	1	1	0	-	-	-
SSC1	272900587	C	A	-	intergenic_variant	-	-	-	-	0	0	0	0	0	0	0	0	0.533	-	-	-
SSC1	272900594	G	A	-	intergenic_variant	-	-	-	-	0.006	0.005	0.008	0	0	0	0	0	0	-	-	-
SSC1	272900600	T	C	-	intergenic_variant	-	-	-	-	0	0	0	0	0	0	0	0	0.567	-	-	-
SSC1	272900601	G	A	-	intergenic_variant	-	-	-	-	0	0	0	0	0	0	0	0	0.1	-	-	-
SSC1	272900612	C	G	-	intergenic_variant	-	-	-	-	0	0	0	0	0	0	0.25	0	0	-	-	-
SSC1	272900627	G	A	-	intergenic_variant	-	-	-	-	0	0	0	0	0	0	0	0	0.367	-	-	-
SSC1	272900634	T	A	-	intergenic_variant	-	-	-	-	0	0	0	0	0	0	0	0	0.767	-	-	-
SSC1	272900640	T	C	rs1111270721	intergenic_variant	-	-	-	-	0.007	0	0.028	0	0	0	0	0	0	-	-	-
SSC1	272900647	C	T	-	intergenic_variant	-	-	-	-	0	0	0	0	0.167	0	0	1	0	-	-	-
SSC1	272900660	G	A	-	intergenic_variant	-	-	-	-	0	0	0	0	0	0	0	0	0.033	-	-	-
SSC1	272900703	G	A	-	intergenic_variant	-	-	-	-	0	0	0	0	0	0	0	0	0.3	-	-	-
SSC1	272900709	C	T	-	intergenic_variant	-	-	-	-	0	0	0	0	0	0	0	0	0.033	-	-	-
SSC1	272900720	G	T	-	intergenic_variant	-	-	-	-	0	0	0	0	0	0	0	1	0.867	-	-	-
SSC1	272900734	T	C	-	intergenic_variant	-	-	-	-	0	0	0	0	0	0	0	0	0.3	-	-	-
SSC1	272900737	C	T	-	intergenic_variant	-	-	-	-	0	0	0	0	0	0.167	0.5	0	0	-	-	-
SSC1	272900744	G	T	-	intergenic_variant	-	-	-	-	0	0	0	0	0	0	0	0	0.733	-	-	-
SSC1	272900771	C	A	rs1108756509	intergenic_variant	-	-	-	-	0.006	0	0.024	0	0	0	0	0	0	-	-	-
SSC1	272900796	G	A	rs3470437674	intergenic_variant	-	-	-	-	0.007	0.001	0.024	0	0	0	0	0	0	-	-	-
SSC1	272900808	G	T	-	intergenic_variant	-	-	-	-	0	0	0	0	0	0	0	0	0.214	-	-	-
SSC1	272900816	C	T	rs1110179164	intergenic_variant	-	-	-	-	0.011	0	0.045	0	0	0	0	0	0	-	-	-
SSC1	272900826	C	G	-	intergenic_variant	-	-	-	-	0	0	0	0	0	0	0	0	0.179	-	-	-
SSC1	272900838	A	G	-	intergenic_variant	-	-	-	-	0.001	0	0.004	0.944	1	0.833	0	0	0	-	-	-
SSC1	272900844	C	T	-	intergenic_variant	-	-	-	-	0	0	0	0	0	0	0	0	0.536	-	-	-
SSC1	272900845	G	A	-	intergenic_variant	-	-	-	-	0	0	0	0	0	0	0.75	0	0	-	-	-
SSC1	272900851	C	T	-	intergenic_variant	-	-	-	-	0	0	0	0	0	0	0	1	0	-	-	-
SSC1	272900852	G	C	rs1111213779	intergenic_variant	-	-	-	-	0.026	0.035	0	0	0	0	0	0	0	-	-	-
SSC1	272900875	C	T	-	intergenic_variant	-	-	-	-	0.007	0	0.029	0	0	0	0	0	0	-	-	-
SSC1	272900883	A	G	rs81318516	intergenic_variant	-	-	-	-	0.057	0.06	0.037	1	0	0.833	0	0	0	-	14	-
SSC1	272900895	T	C	rs1109283782	intergenic_variant	-	-	-	-	0.007	0.001	0.024	0	0	0	0	0	0	-	-	-
SSC1	272900901	C	T	-	intergenic_variant	-	-	-	-	0	0	0	0	0	0	0	0	0.033	-	-	-
SSC1	272900902	G	A	-	intergenic_variant	-	-	-	-	0	0	0	0	0	0	0	1	0	-	-	-
SSC1	272900932	C	T	-	intergenic_variant	-	-	-	-	0	0	0	0	0.167	0	0	0	0	-	-	-
SSC1	272900935	C	T	-	intergenic_variant	-	-	-	-	0	0	0	0	0	0.167	0	0	0	-	-	-
SSC1	272900954	C	T	-	intergenic_variant	-	-	-	-	0	0	0	0	0	0	0	0	0.267	-	-	-
SSC1	272900963	G	A	-	intergenic_variant	-	-	-	-	0	0	0	0	0	0	0	0	0.2	-	-	-
SSC1	272900968	A	C	rs1113511977	intergenic_variant	-	-	-	-	0.508	0.369	0.89	1	1	1	1	1	0.967	-	-	-
SSC1	272900995	C	T	-	intergenic_variant	-	-	-	-	0	0	0	0	0	0	0	0	0.2	-	-	-
SSC1	272900996	C	T	-	intergenic_variant	-	-	-	-	0	0	0	0	0	0	0.5	0	0	-	-	-
SSC1	272901013	C	T	rs1108938657	intergenic_variant	-	-	-	-	0.021	0.029	0	0	0	0	0	0	0	-	-	-
SSC1	272901025	A	G	-	intergenic_variant	-	-	-	-	0	0	0	0	0.667	0	0	0	0	-	-	-
SSC1	272901030	G	A	rs1109812557	intergenic_variant	-	-	-	-	0.012	0.016	0	0	0	0	0	0	0.867	-	-	-
SSC1	272901035	A	G	rs1113814101	intergenic_variant	-	-	-	-	0.051	0.058	0.037	0	0	0	0	0	0	-	-	-
SSC1	272901039	T	C	-	intergenic_variant	-	-	-	-	0	0	0	0	0	0	0	0	0.233	-	-	-
SSC1	272901055	A	G	rs1108004877	intergenic_variant	-	-	-	-	0.171	0.026	0.618	0	0	0	0	0	0	-	-	-
SSC1	272901065	C	T	rs1109413719	intergenic_variant	-	-	-	-	0.202	0.064	0.634	0.5	0	0	1	0	0	-	-	-
SSC1	272901068	C	T	rs1113646083	intergenic_variant	-	-	-	-	0.132	0.001	0.533	0	0.833	0	0	0	0	-	-	-
SSC1	272901069	G	A	-	intergenic_variant	-	-	-	-	0	0	0	0.5	0	0	0	0	0	-	-	-
SSC1	272901070	T	C	rs1107462654	intergenic_variant	-	-	-	-	0.203	0.064	0.634	0	0	0	0	0	0	-	-	-
SSC1	272901076	G	T	-	intergenic_variant	-	-	-	-	0	0	0	0	0	0	0	0	0.633	-	-	-
SSC1	272901078	G	A	rs1111629274	intergenic_variant	-	-	-	-	0.22	0.084	0.638	0.944	1	1	1	1	0.933	-	-	-
SSC1	272901096	G	A	-	intergenic_variant	-	-	-	-	0	0	0	0	0	0	0	0	0.167	-	-	-
SSC1	272901097	C	T	-	intergenic_variant	-	-	-	-	0	0	0	0	0	0.167	0	0	0	-	-	-
SSC1	272901098	G	A	-	intergenic_variant	-	-	-	-	0	0	0	0	0	0	0	0.083	0	-	-	-
SSC1	272901099	G	A	rs1112586360	intergenic_variant	-	-	-	-	0.023	0.032	0	0	0	0	0	0	0	-	-	-
SSC1	272901102	G	A	rs1108028847	intergenic_variant	-	-	-	-	0.023	0.032	0	0	0	0	0	0	0.933	-	-	-
SSC1	272901108	C	A	-	intergenic_variant	-	-	-	-	0	0	0	0	0	0	0	0	0.867	-	-	-
SSC1	272901110	C	T	-	intergenic_variant	-	-	-	-	0.002	0	0.008	0	0	0	0	0	0	-	-	-
SSC1	272901114	G	C	-	intergenic_variant	-	-	-	-	0	0	0	0	0	0.5	0	0	0	-	-	-
SSC1	272901123	A	G	-	intergenic_variant	-	-	-	-	0.002	0	0.004	0.5	0.167	0	1	0	0	-	-	-
SSC1	272901150	A	C	-	intergenic_variant	-	-	-	-	0	0	0	0	0	0	0	0	0.233	-	-	-
SSC1	272901153	C	T	-	intergenic_variant	-	-	-	-	0.003	0	0.013	0	0	0	0	0	0	-	-	-
SSC1	272901154	C	T	rs1112339513	intergenic_variant	-	-	-	-	0.085	0	0.35	0.333	0	0	1	0	0	-	-	-
SSC1	272901162	A	G	rs1113021108	intergenic_variant	-	-	-	-	0.001	0	0.004	0	0	0	0	0	0	-	-	-
SSC1	272901223	A	T	-	intergenic_variant	-	-	-	-	0	0	0	0	0	0	0	0	0.033	-	-	-
SSC1	272901229	C	T	-	intergenic_variant	-	-	-	-	0	0	0	0	0	0	0	0	0.267	-	-	-
SSC1	272901240	G	A	-	intergenic_variant	-	-	-	-	0	0	0	0	0	0	0	0	0.233	-	-	-
SSC1	272901261	A	G	rs3470874012	intergenic_variant	-	-	-	-	0.222	0.136	0.552	0.833	0.75	1	0.5	0.917	0.867	-	-	-
SSC1	272901262	A	C	rs3476746664	intergenic_variant	-	-	-	-	0.22	0.136	0.554	0.889	0.75	0.833	-	1	0.9	-	-	-
SSC1	272901268	A	G	rs1110531893	intergenic_variant	-	-	-	-	0.171	0.103	0.428	1	1	1	0.5	1	0.567	-	-	-
SSC1	272901271	C	A	rs3470308608	intergenic_variant	-	-	-	-	0.025	0	0.113	0	0	0	0	0	0	-	-	-
SSC1	272901272	G	A	rs1111098419	intergenic_variant	-	-	-	-	0.134	0.102	0.255	0	0	0	0	1	0.9	-	-	-
SSC1	272901275	T	C	-	intergenic_variant	-	-	-	-	0	0	0	0	0	0	0	0.833	0	-	-	-
SSC1	272901295	C	T	rs1112765089	intergenic_variant	-	-	-	-	0.203	0.117	0.455	0	0	0	0	0	0	-	-	-
SSC1	272901296	G	A	-	intergenic_variant	-	-	-	-	0	0	0	0	0	0	0	0	0.033	-	-	-
SSC1	272901297	T	G	-	intergenic_variant	-	-	-	-	0	0	0	0	0	0	0	0	0.8	-	-	-
SSC1	272901354	C	T	-	intergenic_variant	-	-	-	-	0	0	0	0.444	0	0	0.5	0	0	-	-	-
SSC1	272901357	A	G	rs1110328026	intergenic_variant	-	-	-	-	0.236	0.077	0.713	1	1	1	1	1	0.733	-	-	-
SSC1	272901389	G	A	-	intergenic_variant	-	-	-	-	0	0	0	0.444	0	0	0	0	0	-	-	-
SSC1	272901438	A	C	-	intergenic_variant	-	-	-	-	0	0	0	0	0	0	0	0	0.1	-	-	-
SSC1	272901449	C	T	-	intergenic_variant	-	-	-	-	0.001	0.001	0	0	0	0	0	0	0	-	-	-
SSC1	272901450	G	C	-	intergenic_variant	-	-	-	-	0.021	0.003	0.08	0	0	0	0	0	0	-	-	-
SSC1	272901457	C	T	-	intergenic_variant	-	-	-	-	0	0	0	0	0	0	0.5	0	0	-	-	-
SSC1	272901494	A	G	-	intergenic_variant	-	-	-	-	0.001	0	0.004	0	0	0	0	0	0	-	-	-
SSC1	272901506	G	C	rs1111586256	intergenic_variant	-	-	-	-	0.065	0.04	0.124	0.278	0.833	0.167	1	0	0.786	-	-	-
SSC1	272901509	T	C	-	intergenic_variant	-	-	-	-	0.001	0	0.004	0.833	1	1	0.75	1	0.714	-	-	-
SSC1	272901524	C	T	rs1108734414	intergenic_variant	-	-	-	-	0.024	0.033	0	0	0	0	0	0	0	-	-	-
SSC1	272901548	G	A	-	intergenic_variant	-	-	-	-	0	0	0	0	0	0	0	0	0.308	-	-	-
SSC1	272901555	C	T	-	intergenic_variant	-	-	-	-	0	0	0	0	0	0	0	0	0.214	-	-	-
SSC1	272901563	C	T	-	intergenic_variant	-	-	-	-	0.004	0	0.017	0	0	0	0	0	0	-	-	-
SSC1	272901567	A	G	-	intergenic_variant	-	-	-	-	0	0	0	0	0	0	0	0	0.286	-	-	-
SSC1	272901587	C	G	-	intergenic_variant	-	-	-	-	0.002	0	0.008	0	0	0	0	0	0	-	-	-
SSC1	272901588	C	T	rs1109662403	intergenic_variant	-	-	-	-	0.173	0.114	0.352	0	0	0	0	0	0	-	-	-
SSC1	272901661	A	C	-	intergenic_variant	-	-	-	-	0	0	0	0	0.167	0	0	0	0	-	-	-
SSC1	272901668	G	A	rs1113830840	intergenic_variant	-	-	-	-	0.024	0.033	0	0	0	0	0	0	0	-	-	-
SSC1	272901691	A	G	rs1107648682	intergenic_variant	-	-	-	-	0.189	0.06	0.582	0	0	0	0	0	0	-	15	-
SSC1	272901706	G	A	-	intergenic_variant	-	-	-	-	0.003	0	0.012	0	0	0	0	0	0	-	-	-
SSC1	272901724	G	A	rs1109391783	intergenic_variant	-	-	-	-	0.05	0.056	0.025	0	0	0	0	0	0	-	15	-
SSC1	272901733	C	T	rs1113291264	intergenic_variant	-	-	-	-	0.007	0	0.029	0	0	0	0	0	0	-	-	-
SSC1	272901747	C	T	rs3471837612	intergenic_variant	-	-	-	-	0.049	0.04	0.053	0.111	0.833	0.167	0	0	0	-	-	-
SSC1	272901751	G	A	rs3472311785	intergenic_variant	-	-	-	-	0.007	0	0.029	0	0	0	0	0	0	-	-	-
SSC1	272901771	T	C	rs3474648600	intergenic_variant	-	-	-	-	0.157	0.058	0.455	0	0	0	0	0	0	-	15	-
SSC1	272901798	C	T	rs3476380687	intergenic_variant	-	-	-	-	0.043	0.035	0.05	0	0	0	0	0	0	-	-	-
SSC1	272901802	C	T	-	intergenic_variant	-	-	-	-	0	0	0	0.667	0.667	1	0.5	0	0	-	-	-
SSC1	272901811	A	T	rs1107575769	intergenic_variant	-	-	-	-	0.024	0.033	0	0	0	0	0	0	0	-	-	-
SSC1	272901818	C	T	-	intergenic_variant	-	-	-	-	0	0	0	0	0	0	0	0	0.367	-	-	-
SSC1	272901826	T	C	-	intergenic_variant	-	-	-	-	0	0	0	0	0.667	0.167	0	0	0	-	-	-
SSC1	272901841	G	A	-	intergenic_variant	-	-	-	-	0	0	0	0	0	0	0	1	0.233	-	-	-
SSC1	272901846	A	T	-	intergenic_variant	-	-	-	-	0.042	0	0.178	0	0	0	0	0	0	-	-	-
SSC1	272901847	C	G	-	intergenic_variant	-	-	-	-	0.042	0	0.178	0	0	0	0	0	0	-	-	-
SSC1	272901848	A	G	-	intergenic_variant	-	-	-	-	0.044	0	0.185	0	0	0	0	0	0	-	-	-
SSC1	272901849	C	G	-	intergenic_variant	-	-	-	-	0	0	0	0	0	0.333	0	0	0	-	-	-
SSC1	272901850	A	T	rs3469964574	intergenic_variant	-	-	-	-	0.057	0	0.236	0	0	0	0	0	0	-	-	-
SSC1	272901852	A	G	rs3471948513	intergenic_variant	-	-	-	-	0.06	0	0.248	0	0	0	0	0	0	-	-	-
SSC1	272901868	T	C	-	intergenic_variant	-	-	-	-	0.001	0	0.004	0.167	0.5	1	0.75	0	0	-	-	-
SSC1	272901872	C	T	rs1112394970	intergenic_variant	-	-	-	-	0.054	0.056	0.037	0	0	0	0	0	0	-	15	-
SSC1	272901873	G	A	-	intergenic_variant	-	-	-	-	0.002	0	0.008	0	0	0	0	0	0.367	-	-	-
SSC1	272901874	C	T	-	intergenic_variant	-	-	-	-	0	0	0	0.667	0	0	0	0	0	-	-	-
SSC1	272901875	G	A	rs3471042262	intergenic_variant	-	-	-	-	0.001	0	0.004	0	0	0	0	0	0.367	-	-	-
SSC1	272901898	G	A	rs1113241667	intergenic_variant	-	-	-	-	0.089	0.094	0.086	0.167	0.667	1	1	1	0.967	-	-	-
SSC1	272901900	T	C	rs1108173356	intergenic_variant	-	-	-	-	0.121	0.06	0.31	0	0	0	0	0	0	-	-	-
SSC1	272901921	C	T	-	intergenic_variant	-	-	-	-	0.025	0.033	0.004	0	0	0	0	0	0	-	-	-
SSC1	272901929	T	C	rs1110189950	intergenic_variant	-	-	-	-	0.273	0.194	0.488	1	0.833	1	1	1	0.967	-	-	-
SSC1	272901939	T	A	-	intergenic_variant	-	-	-	-	0	0	0	0	0.5	0	0	0	0	-	-	-
SSC1	272901946	G	A	rs3471233977	intergenic_variant	-	-	-	-	0.059	0.056	0.065	0	0	0	0	0	0	-	-	-
SSC1	272901948	G	T	-	intergenic_variant	-	-	-	-	0	0	0	0	0	0	0	0	0.767	-	-	-
SSC1	272901950	A	G	rs3474957039	intergenic_variant	-	-	-	-	0.128	0.06	0.329	1	0.833	0.667	0.75	1	0.933	-	-	-
SSC1	272901964	G	C	rs3470126308	intergenic_variant	-	-	-	-	0.058	0.056	0.073	0	0	0	0	0	0	-	16	-
SSC1	272901966	G	A	-	intergenic_variant	-	-	-	-	0.001	0	0.004	0.333	0	0	0	0	0	-	-	-
SSC1	272901969	A	G	-	intergenic_variant	-	-	-	-	0	0	0	0	0.5	0.167	0	0	0	-	-	-
SSC1	272901990	G	C	-	intergenic_variant	-	-	-	-	0	0	0	0	0	0	0	1	0	-	-	-
SSC1	272902002	G	T	-	intergenic_variant	-	-	-	-	0.021	0.029	0	0	0	0	0	0	0	-	-	-
SSC1	272902003	A	T	-	intergenic_variant	-	-	-	-	0.021	0.029	0	0	0	0	0	0	0	-	-	-
SSC1	272902005	G	A	-	intergenic_variant	-	-	-	-	0	0	0	0.722	0	0	0	0	0	-	-	-
SSC1	272902014	C	T	-	intergenic_variant	-	-	-	-	0	0	0	0.278	0	0	0	0	0	-	-	-
SSC1	272902022	T	A	-	intergenic_variant	-	-	-	-	0	0	0	0	0	0	0	0	0.833	-	-	-
SSC1	272902030	A	C	-	intergenic_variant	-	-	-	-	0.018	0.024	0	0	0	0	0	0	0	-	-	-
SSC1	272902031	C	T	-	intergenic_variant	-	-	-	-	0.001	0	0.004	0.167	0.667	1	0	0	0	-	-	-
SSC1	272902032	C	T	rs3476189061	intergenic_variant	-	-	-	-	0.122	0.057	0.329	0	0	0	0	0	0.067	11	16	-
SSC1	272902033	G	A	-	intergenic_variant	-	-	-	-	0.001	0	0.004	0	0.667	1	0	0	0	-	-	-
SSC1	272902045	C	T	-	intergenic_variant	-	-	-	-	0.001	0.001	0	0	0	0	0	0	0.233	-	-	-
SSC1	272902046	G	T	rs3469812652	intergenic_variant	-	-	-	-	0.12	0.058	0.32	0	0	0	0	0	0	11	16	-
SSC1	272902048	C	T	-	intergenic_variant	-	-	-	-	0	0	0	0	0	0	0	0	0.267	-	-	-
SSC1	272902049	C	G	-	intergenic_variant	-	-	-	-	0	0	0	0	0	0	0	0	0.633	-	-	-
SSC1	272902055	G	A	-	intergenic_variant	-	-	-	-	0	0	0	0	0	0	0	0	0.267	-	-	-
SSC1	272902061	G	A	-	intergenic_variant	-	-	-	-	0	0	0	0.778	0	0	0.5	0	0	-	-	-
SSC1	272902076	T	G	rs3469750811	intergenic_variant	-	-	-	-	0.365	0.199	0.852	1	0.833	1	1	1	1	-	-	-
SSC1	272902083	C	T	-	intergenic_variant	-	-	-	-	0	0	0	0	0	0	0	0	0.286	-	-	-
SSC1	272902086	C	T	rs3475627430	intergenic_variant	-	-	-	-	0.074	0.003	0.295	0	0	0.5	0	0	0.964	-	-	-
SSC1	272902087	G	C	rs3475035537	intergenic_variant	-	-	-	-	0.054	0.042	0.066	0	0	0	0	1	0	-	-	-
SSC1	272902096	A	G	-	intergenic_variant	-	-	-	-	0	0	0	0	0	0	0	1	0	-	-	-
SSC1	272902104	C	A	-	intergenic_variant	-	-	-	-	0	0	0	0.333	0	0.333	0	0	0	-	-	-
SSC1	272902108	G	C	-	intergenic_variant	-	-	-	-	0.026	0.035	0	0	0	0	0	0	0	-	-	-
SSC1	272902112	C	T	-	intergenic_variant	-	-	-	-	0.076	0.035	0.211	0	0	0	0	0	0	-	-	-
SSC1	272902114	G	A	-	intergenic_variant	-	-	-	-	0	0	0	0	0	0	0	0	0.3	-	-	-
SSC1	272902116	G	A	-	intergenic_variant	-	-	-	-	0.014	0	0.058	0	0	0	0	0	0	-	-	-
SSC1	272902130	C	T	-	intergenic_variant	-	-	-	-	0	0	0	0.167	0	0	0	0	0	-	-	-
SSC1	272902132	A	T	-	intergenic_variant	-	-	-	-	0	0	0	0	0	0	0	1	0	-	-	-
SSC1	272902143	G	A	-	intergenic_variant	-	-	-	-	0	0	0	0	0	0	0	0	0.367	-	-	-
SSC1	272902153	A	G	-	intergenic_variant	-	-	-	-	0	0	0	0.833	0	0.333	0.75	0	0.033	-	-	-
SSC1	272902154	A	T	rs1111514034	intergenic_variant	-	-	-	-	0.001	0	0.004	0	0	0	0	0	0	-	-	-
SSC1	272902161	C	T	-	intergenic_variant	-	-	-	-	0.004	0.001	0.012	0	0	0	0	0	0.233	-	-	-
SSC1	272902163	C	A	rs1108889841	intergenic_variant	-	-	-	-	0.025	0.034	0	0	0	0	0	0	0	-	-	-
SSC1	272902165	G	A	-	intergenic_variant	-	-	-	-	0	0	0	0	0	0.167	0	0	0	-	-	-
SSC1	272902204	G	A	-	intergenic_variant	-	-	-	-	0	0	0	0	0	0	0	0	0.2	-	-	-
SSC1	272902208	A	G	rs1110693245	intergenic_variant	-	-	-	-	0.093	0.003	0.37	0	0	0	0	0	0	-	-	-
SSC1	272902229	G	A	-	intergenic_variant	-	-	-	-	0.003	0	0.013	0	0	0	0	0	0	-	-	-
SSC1	272902230	A	G	rs3470204248	intergenic_variant	-	-	-	-	1	1	1	1	1	1	1	1	1	-	-	-
SSC1	272902240	C	A	-	intergenic_variant	-	-	-	-	0.004	0	0.016	0	0	0	0	0	0	-	-	-
SSC1	272902271	G	A	rs1109365832	intergenic_variant	-	-	-	-	0.152	0.114	0.268	0	0	0	0	0	0	12	17	-
SSC1	272902279	G	C	-	intergenic_variant	-	-	-	-	0.011	0	0.041	0	0.667	0.5	0	0.25	0	-	-	-
SSC1	272902291	G	A	rs1113683848	intergenic_variant	-	-	-	-	0.151	0.113	0.266	1	0.833	1	1	0	0	12	17	-
SSC1	272902294	T	C	rs1108299364	intergenic_variant	-	-	-	-	0.155	0.114	0.279	1	0.833	1	1	0	1	12	17	-
SSC1	272902314	G	A	-	intergenic_variant	-	-	-	-	0	0	0	0	0	0	0	1	0	-	-	-
SSC1	272902319	C	A	-	intergenic_variant	-	-	-	-	0	0	0	0	0	0	0	0	0.867	-	-	-
SSC1	272902344	G	A	-	intergenic_variant	-	-	-	-	0.023	0.031	0	0.778	1	1	0.75	0	0	-	-	-
SSC1	272902351	G	T	-	intergenic_variant	-	-	-	-	0.042	0.056	0.004	0	0	0	0	0	0	-	-	-
SSC1	272902368	A	G	-	intergenic_variant	-	-	-	-	0	0	0	0	0	0	0	0.583	0	-	-	-
SSC1	272902371	T	G	-	intergenic_variant	-	-	-	-	0.012	0.008	0.025	0	0	0	0	0	0.107	-	-	-
SSC1	272902374	G	T	-	intergenic_variant	-	-	-	-	0	0	0	0.722	0	0	0.5	0	0	-	-	-
SSC1	272902376	G	A	-	intergenic_variant	-	-	-	-	0	0	0	0	0	0	0.5	0	0	-	-	-
SSC1	272902377	G	T	-	intergenic_variant	-	-	-	-	0	0	0	0.444	0	0	0	0	0	-	-	-
SSC1	272902382	T	G	-	intergenic_variant	-	-	-	-	0.004	0.004	0.004	0	0	0	0	0	0.5	-	-	-
SSC1	272902384	G	A	rs3473633575	intergenic_variant	-	-	-	-	0.112	0.082	0.206	0.889	0.833	1	0.75	1	0.857	-	-	-
SSC1	272902405	G	C	-	intergenic_variant	-	-	-	-	0	0	0	0.222	0	0	0	0	0	-	-	-
SSC1	272902407	T	C	-	intergenic_variant	-	-	-	-	0.002	0.003	0	0	0	0	0	1	0	-	-	-
SSC1	272902410	A	C	-	intergenic_variant	-	-	-	-	0	0	0	0	0	0	0	0	0.167	-	-	-
SSC1	272902411	C	T	-	intergenic_variant	-	-	-	-	0	0	0	0	0	0	0	0	0.367	-	-	-
SSC1	272902424	G	T	-	intergenic_variant	-	-	-	-	0.025	0.034	0	0	0	0	0	0	0	-	-	-
SSC1	272902425	C	T	-	intergenic_variant	-	-	-	-	0	0	0	0	0	0	0	0	0.167	-	-	-
SSC1	272902433	C	G	-	intergenic_variant	-	-	-	-	0	0	0	0.833	0.833	0.5	0.5	0	0	-	-	-
SSC1	272902434	G	T	-	intergenic_variant	-	-	-	-	0	0	0	0	0	0	0	0	0.167	-	-	-
SSC1	272902436	T	C	-	intergenic_variant	-	-	-	-	0	0	0	0	0	0	0	0	0.167	-	-	-
SSC1	272902444	C	G	rs3470308485	intergenic_variant	-	-	-	-	0.184	0.144	0.303	1	0.833	1	0.75	1	0.967	-	-	-
SSC1	272902445	C	T	-	intergenic_variant	-	-	-	-	0	0	0	0	0	0	0	1	0	-	-	-
SSC1	272902451	T	G	-	intergenic_variant	-	-	-	-	0	0	0	0	0	0.5	0	0	0	-	-	-
SSC1	272902461	A	G	rs3474546185	intergenic_variant	-	-	-	-	0.249	0.103	0.69	0.778	1	1	0.5	1	0.967	-	-	-
SSC1	272902463	C	T	rs3475980264	intergenic_variant	-	-	-	-	0.035	0.024	0.071	0	0	0	0	1	0	-	-	-
SSC1	272902468	C	T	-	intergenic_variant	-	-	-	-	0.001	0	0.004	0	0	0	0	0	0	-	-	-
SSC1	272902477	G	A	-	intergenic_variant	-	-	-	-	0	0	0	0	0	0	0	0	0.1	-	-	-
SSC1	272902492	C	G	-	intergenic_variant	-	-	-	-	0.003	0	0.012	0	0	0	0	0	0	-	-	-
SSC1	272902496	A	G	rs3474470759	intergenic_variant	-	-	-	-	0.819	0.76	0.975	1	1	1	1	1	1	-	-	-
SSC1	272902515	T	C	rs3471298869	intergenic_variant	-	-	-	-	0.141	0.097	0.256	0	0	0	0	0	0	-	-	-
SSC1	272902521	C	T	-	intergenic_variant	-	-	-	-	0.063	0.055	0.095	0	0	0	0	0	0	-	-	-
SSC1	272902522	G	C	-	intergenic_variant	-	-	-	-	0	0	0	0	0	0	0	0	0.267	-	-	-
SSC1	272902531	C	T	-	intergenic_variant	-	-	-	-	0	0	0	0.333	0	0	0	0	0.033	-	-	-
SSC1	272902535	C	T	-	intergenic_variant	-	-	-	-	0	0	0	0	0	0	0	0	0.367	-	-	-
SSC1	272902541	C	T	-	intergenic_variant	-	-	-	-	0.043	0.055	0.012	0	0	0	0	0	0	-	-	-
SSC1	272902554	G	A	-	intergenic_variant	-	-	-	-	0.08	0.095	0.045	0	0	0	0	0	0	13	18	-
SSC1	272902557	A	G	-	intergenic_variant	-	-	-	-	0	0	0	0	0	0	0	1	0	-	-	-
SSC1	272902565	A	G	-	intergenic_variant	-	-	-	-	0.081	0.094	0.049	0	0	0	0	0	0	13	18	-
SSC1	272902566	A	C	-	intergenic_variant	-	-	-	-	0	0	0	0.889	0.667	0.833	0.5	1	0	-	-	-
SSC1	272902567	G	A	-	intergenic_variant	-	-	-	-	0	0	0	0	0	0	0	0	0.3	-	-	-
SSC1	272902620	C	T	-	intergenic_variant	-	-	-	-	0	0	0	0	0	0	0	0	0.033	-	-	-
SSC1	272902621	A	G	-	intergenic_variant	-	-	-	-	0	0	0	0	0.667	0.167	0.5	0	0	-	-	-
SSC1	272902623	G	A	rs3470821697	intergenic_variant	-	-	-	-	0.085	0.099	0.053	0	0	0.833	0	0	1	13	18	-
SSC1	272902638	G	C	-	intergenic_variant	-	-	-	-	0	0	0	0	0.667	0.5	0.5	0	0	-	-	-
SSC1	272902639	A	G	-	intergenic_variant	-	-	-	-	0	0	0	0	0	0	0	1	0	-	-	-
SSC1	272902654	T	C	-	intergenic_variant	-	-	-	-	0	0	0	0	0.667	0.167	0	0	0	-	-	-
SSC1	272902657	C	T	-	intergenic_variant	-	-	-	-	0	0	0	0	0	0	0	0	0.2	-	-	-
SSC1	272902661	C	T	-	intergenic_variant	-	-	-	-	0	0	0	0	0	0	0	1	0	-	-	-
SSC1	272902662	G	A	-	intergenic_variant	-	-	-	-	0	0	0	0	0	0	0	0	0.2	-	-	-
SSC1	272902666	A	C	-	intergenic_variant	-	-	-	-	0	0	0	0	0.667	0.833	0.25	0	0	-	-	-
SSC1	272902667	C	T	-	intergenic_variant	-	-	-	-	0	0	0	0	0	0	0	0	0.033	-	-	-
SSC1	272902678	G	A	-	intergenic_variant	-	-	-	-	0.025	0.034	0	0	0	0	0	0	0	-	-	-
SSC1	272902693	C	A	-	intergenic_variant	-	-	-	-	0	0	0	0	0	0	0	0	0.367	-	-	-
SSC1	272902695	C	T	-	intergenic_variant	-	-	-	-	0.001	0	0	0	0	0	0	0	0.267	-	-	-
SSC1	272902702	G	C	-	intergenic_variant	-	-	-	-	0	0	0	0	0.667	1	0.75	0	0	-	-	-
SSC1	272902716	C	T	-	intergenic_variant	-	-	-	-	0.01	0.005	0.024	0	0	0	0	0	0	-	-	-
SSC1	272902725	T	G	-	intergenic_variant	-	-	-	-	0	0	0	0	0	0	0	0.667	0	-	-	-
SSC1	272902732	T	C	-	intergenic_variant	-	-	-	-	0.026	0.035	0	0	0	0	0	0	0	-	-	-
SSC1	272902738	C	T	rs3472387809	intergenic_variant	-	-	-	-	0.125	0.098	0.191	0	0.167	0	0	1	0	14	19	-
SSC1	272902743	C	G	-	intergenic_variant	-	-	-	-	0	0	0	0	0.167	0	0	0	0	-	-	-
SSC1	272902754	G	C	-	intergenic_variant	-	-	-	-	0	0	0	0	0	0	0	1	0	-	-	-
SSC1	272902759	A	G	rs3470235129	intergenic_variant	-	-	-	-	0.123	0.094	0.194	1	1	1	0.75	1	0	14	19	-
SSC1	272902770	G	T	-	intergenic_variant	-	-	-	-	0.006	0	0.025	0	0	0	0	0	0	-	-	-
SSC1	272902771	C	T	-	intergenic_variant	-	-	-	-	0.003	0.004	0	0	0	0	0	0	0	-	-	-
SSC1	272902772	G	A	-	intergenic_variant	-	-	-	-	0.009	0	0.037	0	0	0	0	0	0	-	-	-
SSC1	272902774	T	C	rs3474184481	intergenic_variant	-	-	-	-	0.484	0.34	0.889	1	1	1	1	1	1	-	-	-
SSC1	272902845	G	A	rs3470250091	intergenic_variant	-	-	-	-	0.044	0.054	0.016	0	0.833	0.5	0	0	0.833	-	-	-
SSC1	272902847	C	T	rs3472598965	intergenic_variant	-	-	-	-	0.077	0.038	0.167	0	0	0	0	0	0	-	-	-
SSC1	272902854	A	G	-	intergenic_variant	-	-	-	-	0	0	0	0.167	0	0	0	0	0	-	-	-
SSC1	272902857	C	T	-	intergenic_variant	-	-	-	-	0	0	0	0	0	0	0	0	0.3	-	-	-
SSC1	272902866	C	T	-	intergenic_variant	-	-	-	-	0	0	0	0	0	0	0	0	0.033	-	-	-
SSC1	272902888	G	A	-	intergenic_variant	-	-	-	-	0.008	0.01	0.004	0	0	0	0	0	0	-	-	-
SSC1	272902900	G	A	-	intergenic_variant	-	-	-	-	0.007	0	0.029	0	0	0	0	0.2	0.033	-	-	-
SSC1	272902914	G	A	-	intergenic_variant	-	-	-	-	0.001	0	0.004	0	0	0	0	0.75	0	-	-	-
SSC1	272902964	A	G	-	intergenic_variant	-	-	-	-	0	0	0	0	0.833	0	0	0	0	-	-	-
SSC1	272902967	C	T	-	intergenic_variant	-	-	-	-	0	0	0	0	0	0.167	0	0	0	-	-	-
SSC1	272902990	A	C	-	intergenic_variant	-	-	-	-	0	0	0	0	0	0	0	0	0.1	-	-	-
SSC1	272903015	C	T	-	intergenic_variant	-	-	-	-	0.034	0	0.138	0	0	0	0	0	0	-	-	-
SSC1	272903046	C	G	rs3473162017	intergenic_variant	-	-	-	-	0.025	0	0.102	0	0	0	0	0	0	-	-	-
SSC1	272903047	C	G	rs3471885883	intergenic_variant	-	-	-	-	0.025	0	0.102	0	0	0	0	0	0	-	-	-
SSC1	272903053	G	A	-	intergenic_variant	-	-	-	-	0	0	0	0	0	0	0	0.833	0	-	-	-
SSC1	272903057	G	A	-	intergenic_variant	-	-	-	-	0.003	0	0.012	0	0	0	0	0	0	-	-	-
SSC1	272903079	C	T	-	intergenic_variant	-	-	-	-	0.001	0	0.004	0	0	0	0	0	0	-	-	-
SSC1	272903109	C	T	-	intergenic_variant	-	-	-	-	0	0	0	0	0	0	0	0	0.333	-	-	-
SSC1	272903132	C	T	rs3473336098	intergenic_variant	-	-	-	-	0.028	0	0.115	0	0	0	0	0	0	-	-	-
SSC1	272903137	G	T	rs3470556761	intergenic_variant	-	-	-	-	0.284	0.144	0.701	1	1	0.833	1	1	0.867	-	-	-
SSC1	272903181	C	T	-	intergenic_variant	-	-	-	-	0	0	0	0	0	0	0	0.333	0	-	-	-
SSC1	272903182	G	A	-	intergenic_variant	-	-	-	-	0.011	0	0.045	0	0	0	0	0	0	-	-	-
SSC1	272903191	C	T	-	intergenic_variant	-	-	-	-	0	0	0	0	0	0	0	0	0.733	-	-	-
SSC1	272903194	T	C	-	intergenic_variant	-	-	-	-	0	0	0	0	0	0	0	0	0.733	-	-	-
SSC1	272903196	C	T	-	intergenic_variant	-	-	-	-	0	0	0	0	0	0	0	0	0.033	-	-	-
SSC1	272903211	T	G	-	intergenic_variant	-	-	-	-	0	0	0	0	0	0	0	0	0.7	-	-	-
SSC1	272903236	T	G	-	intergenic_variant	-	-	-	-	0.001	0	0.004	0	0	0	0	0	0	-	-	-
SSC1	272903246	G	T	-	intergenic_variant	-	-	-	-	0	0	0	0	0	0.167	0	0	0	-	-	-
SSC1	272903253	T	C	-	intergenic_variant	-	-	-	-	0	0	0	0	0	0	0	0	0.3	-	-	-
SSC1	272903258	G	A	-	intergenic_variant	-	-	-	-	0	0	0	0	0.833	0	0	0	0	-	-	-
SSC1	272903259	G	A	-	intergenic_variant	-	-	-	-	0	0	0	0	0	0.5	0	0	0	-	-	-
SSC1	272903262	C	G	-	intergenic_variant	-	-	-	-	0.002	0	0.008	0	0	0	0	0	0	-	-	-
SSC1	272903269	T	G	-	intergenic_variant	-	-	-	-	0	0	0	0	0	0	0	0	0.733	-	-	-
SSC1	272903277	C	T	-	intergenic_variant	-	-	-	-	0	0	0	0	0	0.333	0	0	0	-	-	-
SSC1	272903279	G	A	rs3472192134	intergenic_variant	-	-	-	-	0.339	0.163	0.833	0.944	1	1	1	0	0.967	-	-	-
SSC1	272903301	G	A	rs3476010009	intergenic_variant	-	-	-	-	0.124	0.052	0.346	0	0	0	0	0	0	-	-	-
SSC1	272903322	C	A	rs3474557021	intergenic_variant	-	-	-	-	0.046	0.056	0.024	0.938	0.833	1	1	0	0.867	-	-	-
SSC1	272903323	A	G	-	intergenic_variant	-	-	-	-	0	0	0	0	0	0	0	0.917	0	-	-	-
SSC1	272903330	C	T	-	intergenic_variant	-	-	-	-	0	0	0	0	0	0.333	0	0	0	-	-	-
SSC1	272903332	C	T	-	intergenic_variant	-	-	-	-	0	0	0	0	0	0	0	0.917	0	-	-	-
SSC1	272903402	G	T	rs3474229966	intergenic_variant	-	-	-	-	0.015	0	0.061	0	0	0	0	0	0.767	-	-	-
SSC1	272903407	T	C	rs3471148096	intergenic_variant	-	-	-	-	0.071	0.06	0.089	0	0	0	0	0	0	-	-	-
SSC1	272903411	G	A	-	intergenic_variant	-	-	-	-	0	0	0	0	0	0	0	1	0	-	-	-
SSC1	272903426	A	G	-	intergenic_variant	-	-	-	-	0.002	0	0.008	0	0	0	0	0	0	-	-	-
SSC1	272903430	T	C	rs3474166705	intergenic_variant	-	-	-	-	0.115	0.041	0.309	0	1	1	0.75	1	0	-	-	-
SSC1	272903432	T	C	-	intergenic_variant	-	-	-	-	0	0	0	0	0	0	0	0	0.179	-	-	-
SSC1	272903454	G	A	-	intergenic_variant	-	-	-	-	0	0	0	0	0.833	0.333	0.5	0	0	-	-	-
SSC1	272903465	G	A	-	intergenic_variant	-	-	-	-	0	0	0	0	0	0.167	0	0	0	-	-	-
SSC1	272903476	G	A	-	intergenic_variant	-	-	-	-	0.006	0.005	0.008	0	0	0	0	0	0	-	-	-
SSC1	272903506	A	G	-	intergenic_variant	-	-	-	-	0	0	0	0	0	0	0	1	0	-	-	-
SSC1	272903510	C	T	rs3469850409	intergenic_variant	-	-	-	-	0.05	0.001	0.203	0	0	0	0	0	0	-	-	-
SSC1	272903511	T	C	-	intergenic_variant	-	-	-	-	0	0	0	0	0	0	0	0	0.3	-	-	-
SSC1	272903515	A	T	rs3471123276	intergenic_variant	-	-	-	-	0.048	0.057	0.028	0.833	0.833	0.833	0.75	0	0	-	-	-
SSC1	272903522	G	A	-	intergenic_variant	-	-	-	-	0.001	0	0.004	0	0	0	0	0	0	-	-	-
SSC1	272903534	G	A	rs3472467805	intergenic_variant	-	-	-	-	0.051	0.039	0.057	0	0	0	0	0	0	-	-	-
SSC1	272903545	A	G	-	intergenic_variant	-	-	-	-	0	0	0	0	0	0	0	0	0.567	-	-	-
SSC1	272903564	C	T	rs3475439211	intergenic_variant	-	-	-	-	0.438	0.288	0.85	0	1	0.5	0.75	1	0.967	-	-	-
SSC1	272903586	A	G	-	intergenic_variant	-	-	-	-	0	0	0	0	0	0	0	0	0.533	-	-	-
SSC1	272903595	A	C	-	intergenic_variant	-	-	-	-	0	0	0	0	0	0	0	0	0.3	-	-	-
SSC1	272903603	C	T	-	intergenic_variant	-	-	-	-	0	0	0	0	0	0	0	0	0.233	-	-	-
SSC1	272903609	C	T	rs3470486171	intergenic_variant	-	-	-	-	0.125	0.004	0.5	0	0	0	0	0	0	-	-	-
SSC1	272903610	G	T	-	intergenic_variant	-	-	-	-	0	0	0	0	0	0	0	1	0.8	-	-	-
SSC1	272903614	A	T	rs3470565364	intergenic_variant	-	-	-	-	0.056	0.057	0.041	0	0	0	0	0	0	-	-	-
SSC1	272903619	A	G	-	intergenic_variant	-	-	-	-	0	0	0	0	0	0	0	1	0	-	-	-
SSC1	272903625	A	G	-	intergenic_variant	-	-	-	-	0	0	0	0	0	0	0	1	0	-	-	-
SSC1	272903627	A	C	-	intergenic_variant	-	-	-	-	0	0	0	0	0	0	0	0	0.2	-	-	-
SSC1	272903634	C	T	-	intergenic_variant	-	-	-	-	0	0	0	0	0	0	0.25	0	0	-	-	-
SSC1	272903639	C	T	-	intergenic_variant	-	-	-	-	0.017	0.016	0.02	0	0	0	0	0	0.233	-	-	-
SSC1	272903642	A	G	-	intergenic_variant	-	-	-	-	0.002	0	0.008	0	0	0	0	0	0	-	-	-
SSC1	272903648	C	T	-	intergenic_variant	-	-	-	-	0	0	0	0	0	0	0	1	0	-	-	-
SSC1	272903649	G	A	-	intergenic_variant	-	-	-	-	0.001	0.001	0	0	0	0	0	0	0.267	-	-	-
SSC1	272903659	A	T	-	intergenic_variant	-	-	-	-	0	0	0	0	0	0	0	1	0.767	-	-	-
SSC1	272903664	A	G	rs3472167906	intergenic_variant	-	-	-	-	0.134	0.168	0.033	0	0	0	0	0	0.267	-	-	-
SSC1	272903667	C	T	-	intergenic_variant	-	-	-	-	0.001	0.001	0	0	0	0	0	0	0	-	-	-
SSC1	272903670	C	T	-	intergenic_variant	-	-	-	-	0.016	0	0.065	0	0	0	0	1	0.8	-	-	-
SSC1	272903675	C	T	-	intergenic_variant	-	-	-	-	0.015	0	0.061	0.722	0	0.5	1	0	0.867	-	-	-
SSC1	272903678	G	A	-	intergenic_variant	-	-	-	-	0	0	0	0.722	0	0	0	0	0	-	-	-
SSC1	272903679	G	A	rs3476942050	intergenic_variant	-	-	-	-	0.184	0.23	0.053	0	0	0	0	0	0	-	-	-
SSC1	272903681	C	T	rs3471856867	intergenic_variant	-	-	-	-	0.108	0.007	0.411	0	0	0	0	0	0	-	-	-
SSC1	272903702	C	T	-	intergenic_variant	-	-	-	-	0	0	0	0	0	0	0	0	0.267	-	-	-
SSC1	272903710	A	G	-	intergenic_variant	-	-	-	-	0	0	0	0	0	0	0	0	0.067	-	-	-
SSC1	272903717	T	C	-	intergenic_variant	-	-	-	-	0	0	0	0	0	0	0	0.25	0	-	-	-
SSC1	272903729	G	A	-	intergenic_variant	-	-	-	-	0	0	0	-	-	0	0	0	0.2	-	-	-
SSC1	272903755	G	T	rs3473112403	intergenic_variant	-	-	-	-	0.478	0.336	0.87	-	-	1	1	1	0.967	-	-	-
SSC1	272903798	T	C	rs3469886955	intergenic_variant	-	-	-	-	0.468	0.364	0.776	-	-	1	1	0	0	-	-	-
SSC1	272903807	T	C	-	intergenic_variant	-	-	-	-	0	0	0	-	-	0	0	0.75	0	-	-	-
SSC1	272903810	T	G	-	intergenic_variant	-	-	-	-	0	0	0	-	-	0	0	0	0.033	-	-	-
SSC1	272903828	C	G	-	intergenic_variant	-	-	-	-	0	0	0	-	-	0	0	0	0.2	-	-	-
SSC1	272903829	G	A	-	intergenic_variant	-	-	-	-	0.004	0	0.016	-	-	0	0	0.25	0	-	-	-
SSC1	272903833	C	G	rs3472709545	intergenic_variant	-	-	-	-	0.067	0.06	0.074	-	-	0	0	0	0	-	-	-
SSC1	272903840	G	A	-	intergenic_variant	-	-	-	-	0	0	0	-	-	0	0	0	0.167	-	-	-
SSC1	272903842	G	A	rs3471328880	intergenic_variant	-	-	-	-	0.067	0.039	0.124	-	-	0.25	0.5	0.083	0	-	-	-
SSC1	272903860	C	A	rs3474464299	intergenic_variant	-	-	-	-	0.142	0.173	0.049	-	-	0	0	0	0	-	-	-
SSC1	272903871	T	G	-	intergenic_variant	-	-	-	-	0	0	0	-	-	0	0	0.75	0	-	-	-
SSC1	272903878	C	T	-	intergenic_variant	-	-	-	-	0	0	0	-	-	0.5	0.25	0	0	-	-	-
SSC1	272903896	A	G	-	intergenic_variant	-	-	-	-	0.009	0.005	0.021	-	-	0	0	0	0	-	-	-
SSC1	272903950	A	C	rs3473651339	intergenic_variant	-	-	-	-	0.153	0.171	0.102	-	-	0	0	0	0	-	-	-
SSC1	272903981	C	A	rs3470059384	intergenic_variant	-	-	-	-	0.04	0.001	0.16	-	-	0	0	0	0	-	-	-
SSC1	272903990	G	C	-	intergenic_variant	-	-	-	-	0	0	0	-	-	0	0	0	0.192	-	-	-
SSC1	272903998	G	A	rs3470036891	intergenic_variant	-	-	-	-	0.133	0.16	0.049	-	-	0.75	0.75	0	0.808	-	-	-
SSC1	272904017	A	T	rs3473215411	intergenic_variant	-	-	-	-	0.043	0.003	0.163	0	0	0	0	0	0	-	-	-
SSC1	272904023	C	T	rs3470737373	intergenic_variant	-	-	-	-	0.003	0.004	0	0	0	0	0	0.083	0.042	-	-	-
SSC1	272904032	G	A	-	intergenic_variant	-	-	-	-	0.005	0	0.021	0	0	0	0	0	0	-	-	-
SSC1	272904035	G	A	-	intergenic_variant	-	-	-	-	0.004	0	0.017	0	0	0	0	0	0	-	-	-
SSC1	272904041	A	C	-	intergenic_variant	-	-	-	-	0.001	0	0.004	0	0	0	0	0	0	-	-	-
SSC1	272904049	T	C	rs3470308615	intergenic_variant	-	-	-	-	0.146	0.079	0.332	0	0.5	1	1	0.25	0.136	-	-	-
SSC1	272904193	A	G	-	intergenic_variant	-	-	-	-	0	0	0	0.5	0	0	0	0	0	-	-	-
SSC1	272904194	G	A	-	intergenic_variant	-	-	-	-	0	0	0	0	0	0	0	0	0.107	-	-	-
SSC1	272904198	C	T	-	intergenic_variant	-	-	-	-	0.03	0	0.124	0	0	0	0	0	0.036	-	-	-
SSC1	272904202	T	C	-	intergenic_variant	-	-	-	-	0	0	0	0	0	0	0	0	0.036	-	-	-
SSC1	272904204	G	A	-	intergenic_variant	-	-	-	-	0.001	0.001	0	0	0.167	0.5	0.75	0	0	-	-	-
SSC1	272904211	A	G	-	intergenic_variant	-	-	-	-	0	0	0	0	0	0.167	0	0	0	-	-	-
SSC1	272904215	C	T	-	intergenic_variant	-	-	-	-	0.004	0.006	0	0.5	0.5	0.333	0	0	0.107	-	-	-
SSC1	272904224	C	A	-	intergenic_variant	-	-	-	-	0	0	0	0	0	0	0	0	0.036	-	-	-
SSC1	272904226	A	G	-	intergenic_variant	-	-	-	-	0	0	0	0	0	0	0	0	0.143	-	-	-
SSC1	272904234	C	T	-	intergenic_variant	-	-	-	-	0.001	0	0.004	0	0	0	0	0	0.179	-	-	-
SSC1	272904235	A	G	-	intergenic_variant	-	-	-	-	0.002	0.001	0.004	0.563	0.5	0.333	0	0	0	-	-	-
SSC1	272904238	A	G	-	intergenic_variant	-	-	-	-	0.001	0.001	0	0	0	0	0	0	0.143	-	-	-
SSC1	272904301	T	G	rs3475610326	intergenic_variant	-	-	-	-	0.053	0.059	0.026	0	0	0	0	0	0	-	-	-
SSC1	272904305	T	G	rs3472339771	intergenic_variant	-	-	-	-	0.074	0.069	0.073	0.389	0.333	0.667	0.25	0	0	-	-	-
SSC1	272904326	G	C	-	intergenic_variant	-	-	-	-	0	0	0	0	0	0	0	0	0.577	-	-	-
SSC1	272904327	T	G	-	intergenic_variant	-	-	-	-	0	0	0	0	0	0	0	0	0.577	-	-	-
SSC1	272904334	T	C	-	intergenic_variant	-	-	-	-	0	0	0	0	0	0	0	-	0.571	-	-	-
SSC1	272904352	G	A	-	intergenic_variant	-	-	-	-	0	0	0	0.778	1	0.833	0.75	0.833	0.679	-	-	-
SSC1	272904359	A	C	-	intergenic_variant	-	-	-	-	0	0	0	0	0.25	0	0	0	0	-	-	-
SSC1	272904364	G	A	-	intergenic_variant	-	-	-	-	0.001	0.001	0	0	0	0	0	0	0.607	-	-	-
SSC1	272904371	C	G	rs3474026110	intergenic_variant	-	-	-	-	0.05	0.037	0.061	0	0	0	0	0	0	-	-	-
SSC1	272904372	C	T	-	intergenic_variant	-	-	-	-	0.003	0	0.012	0	0	0	0	0	0	-	-	-
SSC1	272904373	G	A	rs3474871024	intergenic_variant	-	-	-	-	0.051	0.038	0.061	0	0	0	0	0	0.714	-	-	-
SSC1	272904376	A	G	-	intergenic_variant	-	-	-	-	0.005	0.005	0.004	0	0	0	0	0	0	-	-	-
SSC1	272904382	G	A	-	intergenic_variant	-	-	-	-	0	0	0	0	0	0	0	0.667	0	-	-	-
SSC1	272904383	T	C	rs3470308464	intergenic_variant	-	-	-	-	0.042	0.001	0.167	0	0	0	0	0	0	-	-	-
SSC1	272904386	A	C	-	intergenic_variant	-	-	-	-	0	0	0	0	0	0	0	0.667	0	-	-	-
SSC1	272904388	T	G	rs3473343620	intergenic_variant	-	-	-	-	0.412	0.284	0.783	0	0	0	0	0	0	-	-	-
SSC1	272904395	C	A	rs3470133823	intergenic_variant	-	-	-	-	0.188	0.209	0.094	0	0	0	0	0	0	15	20	-
SSC1	272904413	C	A	rs3475315340	intergenic_variant	-	-	-	-	0.049	0.034	0.057	0.5	0.167	0	0	0	0.786	-	-	-
SSC1	272904416	A	G	-	intergenic_variant	-	-	-	-	0	0	0	0	0	0	0	0.667	0	-	-	-
SSC1	272904427	G	A	-	intergenic_variant	-	-	-	-	0	0	0	0	0	0	0	0.667	0	-	-	-
SSC1	272904443	A	G	-	intergenic_variant	-	-	-	-	0	0	0	0	0	0	0	0	0.067	-	-	-
SSC1	272904462	G	C	-	intergenic_variant	-	-	-	-	0	0	0	0	0	0	0	0	0.133	-	-	-
SSC1	272904464	A	G	-	intergenic_variant	-	-	-	-	0	0	0	0	0	0	0	0	0.233	-	-	-
SSC1	272904465	A	G	-	intergenic_variant	-	-	-	-	0	0	0	0	0	0	0	0	0.4	-	-	-
SSC1	272904466	C	T	rs3470745599	intergenic_variant	-	-	-	-	0.192	0.216	0.089	0	0	0	0	0	0	15	20	-
SSC1	272904468	T	A	-	intergenic_variant	-	-	-	-	0	0	0	0	0	0	0.25	0	0	-	-	-
SSC1	272904474	A	G	-	intergenic_variant	-	-	-	-	0	0	0	0	0	0	0	0	0.286	-	-	-
SSC1	272904481	C	T	-	intergenic_variant	-	-	-	-	0.002	0	0.008	0	0	0	0	0	0	-	-	-
SSC1	272904482	A	G	-	intergenic_variant	-	-	-	-	0	0	0	0	0	0	0	0.75	0	-	-	-
SSC1	272904491	A	G	-	intergenic_variant	-	-	-	-	0	0	0	0	0	0	0	0	0.214	-	-	-
SSC1	272904510	C	G	-	intergenic_variant	-	-	-	-	0	0	0	0	0	0	0	0.75	0.833	-	-	-
SSC1	272904529	A	T	-	intergenic_variant	-	-	-	-	0	0	0	0.389	0	0	0	0	0	-	-	-
SSC1	272904541	C	A	rs3470535467	intergenic_variant	-	-	-	-	0.057	0.038	0.081	0.389	0	0.167	0	0.833	0.917	-	-	-
SSC1	272904549	G	T	rs3472196279	intergenic_variant	-	-	-	-	0.05	0.037	0.057	0	0	0	0	0	0	-	-	-
SSC1	272904569	A	T	-	intergenic_variant	-	-	-	-	0.008	0	0.033	0	0	0	0	0	0	-	-	-
SSC1	272904573	A	T	-	intergenic_variant	-	-	-	-	0.002	0	0.008	0	0.833	0.167	0	0	0	-	-	-
SSC1	272904613	C	T	-	intergenic_variant	-	-	-	-	0	0	0	0	0	0	0	0	0.667	-	-	-
SSC1	272904618	T	G	rs3470093813	intergenic_variant	-	-	-	-	0.158	0.175	0.111	0.563	0.833	0.833	1	0	0	-	-	-
SSC1	272904621	T	G	-	intergenic_variant	-	-	-	-	0	0	0	0	0	0	0	0.833	0	-	-	-
SSC1	272904634	T	C	-	intergenic_variant	-	-	-	-	0.009	0	0.037	0	0	0	0	0	0	-	-	-
SSC1	272904642	C	T	-	intergenic_variant	-	-	-	-	0	0	0	0	0	0	0	0	0.167	-	-	-
SSC1	272904653	C	T	-	intergenic_variant	-	-	-	-	0.001	0	0.004	0	0	0	0	0	0	-	-	-
SSC1	272904659	T	C	-	intergenic_variant	-	-	-	-	0	0	0	0	0	0	0	0	0.667	-	-	-
SSC1	272904687	C	T	-	intergenic_variant	-	-	-	-	0	0	0	0.167	0	0	0	0	0	-	-	-
SSC1	272904693	G	A	-	intergenic_variant	-	-	-	-	0	0	0	0	0.667	0	0	0	0	-	-	-
SSC1	272904696	T	C	rs3471331523	intergenic_variant	-	-	-	-	0.104	0.061	0.232	0.944	1	0.333	0.5	1	1	-	-	-
SSC1	272904697	G	A	-	intergenic_variant	-	-	-	-	0	0	0	0.056	0	0	0	0.833	0	-	-	-
SSC1	272904708	A	T	-	intergenic_variant	-	-	-	-	0	0	0	0	0	0.667	0.5	0	0	-	-	-
SSC1	272904709	T	C	rs3472780789	intergenic_variant	-	-	-	-	0.107	0.133	0.024	0	0	0	0	0	0	-	-	-
SSC1	272904716	A	T	-	intergenic_variant	-	-	-	-	0.002	0	0.008	0	0	0	0	0	0	-	-	-
SSC1	272904726	T	C	-	intergenic_variant	-	-	-	-	0	0	0	0	0	0	0	0	0.2	-	-	-
SSC1	272904732	G	A	-	intergenic_variant	-	-	-	-	0.001	0	0.004	0	0	0	0	0	0	-	-	-
SSC1	272904733	A	G	-	intergenic_variant	-	-	-	-	0	0	0	0	0	0	0	0	0.667	-	-	-
SSC1	272904741	G	C	-	intergenic_variant	-	-	-	-	0.006	0	0.024	0.556	0.167	0	0.5	0	0	-	-	-
SSC1	272904759	A	T	-	intergenic_variant	-	-	-	-	0	0	0	0	0	0	0	0	0.3	-	-	-
SSC1	272904764	G	A	-	intergenic_variant	-	-	-	-	0.001	0.001	0	0	0	0	0	0.083	0.1	-	-	-
SSC1	272904774	G	A	-	intergenic_variant	-	-	-	-	0	0	0	0.556	0	0	0	0	0	-	-	-
SSC1	272904790	A	T	-	intergenic_variant	-	-	-	-	0	0	0	0	0.833	0	0	0	0	-	-	-
SSC1	272904797	G	A	-	intergenic_variant	-	-	-	-	0	0	0	0	0	0	0	0	0.867	-	-	-
SSC1	272904801	A	G	-	intergenic_variant	-	-	-	-	0	0	0	0	0	0	0	0	0.867	-	-	-
SSC1	272904805	G	C	-	intergenic_variant	-	-	-	-	0	0	0	0	0	0	0	0	0.867	-	-	-
SSC1	272904815	G	A	-	intergenic_variant	-	-	-	-	0.002	0	0.008	0	0	0	0	1	0	-	-	-
SSC1	272904835	C	T	-	intergenic_variant	-	-	-	-	0	0	0	0	0	0	0	1	0	-	-	-
SSC1	272904836	A	C	-	intergenic_variant	-	-	-	-	0.004	0	0.016	0	0	0	0	0	0	-	-	-
SSC1	272904839	T	C	-	intergenic_variant	-	-	-	-	0.005	0	0.02	0.556	1	0	0	0	0.867	-	-	-
SSC1	272904857	C	G	-	intergenic_variant	-	-	-	-	0	0	0	0.556	0.833	0.333	0	0	0	-	-	-
SSC1	272904860	G	C	-	intergenic_variant	-	-	-	-	0	0	0	0.222	0	0	0	0	0	-	-	-
SSC1	272904865	T	C	-	intergenic_variant	-	-	-	-	0.005	0	0.02	0.389	0.167	0.5	0.5	0	0	-	-	-
SSC1	272904870	C	T	-	intergenic_variant	-	-	-	-	0	0	0	0	0	0	0	0	0.833	-	-	-
SSC1	272904877	T	A	rs3471666202	intergenic_variant	-	-	-	-	0.251	0.221	0.317	1	1	1	1	1	0	-	-	-
SSC1	272904886	C	T	-	intergenic_variant	-	-	-	-	0	0	0	0	0	0	0	0.917	0	-	-	-
SSC1	272904890	C	T	-	intergenic_variant	-	-	-	-	0	0	0	0	0	0.5	0	0	0	-	-	-
SSC1	272904897	C	A	-	intergenic_variant	-	-	-	-	0	0	0	0	0	0	0	0.917	0	-	-	-
SSC1	272904904	G	A	-	intergenic_variant	-	-	-	-	0	0	0	0	0	0	0	0.917	0	-	-	-
SSC1	272904910	G	A	rs3474182972	intergenic_variant	-	-	-	-	0.372	0.284	0.61	0	0	0	0	0	0	-	-	-
SSC1	272904916	G	A	-	intergenic_variant	-	-	-	-	0	0	0	0	0	0	0	0	0.033	-	-	-
SSC1	272904923	C	G	-	intergenic_variant	-	-	-	-	0	0	0	0	0.5	0	0	0	0	-	-	-
SSC1	272904934	T	C	-	intergenic_variant	-	-	-	-	0	0	0	0.611	1	0.167	0	0	0	-	-	-
SSC1	272904935	G	A	-	intergenic_variant	-	-	-	-	0	0	0	0.611	0.167	0.167	0	0	0	-	-	-
SSC1	272904941	C	T	-	intergenic_variant	-	-	-	-	0.001	0	0.004	0	0	0	0	0	0	-	-	-
SSC1	272904965	A	G	-	intergenic_variant	-	-	-	-	0	0	0	0	0	0	0	0	0.267	-	-	-
SSC1	272904967	T	C	-	intergenic_variant	-	-	-	-	0	0	0	0	0	0	0	0	0.033	-	-	-
SSC1	272904969	C	T	-	intergenic_variant	-	-	-	-	0	0	0	0	0	0	0	1	0.2	-	-	-
SSC1	272904974	C	T	-	intergenic_variant	-	-	-	-	0	0	0	0	0.667	0.333	0	0	0	-	-	-
SSC1	272904977	G	A	-	intergenic_variant	-	-	-	-	0	0	0	0	0	0	0	1	0	-	-	-
SSC1	272904984	T	C	-	intergenic_variant	-	-	-	-	0	0	0	0	0	0	0	1	0	-	-	-
SSC1	272904987	G	A	-	intergenic_variant	-	-	-	-	0	0	0	0	0	0	0	0	0.733	-	-	-
SSC1	272904997	A	G	-	intergenic_variant	-	-	-	-	0	0	0	0	0	0	0	0	0.767	-	-	-
SSC1	272904999	C	T	-	intergenic_variant	-	-	-	-	0.005	0	0.02	0	0	0	0	0	0	-	-	-
SSC1	272905027	A	G	-	intergenic_variant	-	-	-	-	0	0	0	0.389	0	0.167	0.5	1	0.8	-	-	-
SSC1	272905041	C	G	rs3472083083	intergenic_variant	-	-	-	-	0.012	0	0.049	0	0	0	0	0	0	-	-	-
SSC1	272905086	G	A	-	intergenic_variant	-	-	-	-	0	0	0	0.667	0	0	0	0	0	-	-	-
SSC1	272905116	T	C	-	intergenic_variant	-	-	-	-	0	0	0	0	0	0	0	0	0.2	-	-	-
SSC1	272905121	A	C	-	intergenic_variant	-	-	-	-	0	0	0	0	0	0	0	0	0.033	-	-	-
SSC1	272905124	C	T	-	intergenic_variant	-	-	-	-	0.001	0	0.004	0.944	1	1	0.75	1	0.9	-	-	-
SSC1	272905129	G	A	-	intergenic_variant	-	-	-	-	0	0	0	0.944	0.833	1	0.5	0	0	-	-	-
SSC1	272905131	G	A	-	intergenic_variant	-	-	-	-	0	0	0	0	0	0	0	0	0.8	-	-	-
SSC1	272905137	G	A	-	intergenic_variant	-	-	-	-	0.006	0	0.024	0	0	0	0	0	0	-	-	-
SSC1	272905141	G	A	-	intergenic_variant	-	-	-	-	0	0	0	0	0	0	0	0	0.2	-	-	-
SSC1	272905143	G	T	-	intergenic_variant	-	-	-	-	0	0	0	0	0	0.167	0.5	0	0	-	-	-
SSC1	272905146	G	T	-	intergenic_variant	-	-	-	-	0.001	0.001	0	0	0	0	0	0	0	-	-	-
SSC1	272905161	A	G	-	intergenic_variant	-	-	-	-	0.003	0.004	0	0	0	0	0	0	0	-	-	-
SSC1	272905162	T	C	-	intergenic_variant	-	-	-	-	0	0	0	0.222	0	0.167	0.5	0	0	-	-	-
SSC1	272905168	T	C	-	intergenic_variant	-	-	-	-	0	0	0	0	0	0	0	0.917	0	-	-	-
SSC1	272905170	C	T	rs3471744125	intergenic_variant	-	-	-	-	0.158	0.063	0.451	0.722	0	0.167	0	0	0	-	-	-
SSC1	272905171	G	A	-	intergenic_variant	-	-	-	-	0	0	0	0	0	0	0	0	0.767	-	-	-
SSC1	272905185	A	T	-	intergenic_variant	-	-	-	-	0	0	0	0	0	0.167	0	0	0	-	-	-
SSC1	272905188	G	A	-	intergenic_variant	-	-	-	-	0	0	0	0.722	0	0	0	0	0	-	-	-
SSC1	272905189	T	A	-	intergenic_variant	-	-	-	-	0	0	0	0	0	0	0	0	0.067	-	-	-
SSC1	272905193	C	T	-	intergenic_variant	-	-	-	-	0	0	0	0	0	0	0.25	0	0	-	-	-
SSC1	272905194	G	A	-	intergenic_variant	-	-	-	-	0	0	0	0	0	0	0	1	0	-	-	-
SSC1	272905215	A	G	rs3470308521	intergenic_variant	-	-	-	-	0.367	0.284	0.593	1	1	0.833	0.5	1	1	-	-	-
SSC1	272905217	G	A	-	intergenic_variant	-	-	-	-	0	0	0	0	0	0.333	0	0	0	-	-	-
SSC1	272905226	C	T	-	intergenic_variant	-	-	-	-	0	0	0	0	0	0	0	0	0.25	-	-	-
SSC1	272905230	G	A	-	intergenic_variant	-	-	-	-	0.011	0	0.045	0	0	0	0	0	0	-	-	-
SSC1	272905234	C	T	-	intergenic_variant	-	-	-	-	0	0	0	0	0.833	0.333	0	0	0	-	-	-
SSC1	272905245	C	T	rs3472991651	intergenic_variant	-	-	-	-	0.068	0.056	0.114	0	0	0	0	0	0	-	-	-
SSC1	272905246	G	A	-	intergenic_variant	-	-	-	-	0.001	0	0.004	0.889	0.167	0.333	0	1	0	-	-	-
SSC1	272905255	G	A	-	intergenic_variant	-	-	-	-	0	0	0	0	0	0.167	0	0	0	-	-	-
SSC1	272905269	A	C	-	intergenic_variant	-	-	-	-	0	0	0	0	0	0	0	0	0.767	-	-	-
SSC1	272905284	G	A	rs3470463237	intergenic_variant	-	-	-	-	0.362	0.281	0.581	0	0	0	0.5	0	0	-	-	-
SSC1	272905286	A	G	-	intergenic_variant	-	-	-	-	0	0	0	0	0	0	0	0	0.533	-	-	-
SSC1	272905302	A	G	-	intergenic_variant	-	-	-	-	0.026	0	0.102	0	0	0	0	0	0	-	-	-
SSC1	272905319	G	A	-	intergenic_variant	-	-	-	-	0	0	0	0	0	0	0	0	0.2	-	-	-
SSC1	272905341	G	A	-	intergenic_variant	-	-	-	-	0	0	0	0.722	0.833	0.5	0	0.7	0	-	-	-
SSC1	272905344	A	G	-	intergenic_variant	-	-	-	-	0	0	0	0.722	0.833	0.667	0	0.583	0	-	-	-
SSC1	272905345	C	T	-	intergenic_variant	-	-	-	-	0	0	0	0.944	0.833	0.833	0.5	0.583	0	-	-	-
SSC1	272905351	G	A	-	intergenic_variant	-	-	-	-	0	0	0	0	0	0.167	0	0	0	-	-	-
SSC1	272905360	A	G	-	intergenic_variant	-	-	-	-	0	0	0	0.222	0	0	0.25	0	0	-	-	-
SSC1	272905377	G	A	-	intergenic_variant	-	-	-	-	0	0	0	0	0	0	0	0	0.3	-	-	-
SSC1	272905385	C	T	-	intergenic_variant	-	-	-	-	0.002	0	0.008	0	0	0	0	0	0	-	-	-
SSC1	272905387	A	G	-	intergenic_variant	-	-	-	-	0	0	0	0.889	0.667	1	0.5	0	0	-	-	-
SSC1	272905401	T	C	-	intergenic_variant	-	-	-	-	0	0	0	0.222	0	0.5	0.25	0	0	-	-	-
SSC1	272905412	T	C	-	intergenic_variant	-	-	-	-	0	0	0	0	0	0	0	0	0.167	-	-	-
SSC1	272905427	A	G	-	intergenic_variant	-	-	-	-	0	0	0	0	0	0	0	0	0.233	-	-	-
SSC1	272905447	G	A	-	intergenic_variant	-	-	-	-	0.006	0.001	0.02	0	0	0	0	0	0	-	-	-
SSC1	272905460	T	C	-	intergenic_variant	-	-	-	-	0	0	0	0	0	0	0	0	0.233	-	-	-
SSC1	272905470	G	A	-	intergenic_variant	-	-	-	-	0	0	0	0	0	0	0	0	0.107	-	-	-
SSC1	272905471	T	C	-	intergenic_variant	-	-	-	-	0	0	0	0	0	0	0	0	0.107	-	-	-
SSC1	272905472	G	A	-	intergenic_variant	-	-	-	-	0	0	0	0	0	0	0	0	0.143	-	-	-
SSC1	272905475	A	G	-	intergenic_variant	-	-	-	-	0	0	0	0	0	0	0	0	0.143	-	-	-
SSC1	272905478	T	C	-	intergenic_variant	-	-	-	-	0	0	0	0	0	0	0	0	0.536	-	-	-
SSC1	272905479	G	A	-	intergenic_variant	-	-	-	-	0	0	0	0	0	0	0	0	0.571	-	-	-
SSC1	272905481	G	A	-	intergenic_variant	-	-	-	-	0	0	0	0	0	0	0	0	0.571	-	-	-
SSC1	272905485	T	C	-	intergenic_variant	-	-	-	-	0	0	0	0	0	0	0	0	0.654	-	-	-
SSC1	272905486	G	A	-	intergenic_variant	-	-	-	-	0	0	0	0	0	0	0	0	0.654	-	-	-
SSC1	272905487	T	C	-	intergenic_variant	-	-	-	-	0	0	0	0	0	0	0	0	0.654	-	-	-
SSC1	272905488	G	A	-	intergenic_variant	-	-	-	-	0	0	0	0	0	0	0	0	0.464	-	-	-
SSC1	272905494	G	A	rs3476839010	intergenic_variant	-	-	-	-	0.258	0.24	0.316	0	0	0.833	1	0	0	-	-	-
SSC1	272905505	G	T	-	intergenic_variant	-	-	-	-	0	0	0	0	0	0	0	0	0.633	-	-	-
SSC1	272905515	A	G	-	intergenic_variant	-	-	-	-	0	0	0	0.778	0.833	0.167	0	0.833	0	-	-	-
SSC1	272905523	G	A	-	intergenic_variant	-	-	-	-	0	0	0	0.056	0	0	0	0	0.133	-	-	-
SSC1	272905525	C	T	-	intergenic_variant	-	-	-	-	0.002	0	0.008	0	0	0	0	0	0	-	-	-
SSC1	272905537	G	A	-	intergenic_variant	-	-	-	-	0	0	0	0	0	0	0	0	0.4	-	-	-
SSC1	272905544	G	A	rs3470935670	intergenic_variant	-	-	-	-	0.07	0.058	0.115	0	0	0	0	0	0	-	-	-
SSC1	272905545	G	A	-	intergenic_variant	-	-	-	-	0.038	0	0.156	0	0	0	0	0	0	-	-	-
SSC1	272905550	T	C	-	intergenic_variant	-	-	-	-	0.009	0.012	0	0	0	0	0	0	0	-	-	-
SSC1	272905558	G	A	rs3475156907	intergenic_variant	-	-	-	-	0.128	0.163	0.02	0	0	0	0	0	0	-	-	-
SSC1	272905565	C	T	-	intergenic_variant	-	-	-	-	0	0	0	0	0	0	0	0	0.2	-	-	-
SSC1	272905571	A	G	-	intergenic_variant	-	-	-	-	0	0	0	0	0	0	0	0	0.2	-	-	-
SSC1	272905581	A	C	-	intergenic_variant	-	-	-	-	0	0	0	0	0	0	0	0	0.077	-	-	-
SSC1	272905590	A	C	rs3473320824	intergenic_variant	-	-	-	-	0.093	0.121	0.013	0.5	0.5	0	0	0	0	-	-	-
SSC1	272905594	C	A	-	intergenic_variant	-	-	-	-	0	0	0	0	0	0.5	0	0	0	-	-	-
SSC1	272905599	C	A	rs3472719194	intergenic_variant	-	-	-	-	0.058	0.004	0.227	0	0	0	0	0	0	-	-	-
SSC1	272905600	T	C	-	intergenic_variant	-	-	-	-	0	0	0	0.222	0	0	0	0	0	-	-	-
SSC1	272905606	G	T	-	intergenic_variant	-	-	-	-	0	0	0	0	0	0	0	0	0.458	-	-	-
SSC1	272905610	A	G	-	intergenic_variant	-	-	-	-	0	0	0	0	0	0	0	0	0.458	-	-	-
SSC1	272905619	A	G	rs3470308400	intergenic_variant	-	-	-	-	0.057	0.057	0.037	0	0	0	0	0	0	-	-	-
SSC1	272905628	T	C	rs3470308320	intergenic_variant	-	-	-	-	0.102	0.004	0.413	0	0	0	0	0	0	-	-	-
SSC1	272905632	A	G	-	intergenic_variant	-	-	-	-	0	0	0	0	0	0	0.25	0	0	-	-	-
SSC1	272905638	T	C	rs3475747343	intergenic_variant	-	-	-	-	0.05	0.037	0.058	0	0	0	0	0	0	-	-	-
SSC1	272905656	A	G	-	intergenic_variant	-	-	-	-	0	0	0	0	0	0	0	0	0.357	-	-	-
SSC1	272905657	G	A	-	intergenic_variant	-	-	-	-	0	0	0	0	0	0.167	0	0	0	-	-	-
SSC1	272905662	T	C	-	intergenic_variant	-	-	-	-	0	0	0	0	0	0	0	0	0.107	-	-	-
SSC1	272905675	T	G	rs3470588105	intergenic_variant	-	-	-	-	0.152	0.179	0.058	0	0	0	0	0	0	-	-	-
SSC1	272905694	A	G	rs3474815656	intergenic_variant	-	-	-	-	0.328	0.281	0.459	0.944	1	1	1	0.917	0.929	-	-	-
SSC1	272905702	A	T	rs3474759561	intergenic_variant	-	-	-	-	0.329	0.281	0.463	0.944	1	1	1	0.917	0.893	-	-	-
SSC1	272905704	G	A	rs3474814066	intergenic_variant	-	-	-	-	0.168	0.101	0.362	0	0	0.167	0.5	0	0.3	-	-	-
SSC1	272905713	G	A	rs3470308530	intergenic_variant	-	-	-	-	0.334	0.285	0.472	0.889	1	1	1	0.833	0.929	-	-	-
SSC1	272905722	T	A	rs3470087745	intergenic_variant	-	-	-	-	0.028	0.021	0.026	0	0	0	0	0	0	-	-	-
SSC1	272905733	T	G	rs3471749053	intergenic_variant	-	-	-	-	0.121	0.107	0.128	0	0	0.167	0.25	0.167	0.536	-	-	-
SSC1	272905735	T	C	rs3475545760	intergenic_variant	-	-	-	-	0.165	0.155	0.167	0	0	0.167	0.25	0.167	0.679	-	-	-
SSC1	272905757	C	T	rs3470308607	intergenic_variant	-	-	-	-	0.139	0.173	0.037	0.556	0.25	0.833	0.25	0	0	-	-	-
SSC1	272905760	C	T	-	intergenic_variant	-	-	-	-	0	0	0	0	0	0	0	0	0.467	-	-	-
SSC1	272905761	C	T	-	intergenic_variant	-	-	-	-	0	0	0	0.389	0.5	0	0	0	0	-	-	-
SSC1	272905771	G	A	rs3471818853	intergenic_variant	-	-	-	-	0.051	0.04	0.053	0	0	0	0	0	0	-	-	-
SSC1	272905772	G	T	-	intergenic_variant	-	-	-	-	0.037	0	0.152	0	0	0	0	0	0	-	-	-
SSC1	272905785	T	C	-	intergenic_variant	-	-	-	-	0	0	0	0.278	0	0	0	0	0	-	-	-
SSC1	272905793	T	C	-	intergenic_variant	-	-	-	-	0.001	0	0.004	0	0	0	0	0	0.286	-	-	-
SSC1	272905797	T	C	-	intergenic_variant	-	-	-	-	0	0	0	0	0	0	0	0	0.75	-	-	-
SSC1	272905804	G	A	-	intergenic_variant	-	-	-	-	0.009	0.012	0	0	0	0	0	0	0	-	-	-
SSC1	272905805	C	T	rs3470133845	intergenic_variant	-	-	-	-	0.313	0.281	0.384	0.944	0.75	1	1	0.7	1	-	-	-
SSC1	272905812	C	T	-	intergenic_variant	-	-	-	-	0	0	0	0	0	0	0	0	0.75	-	-	-
SSC1	272905813	G	A	rs3475917611	intergenic_variant	-	-	-	-	0.108	0.061	0.248	0	0	0	0	0	0	-	-	-
SSC1	272905820	G	A	rs3476326985	intergenic_variant	-	-	-	-	0.053	0.041	0.061	0.722	0.167	0	0	0	0	-	-	-
SSC1	272905827	C	A	rs3471088069	intergenic_variant	-	-	-	-	0.054	0.005	0.207	0	0	0	0	0	0	-	-	-
SSC1	272905833	C	T	-	intergenic_variant	-	-	-	-	0.044	0	0.183	0	0	0	0	0	0	-	-	-
SSC1	272905836	C	T	-	intergenic_variant	-	-	-	-	0	0	0	0	0	0	0	0	0.179	-	-	-
SSC1	272905837	A	G	-	intergenic_variant	-	-	-	-	0	0	0	0	0	0	0	0	0.714	-	-	-
SSC1	272905839	A	G	-	intergenic_variant	-	-	-	-	0	0	0	0	0	0	0	0	0.464	-	-	-
SSC1	272905845	C	T	-	intergenic_variant	-	-	-	-	0	0	0	0	0	0.167	0	0	0.1	-	-	-
SSC1	272905846	A	G	-	intergenic_variant	-	-	-	-	0	0	0	0	0	0	0	0	0.1	-	-	-
SSC1	272905848	G	A	-	intergenic_variant	-	-	-	-	0	0	0	0.722	0.167	0	0	0	0	-	-	-
SSC1	272905855	C	A	-	intergenic_variant	-	-	-	-	0	0	0	0	0	0	0	0	0.767	-	-	-
SSC1	272905860	A	G	-	intergenic_variant	-	-	-	-	0	0	0	0	0	0	0	0	0.167	-	-	-
SSC1	272905878	C	G	-	intergenic_variant	-	-	-	-	0	0	0	0	0.333	0.167	0	-	0	-	-	-
SSC1	272905883	G	C	-	intergenic_variant	-	-	-	-	0	0	0	0	0.333	0.167	0	-	0	-	-	-
SSC1	272905886	C	T	-	intergenic_variant	-	-	-	-	0.003	0	0.012	0	0	0	0	-	0	-	-	-
SSC1	272905887	G	A	-	intergenic_variant	-	-	-	-	0	0	0	0.722	0.5	0.167	0	-	0	-	-	-
SSC1	272905891	G	C	-	intergenic_variant	-	-	-	-	0	0	0	0	0.333	0.167	0	-	0	-	-	-
SSC1	272905903	G	C	-	intergenic_variant	-	-	-	-	0	0	0	0	0.167	0	0	-	0	-	-	-
SSC1	272905907	G	A	-	intergenic_variant	-	-	-	-	0.004	0.004	0.004	0	0.5	0.167	0	-	0.367	-	-	-
SSC1	272905911	C	G	-	intergenic_variant	-	-	-	-	0	0	0	0	0.5	0.167	0	-	0	-	-	-
SSC1	272905953	A	G	rs3471589105	intergenic_variant	-	-	-	-	0.314	0.285	0.374	1	1	1	1	0.833	0.4	-	-	-
SSC1	272905955	A	T	-	intergenic_variant	-	-	-	-	0	0	0	0	0	0	0	0.5	0.3	-	-	-
SSC1	272905957	A	G	-	intergenic_variant	-	-	-	-	0	0	0	0	0	0	0	0	0.467	-	-	-
SSC1	272905960	A	T	rs3473839056	intergenic_variant	-	-	-	-	0.164	0.098	0.333	0.722	0.167	0.167	0.5	0	0	-	-	-
SSC1	272905970	A	G	-	intergenic_variant	-	-	-	-	0	0	0	0	0.833	0.167	0	0.5	0.033	-	-	-
SSC1	272905973	G	A	rs3472653892	intergenic_variant	-	-	-	-	0.051	0.004	0.199	0.222	0	0.667	0.5	0	0	-	-	-
SSC1	272905975	G	A	-	intergenic_variant	-	-	-	-	0	0	0	0	0	0	0	0	0.2	-	-	-
SSC1	272905995	T	C	-	intergenic_variant	-	-	-	-	0	0	0	0	0	0	0	0	0.167	-	-	-
SSC1	272906002	G	A	-	intergenic_variant	-	-	-	-	0	0	0	0	0	0	0	0	0.267	-	-	-
SSC1	272906010	C	A	-	intergenic_variant	-	-	-	-	0.002	0	0.008	0	0	0	0	0.5	0	-	-	-
SSC1	272906016	A	G	rs3469907696	intergenic_variant	-	-	-	-	0.308	0.28	0.362	1	0.167	0.833	1	0	0	16	21	9
SSC1	272906032	C	A	-	intergenic_variant	-	-	-	-	0	0	0	0	0	0	0	0.583	0	-	-	-
SSC1	272906040	C	T	-	intergenic_variant	-	-	-	-	0	0	0	0.222	0	0	0	0	0	-	-	-
SSC1	272906042	A	C	-	intergenic_variant	-	-	-	-	0	0	0	0	0	0.167	0	0	0	-	-	-
SSC1	272906051	A	T	-	intergenic_variant	-	-	-	-	0	0	0	0	0	0	0	0	0.033	-	-	-
SSC1	272906069	T	C	-	intergenic_variant	-	-	-	-	0	0	0	0	0	0	0	0	0.733	-	-	-
SSC1	272906111	A	G	rs3471552659	intergenic_variant	-	-	-	-	0.301	0.265	0.382	1	1	1	1	1	1	16	21	9
SSC1	272906125	A	T	-	intergenic_variant	-	-	-	-	0	0	0	0	0.167	0	0	0	0	-	-	-
SSC1	272906126	T	A	rs3471095843	intergenic_variant	-	-	-	-	0.059	0.004	0.234	0	0	0	0	0	0	-	-	-
SSC1	272906151	T	C	-	intergenic_variant	-	-	-	-	0	0	0	0	0	0	0	0	0.733	-	-	-
SSC1	272906153	C	T	-	intergenic_variant	-	-	-	-	0	0	0	0	0	0	0	0	0.2	-	-	-
SSC1	272906170	A	T	-	intergenic_variant	-	-	-	-	0	0	0	0.222	0.833	0	0	0.667	0.8	-	-	-
SSC1	272906171	G	A	-	intergenic_variant	-	-	-	-	0	0	0	0	0	0	0	0.583	0	-	-	-
SSC1	272906175	T	G	-	intergenic_variant	-	-	-	-	0	0	0	0	0	0	0	0.667	0	-	-	-
SSC1	272906199	G	A	-	intergenic_variant	-	-	-	-	0	0	0	0	0.167	0	0	0	0	-	-	-
SSC1	272906240	G	A	-	intergenic_variant	-	-	-	-	0	0	0	0	0	0	0	0	0.833	-	-	-
SSC1	272906241	C	T	-	intergenic_variant	-	-	-	-	0	0	0	0	0	0.167	0	0	0	-	-	-
SSC1	272906242	A	G	rs3475195919	intergenic_variant	-	-	-	-	0.303	0.272	0.374	0.778	0.833	0.333	0.5	0	0	-	-	-
SSC1	272906243	C	T	-	intergenic_variant	-	-	-	-	0.046	0.033	0.057	0	0	0	0	0	0	-	-	-
SSC1	272906246	G	A	rs3473638479	intergenic_variant	-	-	-	-	0.305	0.274	0.374	0	0.833	0.333	0.5	0	1	-	-	-
SSC1	272906267	G	A	-	intergenic_variant	-	-	-	-	0	0	0	0	0	0	0	0	0.833	-	-	-
SSC1	272906277	C	T	-	intergenic_variant	-	-	-	-	0	0	0	0.722	0	0	0	0	0	-	-	-
SSC1	272906287	G	C	-	intergenic_variant	-	-	-	-	0	0	0	0	0	0	0	0.667	0	-	-	-
SSC1	272906299	C	T	-	intergenic_variant	-	-	-	-	0	0	0	0	0	0.167	0	0	0	-	-	-
SSC1	272906304	C	A	-	intergenic_variant	-	-	-	-	0	0	0	0	0.667	0.167	0	0	0	-	-	-
SSC1	272906319	T	C	-	intergenic_variant	-	-	-	-	0	0	0	0	0	0	0	0	0.467	-	-	-
SSC1	272906345	T	C	-	intergenic_variant	-	-	-	-	0	0	0	0	0	0	0	0	0.357	-	-	-
SSC1	272906357	G	A	-	intergenic_variant	-	-	-	-	0	0	0	0	0	0	0	0.667	0	-	-	-
SSC1	272906359	T	C	-	intergenic_variant	-	-	-	-	0	0	0	0	0	0	0	0	0.464	-	-	-
SSC1	272906365	C	T	-	intergenic_variant	-	-	-	-	0	0	0	0	0.833	0	0	0	0	-	-	-
SSC1	272906371	T	C	-	intergenic_variant	-	-	-	-	0	0	0	0	0	0	0	0.583	0	-	-	-
SSC1	272906372	G	T	-	intergenic_variant	-	-	-	-	0	0	0	0	0	0	0	0	0.286	-	-	-
SSC1	272906410	T	A	rs3473135169	intergenic_variant	-	-	-	-	0.304	0.272	0.374	0.222	1	0.167	0.5	1	0	-	-	-
SSC1	272906414	G	A	rs3475516354	intergenic_variant	-	-	-	-	0.103	0.061	0.228	0	0	0.167	0.5	0	0	-	-	-
SSC1	272906433	G	A	-	intergenic_variant	-	-	-	-	0.001	0	0.004	0	0	0	0	0	0	-	-	-
SSC1	272906442	C	T	-	intergenic_variant	-	-	-	-	0	0	0	0	0	0.5	0	0	0	-	-	-
SSC1	272906463	T	C	rs3476566638	intergenic_variant	-	-	-	-	0.298	0.27	0.354	0.222	0.833	0.167	0.5	1	0	-	-	-
SSC1	272906476	C	T	-	intergenic_variant	-	-	-	-	0	0	0	0.611	0	0	0	0	0	-	-	-
SSC1	272906481	C	T	-	intergenic_variant	-	-	-	-	0	0	0	0	0.5	0.167	0	0	0	-	-	-
SSC1	272906490	C	T	rs3476230386	intergenic_variant	-	-	-	-	0.005	0.003	0.012	0	0	0	0	0	0	-	-	-
SSC1	272906491	G	A	rs3471896158	intergenic_variant	-	-	-	-	0.269	0.243	0.329	0	0.833	0.333	0.5	1	0	-	-	-
SSC1	272906783	G	T	-	intergenic_variant	-	-	-	-	0.253	0.234	0.288	0.222	0.667	0.333	0.5	0.75	0	-	-	-
SSC1	272906796	C	A	-	intergenic_variant	-	-	-	-	0.124	0.087	0.208	0	0	0.167	0.5	0	0	-	-	-
SSC1	272906808	G	A	-	intergenic_variant	-	-	-	-	0	0	0	0	0	0.167	0	0	0.367	-	-	-
SSC1	272906815	C	T	-	intergenic_variant	-	-	-	-	0.01	0.014	0	0	0	0	0	0	0	-	-	-
SSC1	272906816	C	T	-	intergenic_variant	-	-	-	-	0.158	0.111	0.271	0.222	0.833	0.333	0.5	0	0.433	-	-	-
SSC1	272906825	C	T	-	intergenic_variant	-	-	-	-	0	0	0	0	0	0	0	0	0.367	-	-	-
SSC1	272906826	T	G	-	intergenic_variant	-	-	-	-	0	0	0	0	0	0	0	0.583	0	-	-	-
SSC1	272906863	T	C	rs3472223211	intergenic_variant	-	-	-	-	0.368	0.284	0.603	1	1	1	1	1	0.567	-	-	-
SSC1	272906864	G	A	-	intergenic_variant	-	-	-	-	0.001	0	0.004	0	0.833	0.167	0	0.083	0	-	-	-
SSC1	272906875	A	G	rs3470308497	intergenic_variant	-	-	-	-	0.149	0.099	0.269	0.222	1	0.333	0.5	0.917	0.433	-	-	-
SSC1	272906895	A	G	-	intergenic_variant	-	-	-	-	0.002	0	0	0	0	0	0	0	0	-	-	-
SSC1	272906896	G	A	-	intergenic_variant	-	-	-	-	0.004	0	0.016	0	0	0	0	0	0	-	-	-
SSC1	272906906	G	A	-	intergenic_variant	-	-	-	-	0	0	0	0	0	0	0	0	0.033	-	-	-
SSC1	272906916	T	C	-	intergenic_variant	-	-	-	-	0	0	0	0	0	0	0	0	0.033	-	-	-
SSC1	272906921	C	T	-	intergenic_variant	-	-	-	-	0	0	0	0	0.833	0.167	0	0	0	-	-	-
SSC1	272906922	T	G	-	intergenic_variant	-	-	-	-	0	0	0	0	0	0	0	0	0.2	-	-	-
SSC1	272906929	A	G	-	intergenic_variant	-	-	-	-	0	0	0	0	0	0	0	0	0.033	-	-	-
SSC1	272906939	A	C	rs3471170037	intergenic_variant	-	-	-	-	0.371	0.283	0.619	1	1	1	1	1	1	-	-	-
SSC1	272906957	A	G	rs3476620617	intergenic_variant	-	-	-	-	0.059	0.057	0.045	0	0	0	0	0	0	-	-	-
SSC1	272906962	G	T	-	intergenic_variant	-	-	-	-	0	0	0	0	0	0.167	0	0	0	-	-	-
SSC1	272906965	A	G	rs3470582167	intergenic_variant	-	-	-	-	0.148	0.097	0.275	0.167	0.833	0.333	0.5	0.917	0.9	-	-	-
SSC1	272906973	A	G	-	intergenic_variant	-	-	-	-	0	0	0	0	0	0	0	0	0.3	-	-	-
SSC1	272906977	A	G	-	intergenic_variant	-	-	-	-	0	0	0	0	0	0.333	0	0	0	-	-	-
SSC1	272906979	C	T	-	intergenic_variant	-	-	-	-	0	0	0	0	0	0.167	0	0	0	-	-	-
SSC1	272906989	T	C	-	intergenic_variant	-	-	-	-	0	0	0	0	0	0	0	0	0.467	-	-	-
SSC1	272907008	C	T	rs3470459031	intergenic_variant	-	-	-	-	0.095	0.058	0.205	0	0	0.167	0.5	0	0	-	-	-
SSC1	272907035	C	T	rs3471945148	intergenic_variant	-	-	-	-	0.135	0.089	0.252	0.222	0	0	0.25	1	0.933	-	-	-
SSC1	272907037	G	A	rs3476009691	intergenic_variant	-	-	-	-	0.267	0.234	0.336	1	1	1	0.75	1	0.967	17	22	10
SSC1	272907044	C	T	-	intergenic_variant	-	-	-	-	0.001	0	0.004	0	0	0	0	0	0	-	-	-
SSC1	272907045	G	A	-	intergenic_variant	-	-	-	-	0.001	0.001	0	0	0.667	0.167	0	0	0	-	-	-
SSC1	272907046	C	T	-	intergenic_variant	-	-	-	-	0.001	0	0.004	0	0	0	0	0.667	0	-	-	-
SSC1	272907051	T	C	rs3474370484	intergenic_variant	-	-	-	-	0.261	0.23	0.326	0.167	0.833	0.167	0.25	1	0.967	17	22	10
SSC1	272907052	A	T	-	intergenic_variant	-	-	-	-	0	0	0	0.722	0.167	0.667	0.5	0	0	-	-	-
SSC1	272907053	A	G	-	intergenic_variant	-	-	-	-	0	0	0	0	0	0	0	0	0.267	-	-	-
SSC1	272907078	C	T	rs3472487287	intergenic_variant	-	-	-	-	0.252	0.229	0.306	0.167	0	0.167	0.25	1	0.433	17	22	10
SSC1	272907081	A	C	rs3474314382	intergenic_variant	-	-	-	-	0.251	0.229	0.302	0.167	0.833	0.333	0.25	1	0.433	17	22	10
SSC1	272907083	G	T	-	intergenic_variant	-	-	-	-	0	0	0	0.111	0	0	0	0	0	-	-	-
SSC1	272907087	C	T	rs3475873991	intergenic_variant	-	-	-	-	0.178	0.185	0.172	0	0	0	0	0	0.067	-	-	-
SSC1	272907101	G	T	-	intergenic_variant	-	-	-	-	0	0	0	0.167	0	0	0	0	0	-	-	-
SSC1	272907110	C	A	rs3470794241	intergenic_variant	-	-	-	-	0.259	0.233	0.318	0.111	0.833	0.333	0.25	1	0.967	18	23	11
SSC1	272907125	T	C	rs3471650423	intergenic_variant	-	-	-	-	0.262	0.234	0.321	1	1	0.833	0.75	1	0.967	18	23	11
SSC1	272907131	C	T	rs3476551891	intergenic_variant	-	-	-	-	0.26	0.233	0.316	0.167	0.833	0.333	0.25	1	0.967	18	23	11
SSC1	272907147	C	T	-	intergenic_variant	-	-	-	-	0	0	0	0	0	0	0	0.667	0.5	-	-	-
SSC1	272907148	G	A	rs3470303760	intergenic_variant	-	-	-	-	0.286	0.259	0.337	0.167	0	0.167	0.5	0	0.067	19	24	-
SSC1	272907158	A	T	-	intergenic_variant	-	-	-	-	0	0	0	0	0	0	0	0	0.1	-	-	-
SSC1	272907163	A	T	-	intergenic_variant	-	-	-	-	0.276	0.255	0.307	0	0.833	0.167	0	0.917	0.1	19	24	-
SSC1	272907166	G	A	-	intergenic_variant	-	-	-	-	0.282	0.257	0.324	0	0.833	0.167	0	0.917	0.688	19	24	-
SSC1	272907167	T	A	-	intergenic_variant	-	-	-	-	0.28	0.257	0.316	0	0.833	0.167	0	0.917	0.556	19	24	-
SSC1	272907189	G	A	-	intergenic_variant	-	-	-	-	0	0	0	0	0	0	0.25	0	0	-	-	-
SSC1	272907216	T	C	-	intergenic_variant	-	-	-	-	0.011	0	0.045	0	0	0	0	0	0	-	-	-
SSC1	272907222	A	T	rs3470308370	intergenic_variant	-	-	-	-	0.36	0.274	0.598	1	1	1	1	0.917	0.964	-	-	-
SSC1	272907233	A	G	-	intergenic_variant	-	-	-	-	0	0	0	0	0.667	0.167	0	0.583	0	-	-	-
SSC1	272907251	G	A	-	downstream_gene_variant	-	-	-	-	0	0	0	0	0	0	0	0	0.133	-	-	-
SSC1	272907252	G	C	-	downstream_gene_variant	-	-	-	-	0.047	0	0.193	0	0	0	0	0	0	-	-	-
SSC1	272907255	C	T	rs3473387111	downstream_gene_variant	-	-	-	-	0.256	0.233	0.311	0.167	0.667	0.333	0.5	0.917	0.9	-	-	-
SSC1	272907260	C	T	rs3476530435	downstream_gene_variant	-	-	-	-	0.135	0.134	0.136	0.056	0	0	0	0	0	-	-	-
SSC1	272907278	G	T	rs3472108625	downstream_gene_variant	-	-	-	-	0.283	0.259	0.337	0.167	0.833	0.167	0.5	0.917	0.893	20	25	12
SSC1	272907291	C	T	rs3475395758	downstream_gene_variant	-	-	-	-	0.283	0.26	0.333	0.167	0.833	0.333	0.5	0.917	0.893	20	25	12
SSC1	272907299	A	G	-	downstream_gene_variant	-	-	-	-	0	0	0	0	0	0	0	0	0.286	-	-	-
SSC1	272907308	G	A	-	downstream_gene_variant	-	-	-	-	0	0	0	0	0	0	0	0.5	0	-	-	-
SSC1	272907319	A	G	-	downstream_gene_variant	-	-	-	-	0	0	0	0	0	0	0	0	0.179	-	-	-
SSC1	272907322	T	C	rs3476453138	downstream_gene_variant	-	-	-	-	0.338	0.242	0.598	1	1	1	0.75	0.833	0.821	-	-	-
SSC1	272907323	G	A	-	downstream_gene_variant	-	-	-	-	0	0	0	0	0	0	0	0	0.393	-	-	-
SSC1	272907327	A	G	-	downstream_gene_variant	-	-	-	-	0	0	0	0	0	0	0	0	0.107	-	-	-
SSC1	272907330	A	G	-	downstream_gene_variant	-	-	-	-	0	0	0	0.722	0.167	0.667	0.5	0	0	-	-	-
SSC1	272907406	A	C	rs3470021242	downstream_gene_variant	-	-	-	-	0.196	0.179	0.234	0.111	0.667	0.167	0.25	0.667	0.563	21	26	13
SSC1	272907408	G	C	rs3476136019	downstream_gene_variant	-	-	-	-	0.195	0.177	0.234	0.056	0.667	0.167	0.25	0.667	0.563	21	26	13
SSC1	272907411	G	A	rs3473626674	downstream_gene_variant	-	-	-	-	0.202	0.183	0.246	0.111	0.667	0.833	0.25	0.667	0.563	21	26	13
SSC1	272907413	A	T	-	downstream_gene_variant	-	-	-	-	0	0	0	0.722	0	0	0	0	0	-	-	-
SSC1	272907418	T	C	rs3471607601	downstream_gene_variant	-	-	-	-	0.202	0.187	0.234	0.056	0.833	0.167	0.25	0.667	0.563	21	26	13
SSC1	272907419	G	A	rs3469899476	downstream_gene_variant	-	-	-	-	0.207	0.193	0.242	0.056	0.833	0.167	0.25	0.625	0.563	21	26	13
SSC1	272907430	T	A	rs3473395076	downstream_gene_variant	-	-	-	-	0.245	0.219	0.301	0.222	0.833	0.167	0.5	0.667	0.692	-	-	-
SSC1	272907447	T	C	-	downstream_gene_variant	-	-	-	-	0	0	0	0	0	0	0	0	0.188	-	-	-
SSC1	272907450	A	C	-	downstream_gene_variant	-	-	-	-	0	0	0	0	0	0	0	0	0.208	-	-	-
SSC1	272907451	T	G	-	downstream_gene_variant	-	-	-	-	0	0	0	0	0	0	0	0.25	0	-	-	-
SSC1	272907455	A	C	-	downstream_gene_variant	-	-	-	-	0	0	0	0	0	0	0	0	0.708	-	-	-
SSC1	272907456	T	C	rs3475416329	downstream_gene_variant	-	-	-	-	0.253	0.256	0.224	0	0	0	0.5	0	0	-	-	-
SSC1	272907482	G	A	-	downstream_gene_variant	-	-	-	-	0	0	0	0	0	0	0	0	0.654	-	-	-
SSC1	272907488	G	A	-	downstream_gene_variant	-	-	-	-	0.028	0	0.102	0.167	0	0	0	0	0	-	-	-
SSC1	272907507	C	T	-	downstream_gene_variant	-	-	-	-	0.006	0.001	0.02	0	0	0	0	0	0	-	-	-
SSC1	272907523	G	A	-	downstream_gene_variant	-	-	-	-	0	0	0	0	0	0	0	0.833	0.731	-	-	-
SSC1	272907525	T	C	-	downstream_gene_variant	-	-	-	-	0	0	0	0	0	0	0	0.833	0	-	-	-
SSC1	272907526	A	T	-	downstream_gene_variant	-	-	-	-	0.005	0	0.02	0	0	0	0	0	0	-	-	-
SSC1	272907553	C	T	-	downstream_gene_variant	-	-	-	-	0	0	0	0	0	0.5	0	0	0	-	-	-
SSC1	272907572	C	T	rs3471322834	downstream_gene_variant	-	-	-	-	0.18	0.178	0.184	0.167	0	0	0	0	0	-	-	-
SSC1	272907573	A	G	rs3473239108	downstream_gene_variant	-	-	-	-	0.187	0.183	0.195	0.167	0	0	0	0	0.75	-	-	-
SSC1	272907587	T	C	-	downstream_gene_variant	-	-	-	-	0	0	0	0	0	0	0	0.833	0	-	-	-
SSC1	272907601	T	C	rs3474991949	downstream_gene_variant	-	-	-	-	0.344	0.274	0.537	0.167	0.833	0.167	0.5	0	0.923	-	-	-
SSC1	272907612	C	A	rs3474719782	downstream_gene_variant	-	-	-	-	0.185	0.177	0.203	0.167	0.833	0.167	0.5	0	0.808	-	-	-
SSC1	272907645	A	T	-	downstream_gene_variant	-	-	-	-	0	0	0	0.833	0	0	0	0	0	-	-	-
SSC1	272907662	T	G	rs3476362940	downstream_gene_variant	-	-	-	-	0.17	0.177	0.15	0	0	0	0	0	0	-	-	-
SSC1	272907664	A	C	-	downstream_gene_variant	-	-	-	-	0	0	0	0	0	0	0	0.833	0	-	-	-
SSC1	272907688	T	C	-	downstream_gene_variant	-	-	-	-	0	0	0	0	0	0	0	0.5	0	-	-	-
SSC1	272907691	G	A	-	downstream_gene_variant	-	-	-	-	0	0	0	0	0	0	0.25	0	0	-	-	-
SSC1	272907724	C	T	-	downstream_gene_variant	-	-	-	-	0	0	0	0	0	0	0	0.833	0	-	-	-
SSC1	272907725	G	A	-	downstream_gene_variant	-	-	-	-	0	0	0	0.167	0	0	0	0	0	-	-	-
SSC1	272907726	T	G	rs3470410376	downstream_gene_variant	-	-	-	-	0.373	0.283	0.622	1	1	1	1	1	0.967	-	-	-
SSC1	272907740	G	C	-	downstream_gene_variant	-	-	-	-	0	0	0	0	0.833	0.167	0	0	0	-	-	-
SSC1	272907747	T	C	-	downstream_gene_variant	-	-	-	-	0	0	0	0	0	0	0	0	0.733	-	-	-
SSC1	272907760	C	T	-	downstream_gene_variant	-	-	-	-	0	0	0	0	0	0	0.25	0	0	-	-	-
SSC1	272907768	C	T	-	downstream_gene_variant	-	-	-	-	0.002	0	0.008	0	0	0	0.25	0.833	0	-	-	-
SSC1	272907782	G	C	rs3473379943	downstream_gene_variant	-	-	-	-	0.001	0	0.004	0	0	0	0	0	0	-	-	-
SSC1	272907786	G	A	-	downstream_gene_variant	-	-	-	-	0.028	0	0.11	0	0	0.167	0	0	0	-	-	-
SSC1	272907787	C	A	-	downstream_gene_variant	-	-	-	-	0	0	0	0	0	0	0.25	0	0	-	-	-
SSC1	272907794	G	T	-	downstream_gene_variant	-	-	-	-	0	0	0	0	0	0	0	0.833	0	-	-	-
SSC1	272907796	A	G	rs3471995982	downstream_gene_variant	-	-	-	-	0.059	0.045	0.061	0	0	0	0.5	0	0	-	-	-
SSC1	272907804	A	T	-	downstream_gene_variant	-	-	-	-	0.002	0	0.008	0	0	0	0	0	0	-	-	-
SSC1	272907810	G	A	-	downstream_gene_variant	-	-	-	-	0	0	0	0.167	0	0	0.25	0	0	-	-	-
SSC1	272907812	T	C	rs3473962293	downstream_gene_variant	-	-	-	-	0.139	0.177	0.028	0	0	0	0	1	0	-	-	-
SSC1	272907818	C	G	-	downstream_gene_variant	-	-	-	-	0	0	0	0	0	0	0	0	0.433	-	-	-
SSC1	272907825	C	T	rs3470308381	downstream_gene_variant	-	-	-	-	0.08	0.056	0.163	0	0	0	0	0	0	-	-	-
SSC1	272907840	C	T	rs3475298665	downstream_gene_variant	-	-	-	-	0.141	0.179	0.028	0	0	0	0	0	0	-	27	-
SSC1	272907847	C	A	-	downstream_gene_variant	-	-	-	-	0	0	0	0	0	0	0	0	0.767	-	-	-
SSC1	272907849	C	T	-	downstream_gene_variant	-	-	-	-	0	0	0	0	0	0	0.25	0	0	-	-	-
SSC1	272907854	C	A	-	downstream_gene_variant	-	-	-	-	0	0	0	0	0	0	0	0	0.767	-	-	-
SSC1	272907864	C	T	-	downstream_gene_variant	-	-	-	-	0	0	0	0	0	0.167	0	0	0	-	-	-
SSC1	272907865	G	A	-	downstream_gene_variant	-	-	-	-	0	0	0	0	0.833	0	0.5	0	0	-	-	-
SSC1	272907874	A	G	-	downstream_gene_variant	-	-	-	-	0	0	0	0	0	0	0	0	0.167	-	-	-
SSC1	272907884	T	C	-	downstream_gene_variant	-	-	-	-	0	0	0	0	0	0	0	0	0.167	-	-	-
SSC1	272907902	G	A	-	downstream_gene_variant	-	-	-	-	0	0	0	0	0	0	0	0.917	0.133	-	-	-
SSC1	272907916	A	G	-	downstream_gene_variant	-	-	-	-	0	0	0	0	0	0	0	0.917	0	-	-	-
SSC1	272907919	T	G	-	downstream_gene_variant	-	-	-	-	0	0	0	0	0	0	0	0	0.767	-	-	-
SSC1	272907957	C	T	-	downstream_gene_variant	-	-	-	-	0	0	0	0	0	0	0	0	0.067	-	-	-
SSC1	272907958	G	A	rs3473359085	downstream_gene_variant	-	-	-	-	0.008	0.001	0.028	0.222	0	0	0	0	0.8	-	-	-
SSC1	272907959	A	G	-	downstream_gene_variant	-	-	-	-	0	0	0	0.222	0	0	0	0	0.8	-	-	-
SSC1	272907984	G	A	-	downstream_gene_variant	-	-	-	-	0	0	0	0	0	0	0	0	0.067	-	-	-
SSC1	272907994	T	C	-	downstream_gene_variant	-	-	-	-	0.001	0	0.004	0	0	0	0	0	0	-	-	-
SSC1	272908018	C	T	-	downstream_gene_variant	-	-	-	-	0	0	0	0	0	0	0	0	0.2	-	-	-
SSC1	272908029	T	A	-	downstream_gene_variant	-	-	-	-	0	0	0	0	0	0	0	0	0.767	-	-	-
SSC1	272908030	A	G	-	downstream_gene_variant	-	-	-	-	0.028	0	0.11	0	0	0	0	0	0	-	-	-
SSC1	272908031	T	C	-	downstream_gene_variant	-	-	-	-	0	0	0	0	0.833	0.333	0	0	0	-	-	-
SSC1	272908050	C	T	-	downstream_gene_variant	-	-	-	-	0	0	0	0	0	0	0	0.833	0	-	-	-
SSC1	272908051	A	G	rs3471688863	downstream_gene_variant	-	-	-	-	0.243	0.19	0.402	1	0.833	1	1	1	0.9	-	27	-
SSC1	272908052	A	C	-	downstream_gene_variant	-	-	-	-	0	0	0	0	0	0	0	0	0.467	-	-	-
SSC1	272908071	A	C	-	downstream_gene_variant	-	-	-	-	0	0	0	0	0	0	0	0	0.393	-	-	-
SSC1	272908083	T	A	rs3469740152	downstream_gene_variant	-	-	-	-	0.313	0.283	0.378	0	0	0	0	0	0	22	28	14
SSC1	272908089	A	C	-	downstream_gene_variant	-	-	-	-	0	0	0	0	0	0	0	0	0.7	-	-	-
SSC1	272908094	C	T	rs3470147241	downstream_gene_variant	-	-	-	-	0.313	0.284	0.374	0	0.167	0	0.25	0	0.933	22	28	14
SSC1	272908103	A	G	-	downstream_gene_variant	-	-	-	-	0	0	0	0	0	0	0	0	0.5	-	-	-
SSC1	272908112	C	T	-	downstream_gene_variant	-	-	-	-	0.011	0	0.045	0	0	0	0	0	0	-	-	-
SSC1	272908113	A	G	-	downstream_gene_variant	-	-	-	-	0	0	0	0	0	0	0	0	0.6	-	-	-
SSC1	272908114	A	G	-	downstream_gene_variant	-	-	-	-	0.001	0	0.004	0	0.167	0	0	0	0	-	-	-
SSC1	272908133	T	G	-	downstream_gene_variant	-	-	-	-	0	0	0	0	0.667	0	0	0	0	-	-	-
SSC1	272908137	T	C	-	downstream_gene_variant	-	-	-	-	0	0	0	0	0	0	0	0	0.567	-	-	-
SSC1	272908149	C	T	-	downstream_gene_variant	-	-	-	-	0.05	0	0.207	0	0.167	0	0	0	0	-	-	-
SSC1	272908150	G	A	-	downstream_gene_variant	-	-	-	-	0	0	0	0	0.667	0.167	0	0	0	-	-	-
SSC1	272908153	G	A	-	downstream_gene_variant	-	-	-	-	0	0	0	0	0.667	0.833	0.5	0	0	-	-	-
SSC1	272908159	T	C	rs3473513798	downstream_gene_variant	-	-	-	-	0.315	0.28	0.394	1	0.833	1	1	1	0.7	-	28	-
SSC1	272908160	G	A	rs3470688223	downstream_gene_variant	-	-	-	-	0.307	0.279	0.366	0	0	0	0.25	0	0	-	28	-
SSC1	272908169	C	T	-	downstream_gene_variant	-	-	-	-	0.002	0	0.008	0	0	0	0	0	0	-	-	-
SSC1	272908179	C	T	-	downstream_gene_variant	-	-	-	-	0.002	0	0.008	0	0	0	0	0	0	-	-	-
SSC1	272908180	T	A	-	downstream_gene_variant	-	-	-	-	0	0	0	0	0.667	0.167	0	0	0	-	-	-
SSC1	272908182	A	G	-	downstream_gene_variant	-	-	-	-	0.005	0	0.02	0	0.667	0.167	0	0.917	0	-	-	-
SSC1	272908183	A	G	-	downstream_gene_variant	-	-	-	-	0.004	0	0.016	0	0	0	0	0	0	-	-	-
SSC1	272908185	A	T	-	downstream_gene_variant	-	-	-	-	0	0	0	0	0	0	0	0	0.767	-	-	-
SSC1	272908186	C	T	-	downstream_gene_variant	-	-	-	-	0	0	0	0	0	0.167	0	0	0	-	-	-
SSC1	272908187	G	A	rs3475518277	downstream_gene_variant	-	-	-	-	0.177	0.18	0.171	0	0.833	0.167	0	1	0	-	29	-
SSC1	272908192	T	C	-	downstream_gene_variant	-	-	-	-	0	0	0	0	0	0	0	0	0.733	-	-	-
SSC1	272908209	G	A	-	downstream_gene_variant	-	-	-	-	0.001	0.001	0	0	0	0	0	0	0	-	-	-
SSC1	272908210	T	G	-	downstream_gene_variant	-	-	-	-	0	0	0	0	0	0	0	0	0.733	-	-	-
SSC1	272908211	A	T	-	downstream_gene_variant	-	-	-	-	0	0	0	0	0.833	0.167	0	0.917	0	-	-	-
SSC1	272908212	C	T	-	downstream_gene_variant	-	-	-	-	0	0	0	0	0	0	0	0	0.333	-	-	-
SSC1	272908220	C	T	-	downstream_gene_variant	-	-	-	-	0.009	0	0.037	0	0	0	0	0	0	-	-	-
SSC1	272908228	A	G	-	downstream_gene_variant	-	-	-	-	0	0	0	0	0	0	0	0	0.385	-	-	-
SSC1	272908247	A	G	-	downstream_gene_variant	-	-	-	-	0	0	0	0	0	0	0	0.75	0	-	-	-
SSC1	272908255	C	T	-	downstream_gene_variant	-	-	-	-	0.168	0.177	0.142	0	0	0	0	0	0	-	29	-
SSC1	272908257	G	A	-	downstream_gene_variant	-	-	-	-	0	0	0	0	0	0	0	0	0.786	-	-	-
SSC1	272908266	A	T	-	downstream_gene_variant	-	-	-	-	0	0	0	0	0	0	0	0	0.214	-	-	-
SSC1	272908270	A	G	rs3470308507	downstream_gene_variant	-	-	-	-	0.055	0.004	0.215	0	0	0	0	0	0	-	-	-
SSC1	272908300	T	C	rs3472076943	downstream_gene_variant	-	-	-	-	0.434	0.346	0.659	1	1	1	1	1	0.571	-	-	-
SSC1	272908301	G	A	-	downstream_gene_variant	-	-	-	-	0	0	0	0.25	0	0	0	0	0	-	-	-
SSC1	272908302	G	A	-	downstream_gene_variant	-	-	-	-	0	0	0	0	0	0	0	1	0	-	-	-
SSC1	272908322	T	C	-	downstream_gene_variant	-	-	-	-	0.001	0	0.004	0	0	0	0	0	0	-	-	-
SSC1	272908326	C	G	-	downstream_gene_variant	-	-	-	-	0	0	0	0.222	0	0	0	0	0	-	-	-
SSC1	272908333	A	T	-	downstream_gene_variant	-	-	-	-	0.001	0	0.004	0.889	0.833	0.167	0	1	0.8	-	-	-
SSC1	272908356	C	T	-	downstream_gene_variant	-	-	-	-	0.023	0	0.09	0	0	0	0	0	0	-	-	-
SSC1	272908362	C	T	rs3470698162	downstream_gene_variant	-	-	-	-	0.225	0.185	0.352	0	0	0	0	0	0	-	-	-
SSC1	272908363	G	A	-	downstream_gene_variant	-	-	-	-	0.001	0	0.004	0	0	0.667	0.75	0	0	-	-	-
SSC1	272908368	C	T	-	downstream_gene_variant	-	-	-	-	0	0	0	0	0	0.667	0.75	0	0	-	-	-
SSC1	272908375	C	T	-	downstream_gene_variant	-	-	-	-	0.06	0.004	0.238	0.722	0.167	0.667	0.75	0	0	-	-	-
SSC1	272908376	G	A	-	downstream_gene_variant	-	-	-	-	0.025	0	0.098	0	0	0	0	0	0	-	-	-
SSC1	272908390	C	T	-	downstream_gene_variant	-	-	-	-	0	0	0	0	0.667	0	0	0	0	-	-	-
SSC1	272908392	A	G	-	downstream_gene_variant	-	-	-	-	0	0	0	0	0	0	0	0	0.367	-	-	-
SSC1	272908406	A	G	-	downstream_gene_variant	-	-	-	-	0.001	0.001	0	0	0	0	0	0	0.071	-	-	-
SSC1	272908529	G	A	-	downstream_gene_variant	-	-	-	-	0	0	0	0	0	0	0	0.417	0	-	-	-
SSC1	272908530	G	A	-	downstream_gene_variant	-	-	-	-	0.024	0.003	0.101	0.056	0.167	0.167	0.5	0	0	-	-	-
SSC1	272908532	A	G	-	downstream_gene_variant	-	-	-	-	0.012	0	0.055	0	0	0	0	0	0	-	-	-
SSC1	272908556	A	C	-	downstream_gene_variant	-	-	-	-	0	0	0	0	0	0	0	0	0.643	-	-	-
SSC1	272908560	T	C	-	downstream_gene_variant	-	-	-	-	0	0	0	0	0	0	0	0	0.679	-	-	-
SSC1	272908562	G	T	-	downstream_gene_variant	-	-	-	-	0	0	0	0	0	0	0	0	0.179	-	-	-
SSC1	272908568	T	C	-	downstream_gene_variant	-	-	-	-	0.316	0.274	0.416	1	1	1	1	1	1	-	-	-
SSC1	272908595	G	A	-	downstream_gene_variant	-	-	-	-	0	0	0	0	0	0	0	0	0.143	-	-	-
SSC1	272908599	G	A	rs3475654923	downstream_gene_variant	-	-	-	-	0.482	0.342	0.887	1	1	1	1	1	1	-	-	-
SSC1	272908603	C	T	-	downstream_gene_variant	-	-	-	-	0.092	0.035	0.244	0	0	0.167	0	0	0	-	-	-
SSC1	272908604	G	A	-	downstream_gene_variant	-	-	-	-	0.142	0.181	0.029	0.222	0	0.333	0.25	0	0.179	-	-	-
SSC1	272908607	T	G	-	downstream_gene_variant	-	-	-	-	0.322	0.281	0.425	0.278	0.833	0.167	0.5	1	1	-	30	-
SSC1	272908626	A	C	-	downstream_gene_variant	-	-	-	-	0	0	0	0	0	0	0	0.25	0	-	-	-
SSC1	272908631	C	A	-	downstream_gene_variant	-	-	-	-	0	0	0	0	0	0	0	0.667	0	-	-	-
SSC1	272908638	C	G	-	downstream_gene_variant	-	-	-	-	0	0	0	0	0	0	0	0	0.036	-	-	-
SSC1	272908647	A	T	rs3470308340	downstream_gene_variant	-	-	-	-	0.313	0.274	0.41	0.222	1	0.167	0.5	1	0.929	-	30	-
SSC1	272908666	C	G	-	downstream_gene_variant	-	-	-	-	0	0	0	0	0	0	0	0.7	0	-	-	-
SSC1	272908671	G	A	-	downstream_gene_variant	-	-	-	-	0.002	0	0	0	0	0	0	0	0	-	-	-
SSC1	272908708	T	C	rs3473307683	downstream_gene_variant	-	-	-	-	0.363	0.281	0.591	0.278	1	0.167	0.25	1	0.633	-	-	-
SSC1	272908709	G	C	-	downstream_gene_variant	-	-	-	-	0.004	0	0.017	0	0	0	0	0	0	-	-	-
SSC1	272908717	G	A	-	downstream_gene_variant	-	-	-	-	0.001	0.001	0	0	0	0	0	0	0.7	-	-	-
SSC1	272908752	A	G	-	downstream_gene_variant	-	-	-	-	0	0	0	0	0	0	0	0.667	0.643	-	-	-
SSC1	272908763	A	G	-	downstream_gene_variant	-	-	-	-	0.008	0.005	0.008	0	0	0	0.25	0	0	-	-	-
SSC1	272908771	T	C	-	downstream_gene_variant	-	-	-	-	0	0	0	0	0.333	0.167	0	0	0	-	-	-
SSC1	272908784	C	A	rs3475573216	downstream_gene_variant	-	-	-	-	0.006	0.007	0.004	0	0	0	0	0	0.036	-	-	-
SSC1	272908796	T	C	-	downstream_gene_variant	-	-	-	-	0.001	0	0.004	0	0	0	0	-	0.333	-	-	-
SSC1	272908799	A	G	rs3471003389	downstream_gene_variant	-	-	-	-	0.137	0.145	0.114	0	0.833	0.333	0.25	0	0.867	-	-	-
SSC1	272908810	T	C	rs3470701205	downstream_gene_variant	-	-	-	-	0.125	0.086	0.228	0.222	0	0	0.25	0	0	-	-	-
SSC1	272908832	A	G	rs3475482199	downstream_gene_variant	-	-	-	-	0.286	0.243	0.386	0.222	1	0.333	0.5	0.75	0.867	-	-	-
SSC1	272908848	C	A	-	downstream_gene_variant	-	-	-	-	0.043	0.019	0.096	0	0.167	0.167	0	0	0	-	-	-
SSC1	272908869	G	T	-	downstream_gene_variant	-	-	-	-	0	0	0	0	0	0	0	0	0.767	-	-	-
SSC1	272908878	A	G	-	downstream_gene_variant	-	-	-	-	0	0	0	0	0	0	0	0	0.067	-	-	-
SSC1	272908883	C	T	-	downstream_gene_variant	-	-	-	-	0	0	0	0.25	0	0	0	0	0	-	-	-
SSC1	272908900	A	G	-	downstream_gene_variant	-	-	-	-	0	0	0	0	0	0	0	0	0.8	-	-	-
SSC1	272908912	T	C	-	downstream_gene_variant	-	-	-	-	0.001	0	0	0	0	0	0	0	0	-	-	-
SSC1	272908918	G	A	-	downstream_gene_variant	-	-	-	-	0.002	0	0.008	0	0	0	0	0	0	-	-	-
SSC1	272908927	A	C	-	downstream_gene_variant	-	-	-	-	0.008	0.005	0.008	0	0	0	0	0	0	-	-	-
SSC1	272908944	G	A	rs3475777898	downstream_gene_variant	-	-	-	-	0.05	0.004	0.195	0	0	0	0	0	0	-	-	-
SSC1	272908959	G	A	-	downstream_gene_variant	-	-	-	-	0	0	0	0	0	0	0	0.583	0	-	-	-
SSC1	272908963	G	T	-	downstream_gene_variant	-	-	-	-	0	0	0	0	0	0	0	0	0.036	-	-	-
SSC1	272908969	A	G	-	downstream_gene_variant	-	-	-	-	0.029	0.001	0.111	0	0	0	0	0	0	-	-	-
SSC1	272908989	G	A	-	downstream_gene_variant	-	-	-	-	0.004	0	0.016	0	0	0	0	0	0	-	-	-
SSC1	272908997	G	A	-	downstream_gene_variant	-	-	-	-	0.009	0	0.037	0	0	0	0	0	0	-	-	-
SSC1	272909000	C	T	rs3469908211	downstream_gene_variant	-	-	-	-	0.329	0.225	0.61	1	1	1	1	1	1	-	-	-
SSC1	272909004	T	G	rs3475324160	downstream_gene_variant	-	-	-	-	0.1	0.087	0.134	0	0	0	0	0	0	-	-	-
SSC1	272909024	G	C	rs3475189741	downstream_gene_variant	-	-	-	-	0.309	0.269	0.411	0	0	0	0	0	0	-	-	-
SSC1	272909027	C	A	rs3470375624	downstream_gene_variant	-	-	-	-	0.311	0.269	0.41	0.222	0	0	0.5	0	0	-	-	-
SSC1	272909063	G	T	-	downstream_gene_variant	-	-	-	-	0	0	0	0	0	0	0	0	0.833	-	-	-
SSC1	272909067	A	G	-	downstream_gene_variant	-	-	-	-	0	0	0	0	0	0.333	0	0	0	-	-	-
SSC1	272909069	A	G	rs3470386028	downstream_gene_variant	-	-	-	-	0.265	0.221	0.362	0.222	1	1	1	0.833	0.9	-	-	-
SSC1	272909074	C	T	-	downstream_gene_variant	-	-	-	-	0.002	0	0	0	0	0	0.25	0	0	-	-	-
SSC1	272909077	C	A	-	downstream_gene_variant	-	-	-	-	0	0	0	0	0	0	0	0	0.667	-	-	-
SSC1	272909109	T	C	rs3473399802	downstream_gene_variant	-	-	-	-	0.377	0.285	0.634	0.944	1	1	1	1	0.967	23	31	15
SSC1	272909110	A	G	-	downstream_gene_variant	-	-	-	-	0.008	0.005	0.008	0	0	0	0.25	0	0	-	-	-
SSC1	272909130	C	A	rs3471852830	downstream_gene_variant	-	-	-	-	0.375	0.285	0.626	0.944	1	1	1	1	0.967	23	31	15
SSC1	272909177	C	T	-	downstream_gene_variant	-	-	-	-	0	0	0	0	0	0	0.25	0	0	-	-	-
SSC1	272909182	C	T	-	downstream_gene_variant	-	-	-	-	0	0	0	0	0	0	0.25	0	0	-	-	-
SSC1	272909227	G	A	-	downstream_gene_variant	-	-	-	-	0.029	0	0.114	0	0	0	0	0	0	-	-	-
SSC1	272909243	A	G	-	downstream_gene_variant	-	-	-	-	0	0	0	0	0	0	0	0.083	0	-	-	-
SSC1	272909263	G	A	-	downstream_gene_variant	-	-	-	-	0.008	0.005	0.008	0	0	0	0	0	0	-	-	-
SSC1	272909264	T	C	-	downstream_gene_variant	-	-	-	-	0	0	0	0	0	0	0	0	0.1	-	-	-
SSC1	272909277	G	T	-	downstream_gene_variant	-	-	-	-	0.002	0	0	0	0	0	0	0	0	-	-	-
SSC1	272909287	A	T	-	downstream_gene_variant	-	-	-	-	0	0	0	0	0	0	0	0	0.367	-	-	-
SSC1	272909289	C	T	-	downstream_gene_variant	-	-	-	-	0	0	0	0	0	0	0	0	0.733	-	-	-
SSC1	272909295	A	G	rs3471439994	downstream_gene_variant	-	-	-	-	0.32	0.28	0.423	0	0	0	0	0	0	24	31	16
SSC1	272909297	G	A	-	downstream_gene_variant	-	-	-	-	0	0	0	0	0	0	0	0.417	0	-	-	-
SSC1	272909309	A	G	-	downstream_gene_variant	-	-	-	-	0	0	0	0	0	0	0	0.917	0	-	-	-
SSC1	272909322	A	T	-	downstream_gene_variant	-	-	-	-	0	0	0	0	0	0	0	0	0.733	-	-	-
SSC1	272909324	G	C	-	downstream_gene_variant	-	-	-	-	0	0	0	0	0	0.167	0.25	0	0	-	-	-
SSC1	272909328	G	T	-	downstream_gene_variant	-	-	-	-	0	0	0	0	0	0	0	0	0.333	-	-	-
SSC1	272909341	A	G	-	downstream_gene_variant	-	-	-	-	0	0	0	0	0	0	0	0.25	0	-	-	-
SSC1	272909344	C	A	-	downstream_gene_variant	-	-	-	-	0	0	0	0	0	0	0	0.083	0	-	-	-
SSC1	272909345	C	G	-	downstream_gene_variant	-	-	-	-	0	0	0	0	0	0	0	0.917	0	-	-	-
SSC1	272909360	A	C	-	downstream_gene_variant	-	-	-	-	0.002	0	0	0	0	0	0	0	0	-	-	-
SSC1	272909377	C	T	-	downstream_gene_variant	-	-	-	-	0	0	0	0	0	0	0	0	0.133	-	-	-
SSC1	272909385	G	C	rs3473204882	downstream_gene_variant	-	-	-	-	0.32	0.281	0.411	1	0.833	0.667	1	1	1	24	31	16
SSC1	272909403	G	A	-	downstream_gene_variant	-	-	-	-	0	0	0	0	0	0	0	0	0.167	-	-	-
SSC1	272909438	G	A	rs3476655549	downstream_gene_variant	-	-	-	-	0.175	0.181	0.159	0	0	0	0	0	0	-	32	-
SSC1	272909468	C	T	rs3476472864	downstream_gene_variant	-	-	-	-	0.322	0.281	0.419	0.222	0.833	0	0.75	0	0.933	25	32	17
SSC1	272909483	A	G	rs3474834329	downstream_gene_variant	-	-	-	-	0.322	0.28	0.423	0.222	0.833	0.167	0.75	1	1	25	32	17
SSC1	272909495	G	A	-	downstream_gene_variant	-	-	-	-	0	0	0	0	0	0	0	0	0.033	-	-	-
SSC1	272909499	C	T	rs3474553792	downstream_gene_variant	-	-	-	-	0.32	0.28	0.423	0.722	0	0.333	0	0	0	25	32	17
SSC1	272909500	G	C	-	downstream_gene_variant	-	-	-	-	0.002	0	0	0	0	0	0.25	0	0	-	-	-
SSC1	272909512	G	C	rs3475182977	downstream_gene_variant	-	-	-	-	0.052	0.004	0.203	0	0	0	0	0	0	-	-	-
SSC1	272909520	C	T	-	downstream_gene_variant	-	-	-	-	0.001	0	0.004	0	0	0	0	0	0	-	-	-
SSC1	272909521	G	A	rs3472277675	downstream_gene_variant	-	-	-	-	0.312	0.276	0.402	0	0	0	0	0	0	26	32	-
SSC1	272909541	G	A	-	downstream_gene_variant	-	-	-	-	0.001	0	0	0	0	0	0	0	0	-	-	-
SSC1	272909547	C	T	-	downstream_gene_variant	-	-	-	-	0	0	0	0	0	0	0	0	0.033	-	-	-
SSC1	272909553	C	T	-	downstream_gene_variant	-	-	-	-	0.002	0	0	0	0	0	0	0	0	-	-	-
SSC1	272909558	T	C	rs3472470268	downstream_gene_variant	-	-	-	-	0.319	0.283	0.402	1	0.833	0.5	1	1	0.967	26	32	-
SSC1	272909567	C	A	rs3469814149	downstream_gene_variant	-	-	-	-	0.316	0.281	0.402	0.722	0	0	0.5	0	0	26	32	-
SSC1	272909580	A	C	-	downstream_gene_variant	-	-	-	-	0	0	0	0	0	0	0	0.75	0	-	-	-
SSC1	272909587	A	C	-	downstream_gene_variant	-	-	-	-	0	0	0	0	0	0	0	0.75	0	-	-	-
SSC1	272909590	C	T	-	downstream_gene_variant	-	-	-	-	0	0	0	0	0	0	0	0.75	0	-	-	-
SSC1	272909600	G	A	-	downstream_gene_variant	-	-	-	-	0.002	0	0	0	0	0	0.25	0	0	-	-	-
SSC1	272909621	C	A	rs3473441259	downstream_gene_variant	-	-	-	-	0.316	0.281	0.394	0.556	0.833	0.667	1	0.917	0.933	26	32	-
SSC1	272909623	A	G	-	downstream_gene_variant	-	-	-	-	0	0	0	0.556	0	0	0.5	0	0	-	-	-
SSC1	272909632	A	C	-	downstream_gene_variant	-	-	-	-	0	0	0	0	0.167	0.333	0	0	0	-	-	-
SSC1	272909641	T	G	-	downstream_gene_variant	-	-	-	-	0	0	0	0.111	0	0	0	0	0	-	-	-
SSC1	272909655	A	C	rs3473020445	downstream_gene_variant	-	-	-	-	0.048	0.037	0.053	0	0	0	0	0	0	-	-	-
SSC1	272909677	T	C	rs3475893778	downstream_gene_variant	-	-	-	-	0.309	0.276	0.382	0.556	0.833	0	0.75	0	0	26	32	18
SSC1	272909688	G	A	rs3475244550	downstream_gene_variant	-	-	-	-	0.311	0.279	0.378	0.556	0.833	0	0.75	0	0.967	26	32	18
SSC1	272909690	G	A	-	downstream_gene_variant	-	-	-	-	0	0	0	0	0	0	0	0.6	0	-	-	-
SSC1	272909696	T	C	-	downstream_gene_variant	-	-	-	-	0	0	0	0	0	0	0	0	0.7	-	-	-
SSC1	272909701	C	T	-	downstream_gene_variant	-	-	-	-	0.002	0	0	0	0.667	0	0	0	0	-	-	-
SSC1	272909706	G	A	rs3474662913	downstream_gene_variant	-	-	-	-	0.311	0.278	0.382	1	0.833	1	1	0.833	1	26	32	18
SSC1	272909711	T	C	rs3476419940	downstream_gene_variant	-	-	-	-	0.31	0.277	0.381	1	0.833	1	1	0.833	1	26	32	18
SSC1	272909745	A	G	rs3473203708	downstream_gene_variant	-	-	-	-	0.289	0.266	0.336	0	0	0	0.25	0	0	27	32	19
SSC1	272909754	G	A	-	downstream_gene_variant	-	-	-	-	0.002	0	0.008	0	0	0	0	0	-	-	-	-
SSC1	272909756	A	T	rs3475791048	downstream_gene_variant	-	-	-	-	0.283	0.262	0.328	0	0	0	0	0	0	27	32	19
SSC1	272909796	G	C	-	downstream_gene_variant	-	-	-	-	0	0	0	0.722	0	0.5	0.25	0	0	-	-	-
SSC1	272909798	T	C	rs3476290301	downstream_gene_variant	-	-	-	-	0.255	0.221	0.325	1	0.833	0.667	1	0.8	0.933	-	-	-
SSC1	272909804	T	C	-	downstream_gene_variant	-	-	-	-	0	0	0	0	0	0	0	0	0.1	-	-	-
SSC1	272909862	T	C	-	downstream_gene_variant	-	-	-	-	0	0	0	0	0	0	0	0	0.269	-	-	-
SSC1	272909864	C	T	-	downstream_gene_variant	-	-	-	-	0.042	0	0.171	0	0	0	0.25	0	0	-	-	-
SSC1	272909868	A	G	rs3471865857	downstream_gene_variant	-	-	-	-	0.291	0.257	0.362	0	0.833	0.167	0	0	0.923	-	-	-
SSC1	272909872	G	A	rs3472484119	downstream_gene_variant	-	-	-	-	0.16	0.163	0.142	0	0.833	0.167	0	0	0.846	-	-	-
SSC1	272909898	A	G	-	downstream_gene_variant	-	-	-	-	0	0	0	0.611	0	0.5	0	0	0	-	-	-
SSC1	272909907	T	C	rs3475382612	downstream_gene_variant	-	-	-	-	0.272	0.264	0.268	1	0.833	0.667	1	0.75	0.923	-	33	-
SSC1	272909908	G	A	-	downstream_gene_variant	-	-	-	-	0	0	0	0	0	0	0	0.583	0	-	-	-
SSC1	272909931	A	G	-	downstream_gene_variant	-	-	-	-	0	0	0	0	0	0	0	0	0.115	-	-	-
SSC1	272909941	G	C	-	downstream_gene_variant	-	-	-	-	0	0	0	0.278	0	0	0	0	0	-	-	-
SSC1	272909942	G	A	rs3474342776	downstream_gene_variant	-	-	-	-	0.3	0.262	0.385	0	0.833	0.167	0.25	0	0.962	-	33	-
SSC1	272909949	G	A	-	downstream_gene_variant	-	-	-	-	0	0	0	0.167	0	0	0.25	0	0	-	-	-
SSC1	272909954	G	T	-	downstream_gene_variant	-	-	-	-	0	0	0	0.667	0	0.5	0.25	0	0	-	-	-
SSC1	272909984	G	A	-	downstream_gene_variant	-	-	-	-	0	0	0	0.444	0	0	0	0	0	-	-	-
SSC1	272910008	T	C	-	downstream_gene_variant	-	-	-	-	0.002	0	0	0	0.667	0.167	0	0	0.536	-	-	-
SSC1	272910045	T	C	-	downstream_gene_variant	-	-	-	-	0	0	0	0	0	0	0	0.25	0	-	-	-
SSC1	272910063	C	A	rs3476290206	downstream_gene_variant	-	-	-	-	0.048	0.037	0.049	0	0	0	0	0	0	-	-	-
SSC1	272910071	C	T	-	downstream_gene_variant	-	-	-	-	0	0	0	0	0	0	0	0.583	0	-	-	-
SSC1	272910107	G	A	-	downstream_gene_variant	-	-	-	-	0	0	0	0	0.167	0	0	0	0	-	-	-
SSC1	272910111	C	T	rs3474255332	downstream_gene_variant	-	-	-	-	0.191	0.102	0.447	0	0	0	0	0	0	-	34	-
SSC1	272910114	A	G	-	downstream_gene_variant	-	-	-	-	0	0	0	0	0	0	0.25	0	0	-	-	-
SSC1	272910128	T	C	-	downstream_gene_variant	-	-	-	-	0	0	0	0	0	0	0	0	0.143	-	-	-
SSC1	272910147	T	C	-	downstream_gene_variant	-	-	-	-	0.003	0	0.012	0	0	0	0	0	0	-	-	-
SSC1	272910168	G	A	-	downstream_gene_variant	-	-	-	-	0.038	0.001	0.15	0.167	0	0.167	0.25	0	0.143	-	-	-
SSC1	272910177	A	G	-	downstream_gene_variant	-	-	-	-	0.038	0.001	0.15	0.167	0	0.167	0.25	0.083	0.143	-	-	-
SSC1	272910185	C	A	-	downstream_gene_variant	-	-	-	-	0.035	0.001	0.138	0.167	0	0.167	0.25	0.083	0.143	-	-	-
SSC1	272910193	A	G	-	downstream_gene_variant	-	-	-	-	0	0	0	0	0.167	0	0	0	0	-	-	-
SSC1	272910200	C	T	-	downstream_gene_variant	-	-	-	-	0	0	0	0	0	0	0	0	0.133	-	-	-
SSC1	272910211	A	G	-	downstream_gene_variant	-	-	-	-	0	0	0	0	0	0	0	0.583	0	-	-	-
SSC1	272910237	G	T	rs3472092509	downstream_gene_variant	-	-	-	-	0.147	0.101	0.264	0	0	0	0	0	0	-	34	-
SSC1	272910256	G	C	-	downstream_gene_variant	-	-	-	-	0	0	0	0	0.167	0.167	0	0	0	-	-	-
SSC1	272910265	G	A	rs3475073024	downstream_gene_variant	-	-	-	-	0.148	0.183	0.045	0	0	0	0	0	0	-	-	-
SSC1	272910273	T	C	-	downstream_gene_variant	-	-	-	-	0.002	0	0	0	0	0	0.25	0	0	-	-	-
SSC1	272910285	C	T	-	downstream_gene_variant	-	-	-	-	0.001	0	0.004	0	0	0	0	0	0	-	-	-
SSC1	272910292	A	G	-	downstream_gene_variant	-	-	-	-	0.006	0.005	0.008	0	0	0	0	0	0	-	-	-
SSC1	272910311	C	T	-	downstream_gene_variant	-	-	-	-	0	0	0	0	0	0	0	0.75	0	-	-	-
SSC1	272910330	A	G	-	downstream_gene_variant	-	-	-	-	0	0	0	0	0	0	0	0	0.269	-	-	-
SSC1	272910391	G	A	-	downstream_gene_variant	-	-	-	-	0.001	0.001	0	0	0	0	0	0	0	-	-	-
SSC1	272910407	A	G	-	downstream_gene_variant	-	-	-	-	0.009	0	0.037	0	0	0	0	0	0	-	-	-
SSC1	272910425	A	T	rs3472765384	downstream_gene_variant	-	-	-	-	0.026	0	0.106	0	0	0	0	0	0	-	-	-
SSC1	272910432	A	G	-	downstream_gene_variant	-	-	-	-	0	0	0	0	0	0	0	0.583	0	-	-	-
SSC1	272910439	A	G	-	downstream_gene_variant	-	-	-	-	0	0	0	0.944	0	0.833	0.75	0	0	-	-	-
SSC1	272910440	T	C	-	downstream_gene_variant	-	-	-	-	0	0	0	0	0	0	0	0	0.375	-	-	-
SSC1	272910469	C	T	rs3475340720	downstream_gene_variant	-	-	-	-	0.054	0.004	0.211	1	0.167	1	0.75	0	0	28	-	-
SSC1	272910478	C	G	rs3471431336	downstream_gene_variant	-	-	-	-	0.026	0	0.106	0	0	0	0	0	0	-	-	-
SSC1	272910481	C	T	-	downstream_gene_variant	-	-	-	-	0	0	0	0	0	0	0	0	0.444	-	-	-
SSC1	272910487	A	C	-	downstream_gene_variant	-	-	-	-	0	0	0	0	0	0	0	0	0.6	-	-	-
SSC1	272910496	T	C	-	downstream_gene_variant	-	-	-	-	0	0	0	0	0.833	0	0	0	0	-	-	-
SSC1	272910509	T	A	-	downstream_gene_variant	-	-	-	-	0	0	0	0	0	0	0	0	0.45	-	-	-
SSC1	272910512	A	G	rs3470308342	downstream_gene_variant	-	-	-	-	0.053	0.004	0.207	0.778	0.167	0.833	0.5	0	0	28	-	20
SSC1	272910535	T	C	rs3473483013	downstream_gene_variant	-	-	-	-	0.055	0.004	0.207	0.778	0.167	0.833	0.5	0	0	28	-	20
SSC1	272910536	G	T	-	downstream_gene_variant	-	-	-	-	0.002	0	0.008	0.167	0	0.167	0	0	0	-	-	-
SSC1	272910539	A	C	rs3471430765	downstream_gene_variant	-	-	-	-	0.056	0.038	0.081	0	0	0	0	0	0	-	-	-
SSC1	272910552	A	T	-	downstream_gene_variant	-	-	-	-	0.003	0	0.004	0	0	0	0	0	0	-	-	-
SSC1	272910582	A	T	-	downstream_gene_variant	-	-	-	-	0	0	0	0.278	0	0.5	0	0	0	-	-	-
SSC1	272910617	T	C	rs3474142892	downstream_gene_variant	-	-	-	-	0.052	0.038	0.061	0	0	0	0	0	0	-	-	-
SSC1	272910623	G	A	-	downstream_gene_variant	-	-	-	-	0	0	0	0	0	0	0	0.583	0	-	-	-
SSC1	272910635	G	T	rs3475732990	downstream_gene_variant	-	-	-	-	0.145	0.101	0.26	0	0	0	0	0.917	0	-	-	-
SSC1	272910650	C	G	-	downstream_gene_variant	-	-	-	-	0	0	0	0.333	0	0	0	0	0	-	-	-
SSC1	272910652	C	A	rs3473671625	downstream_gene_variant	-	-	-	-	0.054	0.004	0.211	0	0	0	0	0	0	29	-	21
SSC1	272910660	T	G	-	downstream_gene_variant	-	-	-	-	0	0	0	0	0	0	0	0.667	0	-	-	-
SSC1	272910679	T	C	-	downstream_gene_variant	-	-	-	-	0.001	0	0.004	0	0	0	0	0	0	-	-	-
SSC1	272910683	G	A	-	downstream_gene_variant	-	-	-	-	0	0	0	0	0	0	0	0	0.214	-	-	-
SSC1	272910705	T	C	-	downstream_gene_variant	-	-	-	-	0	0	0	0	0	0	0.5	0	0	-	-	-
SSC1	272910728	C	T	-	downstream_gene_variant	-	-	-	-	0	0	0	0	0	0	0	0	0.107	-	-	-
SSC1	272910738	G	A	-	downstream_gene_variant	-	-	-	-	0	0	0	0	0	0	0	0	0.714	-	-	-
SSC1	272910751	T	C	-	downstream_gene_variant	-	-	-	-	0	0	0	0	0	0	0	0.667	0	-	-	-
SSC1	272910761	C	T	-	downstream_gene_variant	-	-	-	-	0	0	0	0.444	0	0	0.5	0	0	-	-	-
SSC1	272910797	A	G	rs3475374687	downstream_gene_variant	-	-	-	-	0.054	0.004	0.211	0	0	0	0	0	0	29	-	21
SSC1	272910803	A	G	rs3474613400	downstream_gene_variant	-	-	-	-	0.375	0.285	0.626	1	1	1	1	1	0.967	-	-	-
SSC1	272910823	A	C	-	downstream_gene_variant	-	-	-	-	0	0	0	0	0	0	0	0	0.733	-	-	-
SSC1	272910831	G	A	rs3476506947	downstream_gene_variant	-	-	-	-	0.144	0.099	0.26	0	0	0	0	0	0	-	-	-
SSC1	272910885	C	T	-	downstream_gene_variant	-	-	-	-	0	0	0	0	0	0	0	0	0.464	-	-	-
SSC1	272910903	A	G	-	downstream_gene_variant	-	-	-	-	0.001	0.001	0	0	0	0	0	0	0	-	-	-
SSC1	272910906	G	A	-	downstream_gene_variant	-	-	-	-	0.008	0	0.033	0	0	0	0	0	0	-	-	-
SSC1	272910942	C	G	-	downstream_gene_variant	-	-	-	-	0	0	0	0	0	0	0	0	0.679	-	-	-
SSC1	272910947	A	T	-	downstream_gene_variant	-	-	-	-	0.001	0.001	0	0	0	0	0	0.5	0	-	-	-
SSC1	272910957	G	A	-	downstream_gene_variant	-	-	-	-	0	0	0	0	0	0	0	0	0.107	-	-	-
SSC1	272910958	C	T	-	downstream_gene_variant	-	-	-	-	0.003	0	0.012	0.556	0	0	0	0	0.679	-	-	-
SSC1	272910959	G	A	rs3473436493	downstream_gene_variant	-	-	-	-	0.061	0.01	0.217	0	0	0	0	0	0	-	-	-
SSC1	272910983	G	A	-	downstream_gene_variant	-	-	-	-	0	0	0	0	0	0	0	0.583	0	-	-	-
SSC1	272911002	T	C	-	downstream_gene_variant	-	-	-	-	0	0	0	0	0	0	0	0	0.115	-	-	-
SSC1	272911005	G	A	-	downstream_gene_variant	-	-	-	-	0	0	0	0	0	0	0	0.583	0	-	-	-
SSC1	272911008	C	T	rs3471290964	downstream_gene_variant	-	-	-	-	0.347	0.285	0.512	1	1	1	1	1	0.346	-	-	-
SSC1	272911048	A	T	-	downstream_gene_variant	-	-	-	-	0	0	0	0	0	0	0	0.583	0	-	-	-
SSC1	272911112	C	T	-	downstream_gene_variant	-	-	-	-	0	0	0	0	0	0	0	0	0.667	-	-	-
SSC1	272911125	A	T	-	downstream_gene_variant	-	-	-	-	0.021	0.03	0	0	0	0	0	0	0	-	-	-
SSC1	272911128	A	C	-	downstream_gene_variant	-	-	-	-	0	0	0	0	0	0	0	0	0.7	-	-	-
SSC1	272911130	T	C	-	downstream_gene_variant	-	-	-	-	0.05	0.062	0.012	0	0.5	0	0	0	0	-	-	-
SSC1	272911141	A	G	rs3474645479	downstream_gene_variant	-	-	-	-	0.023	0	0.093	0	0	0	0	0	0	-	-	-
SSC1	272911164	A	G	-	downstream_gene_variant	-	-	-	-	0.001	0	0.004	0	0	0	0	0	0	-	-	-
SSC1	272911169	C	A	-	downstream_gene_variant	-	-	-	-	0	0	0	0	0	0.167	0	0	0	-	-	-
SSC1	272911198	G	A	-	downstream_gene_variant	-	-	-	-	0.028	0	0.11	0	0.833	0	0	0	0	-	-	-
SSC1	272911216	T	C	-	downstream_gene_variant	-	-	-	-	0.001	0	0	0	0	0	0.25	0	0	-	-	-
SSC1	272911234	A	G	-	downstream_gene_variant	-	-	-	-	0	0	0	0	0	0	0	0	0.8	-	-	-
SSC1	272911240	G	A	-	downstream_gene_variant	-	-	-	-	0	0	0	0	0	0	0	0.75	0	-	-	-
SSC1	272911258	A	G	rs3474528101	downstream_gene_variant	-	-	-	-	0.145	0.182	0.037	0	0	0	0	0	0	-	-	-
SSC1	272911270	G	A	-	downstream_gene_variant	-	-	-	-	0	0	0	0	0.667	0.167	0.25	0	0	-	-	-
SSC1	272911276	G	A	-	downstream_gene_variant	-	-	-	-	0	0	0	0	0.667	0.167	0	0	0	-	-	-
SSC1	272911279	T	C	rs3476089990	downstream_gene_variant	-	-	-	-	0.109	0.065	0.252	0	0	0	0	0	0	30	35	-
SSC1	272911287	A	G	-	downstream_gene_variant	-	-	-	-	0	0	0	0	0.667	0	0	0	0	-	-	-
SSC1	272911295	G	T	-	downstream_gene_variant	-	-	-	-	0	0	0	0.111	0	0	0	0	0.067	-	-	-
SSC1	272911296	C	T	-	downstream_gene_variant	-	-	-	-	0	0	0	0	0	0	0	0	0.167	-	-	-
SSC1	272911299	G	A	rs3473119259	downstream_gene_variant	-	-	-	-	0.047	0.033	0.053	0	0	0	0	0	0	-	-	-
SSC1	272911302	C	T	-	downstream_gene_variant	-	-	-	-	0.001	0.001	0	0	0	0	0	0	0.733	-	-	-
SSC1	272911303	G	A	rs3471659090	downstream_gene_variant	-	-	-	-	0.113	0.067	0.264	0	0	0	0	0	0	30	35	-
SSC1	272911318	T	C	-	downstream_gene_variant	-	-	-	-	0	0	0	0.556	0	0	0	0	0	-	-	-
SSC1	272911328	A	G	-	downstream_gene_variant	-	-	-	-	0	0	0	0.222	0	0	0	0	0	-	-	-
SSC1	272911331	A	G	rs3476852752	downstream_gene_variant	-	-	-	-	0.232	0.249	0.128	0.222	0.833	0.5	0.75	0.667	0.867	-	-	-
SSC1	272911332	A	G	-	downstream_gene_variant	-	-	-	-	0	0	0	0	0	0	0	0	0.233	-	-	-
SSC1	272911335	C	T	rs3474319322	downstream_gene_variant	-	-	-	-	0.06	0.056	0.058	0.167	0	0.167	0	0.583	0.9	-	-	-
SSC1	272911338	C	T	-	downstream_gene_variant	-	-	-	-	0.001	0.001	0	0	0	0.333	0	0	0	-	-	-
SSC1	272911339	G	A	rs3470147154	downstream_gene_variant	-	-	-	-	0.061	0.056	0.058	0	0	0	0	0	0.267	-	-	-
SSC1	272911345	G	A	-	downstream_gene_variant	-	-	-	-	0.007	0.001	0.025	0	0	0	0	0	0	-	-	-
SSC1	272911364	G	A	-	downstream_gene_variant	-	-	-	-	0.039	0.026	0.053	0	0	0	0	0	0	-	-	-
SSC1	272911371	C	T	rs3476867200	downstream_gene_variant	-	-	-	-	0.178	0.197	0.089	0	0.833	0.5	0.25	1	0	-	-	-
SSC1	272911372	G	A	-	downstream_gene_variant	-	-	-	-	0.004	0	0.016	0	0	0	0	0	0	-	-	-
SSC1	272911377	G	A	-	downstream_gene_variant	-	-	-	-	0.033	0.005	0.118	0	0	0	0	0	0	-	-	-
SSC1	272911379	G	A	-	downstream_gene_variant	-	-	-	-	0.042	0.03	0.049	0	0	0	0	0.083	0	-	-	-
SSC1	272911384	A	G	-	downstream_gene_variant	-	-	-	-	0.033	0	0.134	0	0	0	0	0	0	-	-	-
SSC1	272911386	G	A	-	downstream_gene_variant	-	-	-	-	0	0	0	0.5	0	0.5	0.25	0	0	-	-	-
SSC1	272911395	A	G	rs3473818076	downstream_gene_variant	-	-	-	-	0.22	0.211	0.215	0	0.833	0.5	0.25	1	0.933	-	36	-
SSC1	272911399	T	C	-	downstream_gene_variant	-	-	-	-	0	0	0	0.444	0	0.5	0.25	0	0	-	-	-
SSC1	272911423	A	C	rs3470308543	downstream_gene_variant	-	-	-	-	0.26	0.211	0.373	0	0.667	0.833	0.25	1	0.967	-	36	-
SSC1	272911425	G	C	-	downstream_gene_variant	-	-	-	-	0	0	0	0	0	0	0	0.667	0	-	-	-
SSC1	272911430	G	A	rs3473020403	downstream_gene_variant	-	-	-	-	0.097	0.059	0.225	0	0	0	0	0	0	-	-	-
SSC1	272911433	C	T	-	downstream_gene_variant	-	-	-	-	0	0	0	0	0	0	0	0.75	0	-	-	-
SSC1	272911453	T	G	-	downstream_gene_variant	-	-	-	-	0	0	0	0	0	0	0	0	0.767	-	-	-
SSC1	272911456	G	A	-	downstream_gene_variant	-	-	-	-	0.003	0	0.012	0	0	0	0	0	0	-	-	-
SSC1	272911460	C	T	rs3473264236	downstream_gene_variant	-	-	-	-	0.162	0.171	0.134	0	1	0.167	0.75	0	0	-	-	-
SSC1	272911472	A	G	-	downstream_gene_variant	-	-	-	-	0.002	0.003	0	0	0	0	0	0	0	-	-	-
SSC1	272911481	C	T	-	downstream_gene_variant	-	-	-	-	0.002	0	0.008	0.778	0.167	0.5	0.5	0	0	-	-	-
SSC1	272911521	T	G	-	downstream_gene_variant	-	-	-	-	0	0	0	0.5	0	0.5	0.25	0	0	-	-	-
SSC1	272911541	A	C	-	downstream_gene_variant	-	-	-	-	0	0	0	0	0	0.5	0	0	0	-	-	-
SSC1	272911549	C	T	rs3476303220	downstream_gene_variant	-	-	-	-	0.036	0	0.143	0	0	0	0	0	0	-	-	-
SSC1	272911560	C	T	-	downstream_gene_variant	-	-	-	-	0	0	0	0.056	0	0	0	0	0	-	-	-
SSC1	272911561	A	G	rs3472931785	downstream_gene_variant	-	-	-	-	0.351	0.283	0.545	1	1	1	1	1	1	-	-	-
SSC1	272911570	A	G	-	downstream_gene_variant	-	-	-	-	0	0	0	0	0.167	0	0	0	0	-	-	-
SSC1	272911574	A	G	-	downstream_gene_variant	-	-	-	-	0	0	0	0	0	0	0	0	0.7	-	-	-
SSC1	272911579	G	C	-	downstream_gene_variant	-	-	-	-	0	0	0	0	0	0	0.25	0	0	-	-	-
SSC1	272911617	A	G	-	downstream_gene_variant	-	-	-	-	0	0	0	0	0	0	0	0.667	0.8	-	-	-
SSC1	272911632	T	C	rs3473001131	downstream_gene_variant	-	-	-	-	0.036	0.008	0.123	0.944	0.167	0.833	0.75	0	0	-	-	-
SSC1	272911644	A	C	-	downstream_gene_variant	-	-	-	-	0	0	0	0	0	0	0	0	0.5	-	-	-
SSC1	272911662	T	C	-	downstream_gene_variant	-	-	-	-	0.003	0	0.012	0	0	0	0	0	0	-	-	-
SSC1	272911679	C	T	-	downstream_gene_variant	-	-	-	-	0	0	0	0	0.167	0	0	0	0	-	-	-
SSC1	272911683	T	C	rs3470968456	downstream_gene_variant	-	-	-	-	0.028	0	0.114	0	0	0	0	0	0	-	-	-
SSC1	272911698	A	C	-	downstream_gene_variant	-	-	-	-	0	0	0	0	0	0	0	0	0.6	-	-	-
SSC1	272911707	C	G	-	downstream_gene_variant	-	-	-	-	0.003	0	0.012	0	0	0	0	0	0	-	-	-
SSC1	272911726	C	T	rs3476780590	downstream_gene_variant	-	-	-	-	0.13	0.057	0.366	0	0	0	0	0	0	-	-	-
SSC1	272911729	G	A	-	downstream_gene_variant	-	-	-	-	0	0	0	0.222	0	0	0	0	0	-	-	-
SSC1	272911745	T	C	-	downstream_gene_variant	-	-	-	-	0.026	0	0.102	0	0	0	0	0	0	-	-	-
SSC1	272911787	C	T	rs3475836997	downstream_gene_variant	-	-	-	-	0.029	0	0.118	0	0	0	0	0	0	-	-	-
SSC1	272911799	G	A	rs3474908669	downstream_gene_variant	-	-	-	-	0.184	0.2	0.11	0	0	0	0.25	0	0	-	-	-
SSC1	272911835	G	A	-	downstream_gene_variant	-	-	-	-	0.001	0	0.004	0	0	0	0	0	0	-	-	-
SSC1	272911842	A	C	-	downstream_gene_variant	-	-	-	-	0	0	0	0	0	0	0	0	0.733	-	-	-
SSC1	272911856	A	G	rs3471171995	downstream_gene_variant	-	-	-	-	0.348	0.235	0.675	1	0.167	0.667	0.75	1	1	-	-	-
SSC1	272911870	A	G	-	downstream_gene_variant	-	-	-	-	0.006	0.005	0.008	0	0.833	0.333	0	0	0	-	-	-
SSC1	272911886	G	A	-	downstream_gene_variant	-	-	-	-	0.002	0	0.008	0	0	0	0	0	0	-	-	-
SSC1	272911887	G	A	-	downstream_gene_variant	-	-	-	-	0	0	0	0	0	0	0	0	0.7	-	-	-
SSC1	272911888	A	G	-	downstream_gene_variant	-	-	-	-	0	0	0	0.444	0	0	0.5	0	0	-	-	-
SSC1	272911909	T	C	rs3474316564	downstream_gene_variant	-	-	-	-	0.176	0.101	0.354	0	0	0	0	0	0	-	-	-
SSC1	272911914	C	T	-	downstream_gene_variant	-	-	-	-	0	0	0	0	0	0	0	0	0.733	-	-	-
SSC1	272911920	A	G	-	downstream_gene_variant	-	-	-	-	0	0	0	0	0	0	0	0	0.067	-	-	-
SSC1	272911921	C	G	-	downstream_gene_variant	-	-	-	-	0	0	0	0.222	0	0	0	0	0	-	-	-
SSC1	272911928	C	A	-	downstream_gene_variant	-	-	-	-	0	0	0	0	0	0	0	0.167	0	-	-	-
SSC1	272911937	C	T	-	downstream_gene_variant	-	-	-	-	0	0	0	0	0	0	0	1	0	-	-	-
SSC1	272911938	G	A	rs3474429800	downstream_gene_variant	-	-	-	-	0.013	0.007	0.033	0	0	0.5	0	0	0	-	-	-
SSC1	272911946	G	A	-	downstream_gene_variant	-	-	-	-	0	0	0	0	0	0	0	0	0.033	-	-	-
SSC1	272911957	A	G	rs3470706924	downstream_gene_variant	-	-	-	-	0.282	0.238	0.423	1	1	1	1	1	1	-	-	-
SSC1	272911967	C	T	-	downstream_gene_variant	-	-	-	-	0	0	0	0.444	0	0	0.5	0	0.833	-	-	-
SSC1	272911971	A	T	-	downstream_gene_variant	-	-	-	-	0	0	0	0	0	0.167	0	0	0	-	-	-
SSC1	272911978	C	T	-	downstream_gene_variant	-	-	-	-	0	0	0	0.444	0	0	0.5	0	0	-	-	-
SSC1	272911979	G	A	-	downstream_gene_variant	-	-	-	-	0	0	0	0	0	0	0	0.083	0	-	-	-
SSC1	272912000	C	T	-	downstream_gene_variant	-	-	-	-	0.001	0	0.004	0.444	0.167	0.167	0.25	0	0	-	-	-
SSC1	272912002	C	T	-	downstream_gene_variant	-	-	-	-	0	0	0	0	0	0	0	0	0.7	-	-	-
SSC1	272912008	G	A	-	downstream_gene_variant	-	-	-	-	0.01	0	0.041	0	0	0	0	0	0	-	-	-
SSC1	272912011	C	T	-	downstream_gene_variant	-	-	-	-	0	0	0	0	0	0	0	0	0.033	-	-	-
SSC1	272912013	A	G	-	downstream_gene_variant	-	-	-	-	0	0	0	0	0	0	0	1	0	-	-	-
SSC1	272912025	C	T	-	downstream_gene_variant	-	-	-	-	0	0	0	0	0	0	0	1	0	-	-	-
SSC1	272912026	G	C	-	downstream_gene_variant	-	-	-	-	0.001	0	0.004	0.444	0.167	0.167	0.25	0	0	-	-	-
SSC1	272912046	C	T	-	downstream_gene_variant	-	-	-	-	0	0	0	0	0	0	0	0	0.8	-	-	-
SSC1	272912047	G	A	-	downstream_gene_variant	-	-	-	-	0.002	0	0.008	0	0	0	0	0	0	-	-	-
SSC1	272912057	T	A	-	downstream_gene_variant	-	-	-	-	0	0	0	0	0	0	0	0	0.067	-	-	-
SSC1	272912061	T	C	-	downstream_gene_variant	-	-	-	-	0	0	0	0	0	0	0	0	0.567	-	-	-
SSC1	272912081	C	T	rs3474789809	downstream_gene_variant	-	-	-	-	0.007	0	0.028	0	0	0	0	0	0	-	-	-
SSC1	272912082	G	A	-	downstream_gene_variant	-	-	-	-	0	0	0	0	0.5	0	0	0	0	-	-	-
SSC1	272912101	C	T	-	downstream_gene_variant	-	-	-	-	0.001	0.001	0	0	0	0	0	0	0	-	-	-
SSC1	272912103	C	A	-	downstream_gene_variant	-	-	-	-	0	0	0	0.556	0	0	0	1	0	-	-	-
SSC1	272912104	A	C	-	downstream_gene_variant	-	-	-	-	0	0	0	0	0	0	0	0	0.1	-	-	-
SSC1	272912113	C	T	-	downstream_gene_variant	-	-	-	-	0	0	0	0	0	0	0	1	0	-	-	-
SSC1	272912114	A	G	-	downstream_gene_variant	-	-	-	-	0.002	0	0.008	0	0	0	0	0	0	-	-	-
SSC1	272912116	C	T	-	downstream_gene_variant	-	-	-	-	0	0	0	0	0	0	0	1	0	-	-	-
SSC1	272912127	G	C	rs3475821340	downstream_gene_variant	-	-	-	-	0.238	0.242	0.211	1	1	1	1	1	1	-	-	-
SSC1	272912135	C	T	-	downstream_gene_variant	-	-	-	-	0	0	0	0	0	0	0	1	0	-	-	-
SSC1	272912142	C	T	rs3472759755	downstream_gene_variant	-	-	-	-	0.172	0.096	0.386	0	0	0	0	0	0	-	-	-
SSC1	272912158	G	A	-	downstream_gene_variant	-	-	-	-	0.002	0	0.008	0	0	0	0	0	0	-	-	-
SSC1	272912172	C	T	-	downstream_gene_variant	-	-	-	-	0	0	0	0	0	0	0	0	0.333	-	-	-
SSC1	272912177	A	C	rs3470308410	downstream_gene_variant	-	-	-	-	0.142	0.179	0.033	0	0	0	0	0	0	-	-	-
SSC1	272912195	T	C	-	downstream_gene_variant	-	-	-	-	0	0	0	0.444	0	1	1	0	0	-	-	-
SSC1	272912218	G	A	-	downstream_gene_variant	-	-	-	-	0	0	0	0	0	0	0	1	0	-	-	-
SSC1	272912222	T	C	-	downstream_gene_variant	-	-	-	-	0.001	0.001	0	0	0	0	0	0	0.3	-	-	-
SSC1	272912227	G	A	-	downstream_gene_variant	-	-	-	-	0	0	0	0	0	0	0	0	0.9	-	-	-
SSC1	272912237	C	T	-	downstream_gene_variant	-	-	-	-	0.018	0	0.073	0	0	0	0	0	0	-	-	-
SSC1	272912238	G	A	-	downstream_gene_variant	-	-	-	-	0	0	0	0	0.167	0	0	0	0	-	-	-
SSC1	272912249	G	A	rs3472814406	synonymous_variant	-	7/7	133	I	0.03	0	0.122	0	0	0	0	0	0	-	-	-
SSC1	272912258	C	T	-	synonymous_variant	-	7/7	130	V	0	0	0	0	0	0	0	0	0.833	-	-	-
SSC1	272912260	C	T	-	missense_variant	-	7/7	130	V/M	0.001	0.001	0	0	0	0	0	0	0.5	-	-	-
SSC1	272912264	C	T	-	synonymous_variant	-	7/7	128	L	0	0	0	0	0	0	0	0	0.3	-	-	-
SSC1	272912302	C	T	-	missense_variant	-	7/7	116	V/I	0	0	0	0	0	0	0	0	0.867	-	-	-
SSC1	272912315	G	C	-	synonymous_variant	-	7/7	111	T	0	0	0	0	0	0	0	0	0.067	-	-	-
SSC1	272912332	T	C	-	missense_variant	-	7/7	106	I/V	0	0	0	0	0	0	0	0	0.767	-	-	-
SSC1	272912347	G	A	-	missense_variant	-	7/7	101	P/S	0	0	0	0	0	0.167	0	0	0	-	-	-
SSC1	272912393	G	A	rs3471695479	intron_variant	6/6	-	-	-	0.041	0.056	0	0	0	0	0	0	0	-	-	-
SSC1	272912415	T	C	-	intron_variant	6/6	-	-	-	0	0	0	0	0	0	0	-	0.6	-	-	-
SSC1	272912429	G	T	-	intron_variant	6/6	-	-	-	0.001	0.001	0	0	0	0	0	0.5	0	-	-	-
SSC1	272912439	T	C	-	intron_variant	6/6	-	-	-	0	0	0	0	0.5	0	0	0	0.433	-	-	-
SSC1	272912448	T	G	-	intron_variant	6/6	-	-	-	0	0	0	0	0	0	0	0	0.8	-	-	-
SSC1	272912459	G	A	-	intron_variant	6/6	-	-	-	0	0	0	0	0	0	0	0	0.433	-	-	-
SSC1	272912485	G	C	-	intron_variant	6/6	-	-	-	0	0	0	0	0	0	0	1	0	-	-	-
SSC1	272912509	C	T	-	intron_variant	6/6	-	-	-	0.045	0	0.187	0	0	0	0	0	0	-	-	-
SSC1	272912517	A	G	-	intron_variant	6/6	-	-	-	0	0	0	0	0	0	0	0	0.5	-	-	-
SSC1	272912519	C	A	-	intron_variant	6/6	-	-	-	0	0	0	0	0	0	0	1	0	-	-	-
SSC1	272912549	C	T	-	intron_variant	6/6	-	-	-	0	0	0	0	0	0	0.25	0	0	-	-	-
SSC1	272912557	T	C	-	intron_variant	6/6	-	-	-	0	0	0	0	0	0.167	0	0	0	-	-	-
SSC1	272912582	T	C	-	intron_variant	6/6	-	-	-	0.032	0.008	0.102	0	0	0.833	1	1	0	-	-	22
SSC1	272912594	C	T	-	intron_variant	6/6	-	-	-	0.032	0.008	0.102	0	0	0.833	1	0	0	-	-	22
SSC1	272912595	G	A	-	intron_variant	6/6	-	-	-	0	0	0	0	0	0	0	0	0.8	-	-	-
SSC1	272912597	T	G	-	intron_variant	6/6	-	-	-	0	0	0	0	0	0	0	0	0.767	-	-	-
SSC1	272912604	C	T	-	intron_variant	6/6	-	-	-	0.007	0	0.028	0	0	0	0	0	0	-	-	-
SSC1	272912609	G	A	-	intron_variant	6/6	-	-	-	0.042	0	0.175	0	0	0	0	0	0	-	-	-
SSC1	272912619	C	T	-	intron_variant	6/6	-	-	-	0.159	0.086	0.375	0	0.833	0.333	0	1	0	-	-	-
SSC1	272912629	C	T	-	intron_variant	6/6	-	-	-	0.001	0	0.004	0.333	0	0	0	0	0	-	-	-
SSC1	272912630	G	A	rs3470308490	intron_variant	6/6	-	-	-	0.215	0.099	0.528	0.222	1	1	1	1	0.9	-	37	-
SSC1	272912639	T	C	-	intron_variant	6/6	-	-	-	0	0	0	0	0	0	0	0	0.1	-	-	-
SSC1	272912641	T	C	rs3475147037	intron_variant	6/6	-	-	-	0.18	0.098	0.394	0	1	0.333	0	0	0	-	37	-
SSC1	272912644	A	G	-	intron_variant	6/6	-	-	-	0	0	0	0	0.167	0	0	0	0	-	-	-
SSC1	272912655	T	G	-	intron_variant	6/6	-	-	-	0	0	0	0	0	0	0	0	0.467	-	-	-
SSC1	272912661	C	T	-	intron_variant	6/6	-	-	-	0	0	0	0.222	0	0	0	0	0	-	-	-
SSC1	272912662	G	A	-	intron_variant	6/6	-	-	-	0	0	0	0	0.833	0	0	0	0.9	-	-	-
SSC1	272912676	A	G	-	intron_variant	6/6	-	-	-	0	0	0	0	0	0	0	0	0.8	-	-	-
SSC1	272912680	C	A	rs3470308569	intron_variant	6/6	-	-	-	0.208	0.096	0.508	0	0.833	0.333	0	1	1	-	37	-
SSC1	272912681	G	A	-	intron_variant	6/6	-	-	-	0	0	0	0	0	0	0.25	0	0	-	-	-
SSC1	272912684	C	T	-	intron_variant	6/6	-	-	-	0.002	0	0	0	0	0	0	0	0	-	-	-
SSC1	272912697	C	T	-	intron_variant	6/6	-	-	-	0	0	0	0	0	0	0	0	0.1	-	-	-
SSC1	272912717	G	T	-	intron_variant	6/6	-	-	-	0	0	0	0	0	0	0	1	0	-	-	-
SSC1	272912724	A	G	rs3473252074	intron_variant	6/6	-	-	-	0.103	0.056	0.232	0	0	0.5	0.5	0	0	-	-	-
SSC1	272912731	G	A	-	intron_variant	6/6	-	-	-	0.006	0	0.024	0	0	0	0	0	0	-	-	-
SSC1	272912735	T	G	-	intron_variant	6/6	-	-	-	0.001	0	0.004	0	0	0	0	0	0	-	-	-
SSC1	272912746	C	A	rs3472249402	intron_variant	6/6	-	-	-	0.228	0.128	0.512	0	1	0.667	0.75	0	0	-	-	-
SSC1	272912747	G	A	-	intron_variant	6/6	-	-	-	0	0	0	0	0	0	0	1	0.5	-	-	-
SSC1	272912756	T	C	-	intron_variant	6/6	-	-	-	0	0	0	0	0	0	0	0	0.633	-	-	-
SSC1	272912767	C	T	-	intron_variant	6/6	-	-	-	0	0	0	0	0	0	0	0	0.133	-	-	-
SSC1	272912790	C	T	-	intron_variant	6/6	-	-	-	0	0	0	0.056	0	0	0.25	0	0	-	-	-
SSC1	272912791	G	A	-	intron_variant	6/6	-	-	-	0	0	0	0	0	0	0	0	0.2	-	-	-
SSC1	272912798	T	C	-	intron_variant	6/6	-	-	-	0	0	0	0	0	0	0	1	0	-	-	-
SSC1	272912799	G	A	-	intron_variant	6/6	-	-	-	0	0	0	0	0	0	0	0.917	0	-	-	-
SSC1	272912803	T	C	-	intron_variant	6/6	-	-	-	0.028	0.008	0.085	0	1	0.5	0	0	0.633	-	-	-
SSC1	272912804	G	A	-	intron_variant	6/6	-	-	-	0.028	0.008	0.085	0	0.833	0.333	0	0	0	-	-	-
SSC1	272912806	C	T	-	intron_variant	6/6	-	-	-	0	0	0	0	0	0	0	1	0.1	-	-	-
SSC1	272912807	A	G	rs3471025111	intron_variant	6/6	-	-	-	0.49	0.348	0.886	1	0	0.5	0.5	1	0.967	31	38	-
SSC1	272912812	T	A	-	intron_variant	6/6	-	-	-	0	0	0	0	0	0	0	0	0.133	-	-	-
SSC1	272912820	C	T	-	intron_variant	6/6	-	-	-	0.026	0.008	0.077	0	0	0	0	0	0	-	-	-
SSC1	272912829	G	A	-	intron_variant	6/6	-	-	-	0	0	0	0	0	0	0	0	0.133	-	-	-
SSC1	272912841	C	T	rs3472059972	intron_variant	6/6	-	-	-	0.482	0.342	0.87	1	1	1	1	1	1	31	38	-
SSC1	272912856	C	G	-	intron_variant	6/6	-	-	-	0	0	0	0	0	0.167	0	0	0	-	-	-
SSC1	272912861	C	G	rs3475895347	intron_variant	6/6	-	-	-	0.401	0.283	0.74	0	0	0	0	0	0	-	-	-
SSC1	272912862	A	G	-	intron_variant	6/6	-	-	-	0	0	0	0	0	0	0.25	0	0	-	-	-
SSC1	272912869	G	T	rs3472786111	intron_variant	6/6	-	-	-	0.401	0.283	0.74	0	1	0.333	0.25	0	0	-	-	-
SSC1	272912892	A	C	-	intron_variant	6/6	-	-	-	0	0	0	0	0	0	0	0	0.733	-	-	-
SSC1	272912920	A	T	-	intron_variant	6/6	-	-	-	0	0	0	0	0	0	0	0.917	0	-	-	-
SSC1	272912926	C	T	rs3472151510	intron_variant	6/6	-	-	-	0.317	0.288	0.407	1	1	0.667	1	0	0	-	-	-
SSC1	272912962	C	T	rs3475763415	intron_variant	6/6	-	-	-	0.042	0.053	0.012	0	0	0	0	0	0	-	-	-
SSC1	272912979	T	C	-	intron_variant	6/6	-	-	-	0	0	0	0	0	0	0	0	0.267	-	-	-
SSC1	272912990	A	C	rs3473026001	intron_variant	6/6	-	-	-	0.276	0.195	0.537	0	0.167	0.167	0	0	0	-	-	-
SSC1	272912996	T	C	-	intron_variant	6/6	-	-	-	0	0	0	0	0	0	0	0	0.733	-	-	-
SSC1	272913010	C	T	-	intron_variant	6/6	-	-	-	0.006	0.008	0	0	0	0	0	0	0	-	-	-
SSC1	272913019	A	C	-	intron_variant	6/6	-	-	-	0	0	0	0	0	0.333	0	0	0.667	-	-	-
SSC1	272913021	C	T	rs3470308572	intron_variant	6/6	-	-	-	0.484	0.355	0.85	1	1	1	1	1	1	-	-	-
SSC1	272913037	T	C	-	intron_variant	6/6	-	-	-	0	0	0	0	0	0	0	0	0.333	-	-	-
SSC1	272913040	C	A	-	intron_variant	6/6	-	-	-	0	0	0	0	0	0	0	0.75	0	-	-	-
SSC1	272913048	A	G	rs3476879128	intron_variant	6/6	-	-	-	0.27	0.109	0.74	1	1	1	0.75	1	0	-	-	-
SSC1	272913069	C	T	-	intron_variant	6/6	-	-	-	0.019	0.005	0.062	0	0	0	0	0	0	-	-	-
SSC1	272913073	C	A	-	intron_variant	6/6	-	-	-	0	0	0	0.222	0	0	0	0	0	-	-	-
SSC1	272913092	A	G	-	intron_variant	6/6	-	-	-	0	0	0	0	0	0	0	0	0.333	-	-	-
SSC1	272913099	C	T	-	intron_variant	6/6	-	-	-	0	0	0	0	0.5	0.167	0	0	0	-	-	-
SSC1	272913100	G	A	-	intron_variant	6/6	-	-	-	0	0	0	0	0	0	0	0.917	0	-	-	-
SSC1	272913104	G	A	-	intron_variant	6/6	-	-	-	0.006	0	0.025	0	0	0	0	0	0	-	-	-
SSC1	272913106	A	G	rs3473699273	intron_variant	6/6	-	-	-	0.457	0.314	0.861	0.944	0.833	0.833	0	1	0.9	-	-	-
SSC1	272913108	A	G	-	intron_variant	6/6	-	-	-	0	0	0	0	0	0	0	0	0.1	-	-	-
SSC1	272913114	C	T	-	intron_variant	6/6	-	-	-	0	0	0	0	0	0	0	0	0.333	-	-	-
SSC1	272913134	C	T	rs3471666488	intron_variant	6/6	-	-	-	0.065	0.048	0.119	0	0	0	0	0	0	-	-	-
SSC1	272913142	C	G	-	intron_variant	6/6	-	-	-	0	0	0	0	0	0	0.25	0	0	-	-	-
SSC1	272913148	A	C	-	intron_variant	6/6	-	-	-	0	0	0	0	0	0	0	0	0.6	-	-	-
SSC1	272913151	T	C	rs3476742902	intron_variant	6/6	-	-	-	0.112	0.142	0.025	0	0	0	0	0	0	-	-	-
SSC1	272913154	A	C	rs3475810182	intron_variant	6/6	-	-	-	0.53	0.402	0.885	0.889	0.333	1	1	0.083	0	-	-	-
SSC1	272913155	G	A	-	intron_variant	6/6	-	-	-	0	0	0	0	0	0	0.25	0	0	-	-	-
SSC1	272913165	A	C	-	intron_variant	6/6	-	-	-	0	0	0	0	1	0.5	0.75	0	0	-	-	-
SSC1	272913168	T	C	-	intron_variant	6/6	-	-	-	0	0	0	0	0	0	0	0.583	0	-	-	-
SSC1	272913170	C	G	rs3473275609	intron_variant	6/6	-	-	-	0.05	0.04	0.057	0	0	0	0	0	0	-	-	-
SSC1	272913186	T	C	-	intron_variant	6/6	-	-	-	0.003	0	0.012	0	0	0	0	0	0.625	-	-	-
SSC1	272913201	T	C	-	intron_variant	6/6	-	-	-	0.003	0	0.012	0	0	0	0	0	0	-	-	-
SSC1	272913205	C	T	-	intron_variant	6/6	-	-	-	0	0	0	0.667	0.5	0	0	0.25	0	-	-	-
SSC1	272913206	G	A	rs3474826659	intron_variant	6/6	-	-	-	0.049	0.048	0.037	0	0	0	0	0.5	0	-	-	-
SSC1	272913216	A	C	-	intron_variant	6/6	-	-	-	0	0	0	0	0	0	0	0	0.1	-	-	-
SSC1	272913229	A	G	rs3470025476	intron_variant	6/6	-	-	-	0.065	0.064	0.07	0	0	0	0	0	0.107	-	-	-
SSC1	272913232	C	G	-	intron_variant	6/6	-	-	-	0	0	0	0	0	0	0	0	0.2	-	-	-
SSC1	272913233	G	A	-	intron_variant	6/6	-	-	-	0.004	0	0.018	0.389	0.5	0	0	0	0	-	-	-
SSC1	272913248	C	A	-	intron_variant	6/6	-	-	-	0	0	0	0	0	0	0	0	0.2	-	-	-
SSC1	272913249	G	A	rs3469892170	intron_variant	6/6	-	-	-	0.071	0.047	0.127	0	0	0	0	0	0.233	-	-	-
SSC1	272913254	A	G	-	intron_variant	6/6	-	-	-	0.007	0.006	0.009	0	0	0	0	0	0	-	-	-
SSC1	272913268	C	T	-	intron_variant	6/6	-	-	-	0	0	0	0	0	0	0	0	0.167	-	-	-
SSC1	272913282	G	A	rs3476826525	intron_variant	6/6	-	-	-	0.058	0.015	0.191	0	0	0	0	0	0	-	-	-
SSC1	272913291	G	A	-	intron_variant	6/6	-	-	-	0.002	0.003	0	0	0	0	0	0	0.033	-	-	-
SSC1	272913293	C	T	rs3472513825	intron_variant	6/6	-	-	-	0.055	0.003	0.22	0	0	0	0	0	0	-	-	-
SSC1	272913297	C	G	-	intron_variant	6/6	-	-	-	0.057	0.035	0.123	0	0	0	0	0	0	-	-	-
SSC1	272913298	C	T	-	intron_variant	6/6	-	-	-	0	0	0	0.167	0	0	0	0.917	0	-	-	-
SSC1	272913299	C	T	-	intron_variant	6/6	-	-	-	0.062	0.042	0.125	0	0	0	0	0	0	-	-	-
SSC1	272913300	A	G	-	intron_variant	6/6	-	-	-	0.104	0.076	0.198	0	0	0	0	0	0.933	-	-	-
SSC1	272913318	G	A	rs3476906067	intron_variant	6/6	-	-	-	0.063	0.061	0.077	0	0	0	0	0	0	-	-	-
SSC1	272913332	A	G	rs3474480715	intron_variant	6/6	-	-	-	0.344	0.264	0.557	0	0.833	0	0.5	0	0	-	-	-
SSC1	272913350	A	C	-	intron_variant	6/6	-	-	-	0	0	0	0	0	0	0	0	0.233	-	-	-
SSC1	272913353	T	C	rs3470308542	intron_variant	6/6	-	-	-	0.064	0.012	0.228	0	0	0	0	0.917	0	-	-	-
SSC1	272913373	G	A	rs3476287437	intron_variant	6/6	-	-	-	0.272	0.217	0.423	0	0	0	0	0	0	-	-	-
SSC1	272913375	A	C	-	intron_variant	6/6	-	-	-	0	0	0	0	0	0	0	0	0.5	-	-	-
SSC1	272913381	G	T	rs3469980319	intron_variant	6/6	-	-	-	0.139	0.177	0.033	0	0	0	0	0	0	-	-	-
SSC1	272913387	G	C	rs3471032366	intron_variant	6/6	-	-	-	0.139	0.177	0.033	0	0	0	0	0	0	-	-	-
SSC1	272913388	A	G	-	intron_variant	6/6	-	-	-	0	0	0	0	0	0	0	0	0.3	-	-	-
SSC1	272913399	G	C	-	intron_variant	6/6	-	-	-	0	0	0	0	0	0	0	0	0.8	-	-	-
SSC1	272913407	C	T	rs3471632292	intron_variant	6/6	-	-	-	0.192	0.215	0.102	0	0	0	0	0	0	-	-	-
SSC1	272913414	A	C	rs3470308328	intron_variant	6/6	-	-	-	0.029	0	0.118	0	0	0	0	0	0	-	-	-
SSC1	272913425	A	G	rs3471347663	intron_variant	6/6	-	-	-	0.14	0.113	0.215	1	1	1	1	0	0	-	39	-
SSC1	272913426	G	A	-	intron_variant	6/6	-	-	-	0	0	0	0	0	0	0	1	0	-	-	-
SSC1	272913427	C	A	-	intron_variant	6/6	-	-	-	0	0	0	0	0	0	0	0	0.133	-	-	-
SSC1	272913428	G	A	rs3474441436	intron_variant	6/6	-	-	-	0.141	0.113	0.215	1	1	1	1	0	0	-	39	-
SSC1	272913432	C	T	rs3470456601	intron_variant	6/6	-	-	-	0.03	0	0.122	0	0	0	0	0	0	-	-	-
SSC1	272913433	G	A	-	intron_variant	6/6	-	-	-	0	0	0	0	0.667	0	0	0	0	-	-	-
SSC1	272913434	G	T	-	intron_variant	6/6	-	-	-	0.002	0	0	0	0	0	0	0	0	-	-	-
SSC1	272913448	T	C	-	intron_variant	6/6	-	-	-	0	0	0	0	0	0	0	0	0.3	-	-	-
SSC1	272913453	G	A	rs3470429941	intron_variant	6/6	-	-	-	0.137	0.12	0.179	1	1	1	1	1	0.567	-	39	-
SSC1	272913463	C	T	rs3474699939	intron_variant	6/6	-	-	-	0.085	0.004	0.34	0	0	0	0	0	0	-	-	-
SSC1	272913464	G	A	rs3475182103	intron_variant	6/6	-	-	-	0.054	0.004	0.213	0	0.667	0	0	0	0.1	-	-	-
SSC1	272913478	A	C	-	intron_variant	6/6	-	-	-	0.006	0.005	0.008	0	0	0	0	0	0	-	-	-
SSC1	272913489	G	C	-	intron_variant	6/6	-	-	-	0	0	0	0	0	0	0	0	0.1	-	-	-
SSC1	272913494	G	T	-	intron_variant	6/6	-	-	-	0	0	0	0.111	0	0	0	0	0	-	-	-
SSC1	272913495	C	T	-	intron_variant	6/6	-	-	-	0	0	0	0.056	0	0	0	0	0	-	-	-
SSC1	272913496	G	A	-	intron_variant	6/6	-	-	-	0.001	0	0.004	0	0	0	0	0	0.2	-	-	-
SSC1	272913502	G	A	-	intron_variant	6/6	-	-	-	0.006	0.008	0	0.611	0.667	0.333	0.75	0	0	-	-	-
SSC1	272913521	T	A	-	intron_variant	6/6	-	-	-	0.006	0.008	0	1	0.833	0.5	0.75	0	0	-	-	-
SSC1	272913528	G	A	-	intron_variant	6/6	-	-	-	0.006	0.008	0	1	0.833	0.5	1	0	0	-	-	-
SSC1	272913534	C	T	-	intron_variant	6/6	-	-	-	0.022	0.001	0.085	0	0	0	0	0	0	-	-	-
SSC1	272913535	G	A	-	intron_variant	6/6	-	-	-	0.006	0.008	0	1	0.833	0.5	1	0	0	-	-	-
SSC1	272913549	T	C	-	intron_variant	6/6	-	-	-	0	0	0	0.889	0	0.5	0.75	0	0	-	-	-
SSC1	272913550	C	T	-	intron_variant	6/6	-	-	-	0	0	0	1	0.167	0.667	1	0	0.3	-	-	-
SSC1	272913552	C	T	-	intron_variant	6/6	-	-	-	0.006	0.008	0	0	0	0	0	0	0	-	-	-
SSC1	272913576	T	C	-	intron_variant	6/6	-	-	-	0.006	0.008	0	0	0	0	0	0	0	-	-	-
SSC1	272913611	G	A	-	intron_variant	6/6	-	-	-	0	0	0	0	0	0	0	0	0.5	-	-	-
SSC1	272913623	G	C	-	intron_variant	6/6	-	-	-	0	0	0	0	0	0	0	0	0.3	-	-	-
SSC1	272913636	G	T	-	intron_variant	6/6	-	-	-	0	0	0	0	0	0	0	1	0	-	-	-
SSC1	272913651	C	T	-	intron_variant	6/6	-	-	-	0.006	0.008	0	0	0	0	0	0	0	-	-	-
SSC1	272913654	T	C	-	intron_variant	6/6	-	-	-	0	0	0	0.222	0	0	0	0	0	-	-	-
SSC1	272913658	T	C	rs3471683454	intron_variant	6/6	-	-	-	0.093	0.105	0.037	0	0	0	0	0	0	-	-	-
SSC1	272913668	G	C	rs3471060006	intron_variant	6/6	-	-	-	0.126	0.113	0.146	0	0	0	0	0	0.9	-	-	-
SSC1	272913678	G	C	-	intron_variant	6/6	-	-	-	0	0	0	0	0	0.167	0	0	0	-	-	-
SSC1	272913679	C	T	-	intron_variant	6/6	-	-	-	0.006	0.008	0	0	0	0	0	0	0	-	-	-
SSC1	272913692	C	T	-	intron_variant	6/6	-	-	-	0	0	0	0.167	0	0	0	0	0	-	-	-
SSC1	272913700	T	C	-	intron_variant	6/6	-	-	-	0	0	0	0	0	0.333	0.5	0	0	-	-	-
SSC1	272913701	C	A	-	intron_variant	6/6	-	-	-	0	0	0	0	0	0	0	0	0.2	-	-	-
SSC1	272913748	A	G	-	intron_variant	6/6	-	-	-	0	0	0	0	0	0	0	1	0	-	-	-
SSC1	272913750	C	A	-	intron_variant	6/6	-	-	-	0	0	0	0	0	0	0	0	0.179	-	-	-
SSC1	272913778	C	T	-	intron_variant	6/6	-	-	-	0.006	0.005	0.008	0	0	0	0	0	0	-	-	-
SSC1	272913779	G	A	-	intron_variant	6/6	-	-	-	0	0	0	0.944	0.833	0.5	1	0	0	-	-	-
SSC1	272913796	G	A	-	intron_variant	6/6	-	-	-	0.001	0	0.004	0	0	0	0	0	0	-	-	-
SSC1	272913805	A	G	-	intron_variant	6/6	-	-	-	0.027	0.001	0.102	0	0	0	0	0	0	-	-	-
SSC1	272913811	C	T	-	intron_variant	6/6	-	-	-	0	0	0	0	0	0	0	0.917	0.6	-	-	-
SSC1	272913818	C	T	-	intron_variant	6/6	-	-	-	0.042	0	0.171	0	0	0	0	1	0.3	-	-	-
SSC1	272913819	G	A	-	intron_variant	6/6	-	-	-	0.007	0.01	0	0	0	0	0.25	0	0	-	-	-
SSC1	272913832	C	A	-	intron_variant	6/6	-	-	-	0	0	0	0.222	0	0	0	0	0	-	-	-
SSC1	272913838	A	T	-	intron_variant	6/6	-	-	-	0	0	0	0	0	0	0	0	0.7	-	-	-
SSC1	272913845	A	T	-	intron_variant	6/6	-	-	-	0	0	0	0.944	0	0.5	1	1	0.9	-	-	-
SSC1	272913850	C	T	-	intron_variant	6/6	-	-	-	0	0	0	0.944	0	0.5	1	1	0.833	-	-	-
SSC1	272913896	C	T	-	intron_variant	6/6	-	-	-	0	0	0	0.944	0	0.5	1	0	0	-	-	-
SSC1	272913907	C	T	-	intron_variant	6/6	-	-	-	0	0	0	0	0	0.167	0	0	0	-	-	-
SSC1	272913910	T	C	-	intron_variant	6/6	-	-	-	0.012	0	0.049	0	0	0	0	0	0	-	-	-
SSC1	272913911	T	C	-	intron_variant	6/6	-	-	-	0	0	0	0	0	0	0	0	0.433	-	-	-
SSC1	272913923	G	A	-	intron_variant	6/6	-	-	-	0	0	0	0	0	0.167	0	0	0	-	-	-
SSC1	272913932	G	A	-	intron_variant	6/6	-	-	-	0	0	0	0	0	0	0	1	0	-	-	-
SSC1	272913938	C	T	rs3471025152	intron_variant	6/6	-	-	-	0.486	0.344	0.882	1	1	1	1	1	1	-	-	-
SSC1	272913944	A	G	-	intron_variant	6/6	-	-	-	0	0	0	0	0	0	0	0	0.3	-	-	-
SSC1	272913946	T	C	-	intron_variant	6/6	-	-	-	0	0	0	0	0	0	0	0	0.3	-	-	-
SSC1	272913951	A	G	-	intron_variant	6/6	-	-	-	0	0	0	0	0	0.167	0	0	0	-	-	-
SSC1	272913952	T	C	-	intron_variant	6/6	-	-	-	0	0	0	0	0	0	0	0.917	0	-	-	-
SSC1	272913953	C	G	-	intron_variant	6/6	-	-	-	0	0	0	0	0	0	0	0	0.733	-	-	-
SSC1	272913954	T	C	-	intron_variant	6/6	-	-	-	0	0	0	0.333	0	0	0	0	0	-	-	-
SSC1	272913960	C	T	rs3472497112	intron_variant	6/6	-	-	-	0.095	0.004	0.378	1	0	0.667	1	1	0.964	32	-	-
SSC1	272913976	G	A	-	intron_variant	6/6	-	-	-	0	0	0	0	0	0.167	0	0	0	-	-	-
SSC1	272913982	C	T	-	intron_variant	6/6	-	-	-	0.003	0	0.012	0	0	0	0	0	0	-	-	-
SSC1	272913996	T	C	-	intron_variant	6/6	-	-	-	0	0	0	0	0	0.333	0	0	0.7	-	-	-
SSC1	272914005	A	C	-	intron_variant	6/6	-	-	-	0.028	0	0.11	0	0	0	0	0	0	-	-	-
SSC1	272914013	C	T	-	intron_variant	6/6	-	-	-	0.001	0	0.004	0	0	0	0	1	0	-	-	-
SSC1	272914026	C	T	-	intron_variant	6/6	-	-	-	0	0	0	0	0	0	0	0.917	0	-	-	-
SSC1	272914033	G	A	-	intron_variant	6/6	-	-	-	0	0	0	0	0	0	0	0.917	0	-	-	-
[truncated: 2,386 more rows]

## Sheet: Table S4
Table S4. Pairwise linkage disequilibrium (r2) of SNVs and the 2.3Kbp deletion (O allele).
Chromosome	Position (Sscrofa11.1)	Reference allele	Alternative allele	r2 (All samples)	r2 (Sus scrofa)	r2 (European Sus scrofa)	r2 (Asian Sus scrofa)
SSC1	272893960	T	C	0.0002	0.0001	-	0.023
SSC1	272893979	G	A	0.0295	0.0554	0.1601	0.0068
SSC1	272894214	G	A	-	-	0.1164	-
SSC1	272894233	T	C	0.006	0.0161	-	0.0581
SSC1	272894239	T	C	0.0422	0.0596	0.1867	0.0303
SSC1	272894284	A	G	0.0082	0.0185	-	0.0475
SSC1	272894315	G	A	0.0211	0.0173	0.0274	-
SSC1	272894317	T	C	-	-	-	0.0557
SSC1	272894325	G	A	0.0342	0.0747	0.1045	0.0326
SSC1	272894384	C	T	0.1025	0.0747	0.1045	0.0326
SSC1	272894391	C	T	0.0354	0.0776	0.1031	0.0442
SSC1	272894435	A	G	0.0543	0.0732	0.0966	0.0442
SSC1	272894471	A	G	0.0192	0.0341	-	0.0104
SSC1	272894478	C	T	0.0674	-	-	-
SSC1	272894510	A	G	0.0124	0.0275	-	0.0152
SSC1	272894532	C	G	0.0575	0.0758	0.1005	0.0442
SSC1	272894549	G	A	0.0002	0.0001	-	0.0232
SSC1	272894613	A	G	0.1585	0.1139	0.2883	0.0026
SSC1	272894620	T	G	0.0453	0.076	0.1045	0.0388
SSC1	272894631	A	T	0.0165	0.0302	-	0.0119
SSC1	272894737	C	T	0.1696	0.1141	0.1794	0.0272
SSC1	272894775	T	G	0.0465	0.0696	0.0966	0.0326
SSC1	272894847	A	G	0.0421	0.0728	0.1005	0.0338
SSC1	272894858	C	A	0.0385	0.0747	0.1045	0.0326
SSC1	272895160	G	A	0.0324	0.0706	0.1045	0.0221
SSC1	272895245	C	T	0.0432	0.0706	0.1045	0.0221
SSC1	272895357	C	A	0.0217	0.038	-	0.0028
SSC1	272895432	T	C	0.1124	0.0519	0.1711	0.0071
SSC1	272895543	A	G	0.0449	0.0674	0.1045	-
SSC1	272895549	G	A	-	-	-	0.1029
SSC1	272895558	C	T	-	-	-	0.0654
SSC1	272895584	A	C	0.0211	0.0456	0.0737	0.0037
SSC1	272895626	C	A	0.0167	0.0128	0.0295	0.0007
SSC1	272895649	T	C	0.0287	0.0674	0.1031	-
SSC1	272895654	T	G	0.0481	0.0734	0.1045	-
SSC1	272895677	T	C	0.0319	0.0734	0.1045	-
SSC1	272895727	C	T	0.0582	0.0734	0.1045	-
SSC1	272895771	A	G	0.0372	0.07	0.1226	0.0278
SSC1	272895781	G	A	0.0104	0.0207	-	0.0172
SSC1	272895791	A	T	-	-	-	0.0566
SSC1	272895804	C	G	0.1259	0.1798	0.2815	0.0275
SSC1	272895812	C	G	0.12	0.1715	0.2725	0.0245
SSC1	272895838	T	C	0.0126	0.0309	0.0237	0.0156
SSC1	272895847	T	C	0.0683	0.0329	0.0237	0.0224
SSC1	272895868	T	C	0.0899	0.0451	0.0685	0.0023
SSC1	272895905	G	A	0.0232	0.0402	-	0.0007
SSC1	272895968	T	C	0.0288	0.0632	0.1031	-
SSC1	272896037	C	T	0.0829	0.121	0.1957	-
SSC1	272896039	A	G	0.0118	0.0083	0.0279	-
SSC1	272896184	G	C	0.0424	0.1063	0.1834	-
SSC1	272896378	T	C	0.0927	0.0468	0.0723	0.0039
SSC1	272896382	C	T	0.0252	0.0651	0.1005	-
SSC1	272896420	C	T	0.0097	0.0183	-	0.0127
SSC1	272896493	G	A	0.0158	0.018	0.0323	0.0155
SSC1	272896529	C	G	0.0112	0.028	0.1005	0.0054
SSC1	272896595	C	T	0.0349	0.0712	0.1031	-
SSC1	272896596	C	G	0.133	0.0719	0.1045	-
SSC1	272896701	G	T	-	-	-	0.0911
SSC1	272896702	C	T	-	-	0.1005	-
SSC1	272896718	T	C	0.1264	0.0575	0.1005	-
SSC1	272896720	C	T	0.1264	0.0575	0.1005	-
SSC1	272896834	T	C	0.1428	0.1021	0.149	0.0284
SSC1	272896903	G	A	0.032	0.0707	0.1045	-
SSC1	272897064	G	A	0.0001	0.004	0.0036	0.0299
SSC1	272897120	C	T	-	-	-	0.0747
SSC1	272897194	A	G	0.0681	0.0307	0.0499	0.001
SSC1	272897263	T	C	0.0256	0.0014	0.0008	0.0383
SSC1	272897267	A	G	0.011	0.0009	0.0005	0.0473
SSC1	272897280	A	G	0.0001	0.0002	-	0.0183
SSC1	272897285	C	T	0.0005	0.0008	0.0006	0.0519
SSC1	272897307	C	T	-	-	-	0.0377
SSC1	272897353	C	T	0.0013	0.0014	0.0009	0.0466
SSC1	272897368	A	G	0.0329	0.0021	0.0013	0.0433
SSC1	272897380	C	A	-	-	-	0.0377
SSC1	272897416	A	G	-	-	-	0.1466
SSC1	272897561	A	C	0.0181	0.0126	0.0232	0.0549
SSC1	272897585	C	T	-	-	-	0.0377
SSC1	272897692	C	T	0	0.0005	-	0.0131
SSC1	272897732	G	A	0	0.0006	-	0.0124
SSC1	272897756	G	A	-	-	-	0.0377
SSC1	272897787	A	G	0	0.001	-	0.0093
SSC1	272897792	A	G	0.0335	0.0032	0.0044	0.0302
SSC1	272897810	A	G	0.0075	0.0163	-	0.0087
SSC1	272897847	T	C	0.1471	-	-	0.1029
SSC1	272897876	G	A	-	-	-	0.0486
SSC1	272897909	A	G	0.1451	-	-	0.0791
SSC1	272897915	A	T	0.1831	-	-	-
SSC1	272897956	A	C	0.1391	0.0714	-	0.0335
SSC1	272898012	T	C	0.0506	0.0149	0.0267	0.0153
SSC1	272898038	T	C	0.0012	0.0001	0.0158	0.0243
SSC1	272898111	C	A	0.1326	-	-	0.0412
SSC1	272898222	T	C	0	0.0007	-	0.0117
SSC1	272898236	A	G	0.0255	0.0218	0.027	-
SSC1	272898325	T	C	0.0096	0.0036	0.029	0.0822
SSC1	272898352	T	C	0.1015	0.1392	-	0.1718
SSC1	272898371	T	C	0.0607	0.0146	0.0173	0.0201
SSC1	272898410	C	T	-	-	-	0.0079
SSC1	272898414	G	T	0.0024	0.0004	-	0.0923
SSC1	272898435	A	G	0.2085	0.1643	0.3824	0.0003
SSC1	272898444	G	A	0	0.0008	-	0.003
SSC1	272898550	C	T	0.0399	0.0001	-	0.0264
SSC1	272898563	C	T	0.0062	0.002	0.0258	0.0147
SSC1	272898604	G	T	0.168	0.1315	0.1995	0.0401
SSC1	272898622	T	C	0.0096	0.0227	0.1101	0.0343
SSC1	272898648	C	T	0.0724	0.127	0.1956	0.0041
SSC1	272898665	T	C	0.2921	0.2191	0.2246	0.1554
SSC1	272898704	G	A	0.0594	-	-	-
SSC1	272898717	C	A	0.0579	0.0104	-	0
SSC1	272898729	C	T	0.0784	0.0145	-	0.0029
SSC1	272898759	T	C	0.0488	0.0896	0.0678	0.0821
SSC1	272898771	C	T	0.0933	0.0379	0.0182	0.0861
SSC1	272898775	T	C	0.0841	0.1674	0.2534	-
SSC1	272898823	A	C	0.0172	0.0359	0.1195	0.0039
SSC1	272898832	C	T	0.0057	0.0136	0.027	0.0014
SSC1	272898859	C	T	0.0041	0.0016	0.0097	0.0012
SSC1	272898865	C	G	0.0028	0.0008	0.0124	0.0084
SSC1	272898923	A	T	0.0761	0.1209	0.1785	0.0165
SSC1	272898936	T	C	0.215	0.1687	0.1806	0.124
SSC1	272899009	T	C	0.2559	0.1866	0.2275	0.0668
SSC1	272899031	C	T	0.2733	0.2096	0.2275	0.1182
SSC1	272899032	G	A	0.0151	0.0133	0.0295	0.0631
SSC1	272899120	G	A	0.0845	0.1388	0.3578	0.0098
SSC1	272899137	A	G	0.236	0.1904	0.2053	0.1684
SSC1	272899141	C	T	0.0061	0.0044	0.0158	0.0236
SSC1	272899145	G	A	0.0057	0.0015	-	0.002
SSC1	272899196	G	T	0.2043	0.2858	0.3644	0.1224
SSC1	272899199	A	G	0.0109	-	-	0.1503
SSC1	272899213	C	T	0.3061	0.2791	0.3644	0.1047
SSC1	272899290	T	C	0.0275	0.0635	0.1135	0.0012
SSC1	272899353	T	C	0.0049	0.0139	0.0993	0.1635
SSC1	272899357	A	T	0.017	0.0318	-	0.0597
SSC1	272899396	G	A	0.0555	0.0674	0.115	0.0051
SSC1	272899432	C	G	0.0002	0.0001	-	0.0175
SSC1	272899433	G	A	0.0185	0.0213	0.027	-
SSC1	272899453	T	A	0.1037	0.1323	0.2017	0.0377
SSC1	272899485	G	C	0.1705	0.1315	0.1995	0.0401
SSC1	272899489	A	G	0.0026	0.0075	-	0.0002
SSC1	272899525	C	A	0.0586	0.0142	0.0977	0.1285
SSC1	272899586	C	T	0.0538	0.012	0.0993	0.1599
SSC1	272899594	A	G	0.1884	0.1278	-	0.2136
SSC1	272899648	T	C	0.023	0.0003	0.0141	0.1468
SSC1	272899682	C	T	0.0037	0.014	0.104	0.1523
SSC1	272899685	C	A	-	-	-	0.1954
SSC1	272899690	G	A	0.0023	0.0001	0.0164	0.1445
SSC1	272899957	A	T	0.0153	0.0119	0.0254	-
SSC1	272899958	T	A	0.0054	0.0149	0.1069	0.1442
SSC1	272900014	C	T	0.0041	0.0143	0.1035	0.1348
SSC1	272900064	T	C	0.0247	0.0003	0.0148	0.1397
SSC1	272900167	A	G	0.1655	0.1281	0.1946	0.0355
SSC1	272900207	G	C	0.0004	0.002	0.0027	0.1125
SSC1	272900227	C	T	-	-	-	0.1954
SSC1	272900228	A	G	0.0764	0.1102	-	0.1815
SSC1	272900262	T	C	0.0049	0.0152	0.0965	0.1025
SSC1	272900284	G	T	0.0721	0.1044	-	0.1661
SSC1	272900417	T	C	0.1528	0.1039	0.0842	0.1645
SSC1	272900441	C	T	0.0725	-	-	-
SSC1	272900480	G	A	0.0686	0.0069	0.09	0.1349
SSC1	272900556	G	C	0.0106	0.0071	0.029	0.0139
SSC1	272900883	A	G	0.024	0.0234	0.0274	-
SSC1	272900968	A	C	0.4283	0.4276	0.6959	0.0507
SSC1	272901035	A	G	-	0.0889	0.1045	-
SSC1	272901055	A	G	0.0009	0.0056	-	0.0789
SSC1	272901065	C	T	0.0067	0.0201	0.1166	0.0652
SSC1	272901068	C	T	0.0011	0.0008	-	0.1097
SSC1	272901070	T	C	0.0075	0.0203	0.1172	0.0652
SSC1	272901078	G	A	0.0831	0.0361	0.1827	0.0707
SSC1	272901154	C	T	0	0.0017	-	0.0069
SSC1	272901261	A	G	0.1791	0.125	0.1484	0.0785
SSC1	272901262	A	C	0.1894	0.1246	0.1352	0.1239
SSC1	272901268	A	G	0.0371	0.0127	0.0277	0.0087
SSC1	272901271	C	A	-	-	-	0.0393
SSC1	272901272	G	A	0.1017	0.0284	0.0351	0.0066
SSC1	272901295	C	T	0.0095	0.0252	0.0173	0.0115
SSC1	272901357	A	G	0.1283	0.0969	0.216	0.0143
SSC1	272901450	G	C	-	-	-	0.0699
SSC1	272901506	G	C	0.1749	0.1335	-	0.2219
SSC1	272901509	T	C	0.0648	-	-	-
SSC1	272901588	C	T	0.0052	0.0155	0.017	0.0046
SSC1	272901691	A	G	0.0071	0.0023	0.0309	0.0351
SSC1	272901724	G	A	-	-	0.026	-
SSC1	272901747	C	T	0.0705	-	-	0.1229
SSC1	272901771	T	C	0.0028	0.0002	0.0295	0.0001
SSC1	272901846	A	T	-	-	-	0.0193
SSC1	272901847	C	G	-	-	-	0.0193
SSC1	272901848	A	G	-	-	-	0.0122
SSC1	272901850	A	T	0.0007	0	-	0.0197
SSC1	272901852	A	G	0.0002	0.0001	-	0.0119
SSC1	272901872	C	T	-	0.027	0.0275	-
SSC1	272901898	G	A	0.2658	0.1983	0.2545	0.1306
SSC1	272901900	T	C	0.0188	0.0122	0.031	0.0291
SSC1	272901929	T	C	0.2005	0.1576	0.2045	0.0599
SSC1	272901946	G	A	0.0241	0.0201	0.0275	0.0093
SSC1	272901950	A	G	0.0115	0.0117	0.0287	0.0432
SSC1	272901964	G	C	0.0769	0.1079	0.1159	0.1155
SSC1	272902032	C	T	0.0219	0.0349	0.1005	0.0004
SSC1	272902046	G	T	0.0162	0.031	0.0951	0.0028
SSC1	272902076	T	G	0.1631	0.1272	0.201	0.0329
SSC1	272902086	C	T	0.03	0.0006	-	0.0044
SSC1	272902087	G	C	0.1254	0.1193	-	0.1231
SSC1	272902112	C	T	0.021	0.0359	-	0.0003
SSC1	272902116	G	A	-	-	-	0.0229
SSC1	272902208	A	G	0.0012	0.0045	-	0
SSC1	272902271	G	A	0.0294	0.0541	0.02	0.1607
SSC1	272902291	G	A	0.0226	0.0505	0.0195	0.1273
SSC1	272902294	T	C	0.085	0.0547	0.0177	0.1541
SSC1	272902351	G	T	-	-	0.1049	-
SSC1	272902384	G	A	0.0732	0.0195	0.0061	0.0439
SSC1	272902444	C	G	0.1831	0.1276	0.0908	0.2
SSC1	272902461	A	G	0.1471	0.0959	0.133	0.0421
SSC1	272902463	C	T	-	-	-	0.0336
SSC1	272902496	A	G	0.1126	0.1017	0.1121	-
SSC1	272902515	T	C	0.0002	0.0008	0.0036	0.0386
SSC1	272902521	C	T	0.0659	0.0947	0.1142	0.0701
SSC1	272902541	C	T	-	-	0.1664	-
SSC1	272902554	G	A	0.1197	0.1672	0.2627	-
SSC1	272902565	A	G	0.1202	0.168	0.2708	-
SSC1	272902623	G	A	0.2121	0.1671	0.285	0.0099
SSC1	272902738	C	T	0.2398	0.2754	0.2074	0.4191
SSC1	272902759	A	G	0.1886	0.267	0.2036	0.3928
SSC1	272902774	T	C	0.4618	0.46	0.7556	0.0748
SSC1	272902845	G	A	0.1433	-	0.1171	-
SSC1	272902847	C	T	0.1232	0.171	-	0.3366
SSC1	272903015	C	T	-	-	-	0.0766
SSC1	272903046	C	G	-	-	-	0.0796
SSC1	272903047	C	G	-	-	-	0.0796
SSC1	272903132	C	T	-	-	-	0.1055
SSC1	272903137	G	T	0.2226	0.19	0.3817	0.0197
SSC1	272903279	G	A	0.0952	0.0822	0.0792	0.0699
SSC1	272903301	G	A	0.0355	0.0275	0.0322	0.1806
SSC1	272903322	C	A	0.0961	-	0.1159	-
SSC1	272903402	G	T	-	-	-	0.1158
SSC1	272903407	T	C	0.0236	0.019	0.0274	0.015
SSC1	272903430	T	C	0.0563	0.0455	-	0.0029
SSC1	272903510	C	T	-	0.023	-	0.2178
SSC1	272903515	A	T	0.0376	-	0.1101	-
SSC1	272903534	G	A	-	0.1123	-	0.1228
SSC1	272903564	C	T	0.3446	0.3161	0.5131	0.0386
SSC1	272903609	C	T	0.0066	0.0031	-	0.1244
SSC1	272903614	A	T	0.0251	0.0213	0.0292	-
SSC1	272903664	A	G	0.2795	0.3328	0.5523	-
SSC1	272903670	C	T	-	-	-	0.1154
SSC1	272903675	C	T	0.0732	-	-	0.1158
SSC1	272903679	G	A	0.3371	0.4659	0.7666	0.0661
SSC1	272903681	C	T	0.0123	0.0234	-	0.0211
SSC1	272903755	G	T	0.4728	0.448	0.7379	0.0644
SSC1	272903798	T	C	0.0479	0.0255	0.0325	0.1214
SSC1	272903833	C	G	0.027	0.0221	0.0274	0.0241
SSC1	272903842	G	A	0.089	0.1264	-	0.204
SSC1	272903860	C	A	0.2492	0.3343	0.5609	-
SSC1	272903950	A	C	0.2842	0.3763	0.5374	0.1091
SSC1	272903981	C	A	-	-	-	0.0861
SSC1	272903998	G	A	0.3185	0.2946	0.5201	-
SSC1	272904017	A	T	-	-	-	0.0773
SSC1	272904049	T	C	0.0029	0.0012	0.0002	0.0063
SSC1	272904198	C	T	-	-	-	0.1057
SSC1	272904301	T	G	-	0.0151	0.015	-
SSC1	272904305	T	G	0.0012	0.0038	0.0067	0.0026
SSC1	272904371	C	G	-	0.1065	-	0.1023
SSC1	272904373	G	A	0.1511	0.1035	-	0.1023
SSC1	272904383	T	C	-	-	-	0.07
SSC1	272904388	T	G	0.3586	0.5614	0.9412	0.0754
SSC1	272904395	C	A	0.3538	0.4904	0.685	0.1094
SSC1	272904413	C	A	0.138	-	-	0.1291
SSC1	272904466	C	T	0.3587	0.5015	0.6973	0.1326
SSC1	272904541	C	A	0.1348	0.0852	-	0.0422
SSC1	272904549	G	T	-	-	-	0.1228
SSC1	272904618	T	G	0.2695	0.3625	0.557	0.0532
SSC1	272904696	T	C	0.2214	0.2039	0.1361	0.3721
SSC1	272904709	T	C	0.1647	0.2296	0.3729	-
SSC1	272904877	T	A	0.2364	0.325	0.7134	0.0652
SSC1	272904910	G	A	0.4944	0.7525	0.9836	0.3503
SSC1	272905124	C	T	0.0704	-	-	-
SSC1	272905170	C	T	0.0348	0.0748	0.1305	0.024
SSC1	272905215	A	G	0.71	0.7426	0.9835	0.3051
SSC1	272905245	C	T	0.0978	0.1344	0.1159	0.2052
SSC1	272905284	G	A	0.5001	0.7427	0.9835	0.2997
SSC1	272905302	A	G	-	-	-	0.1435
SSC1	272905494	G	A	0.5053	0.7345	0.8139	0.6278
SSC1	272905544	G	A	0.1023	0.1416	0.1289	0.2002
SSC1	272905545	G	A	-	-	-	0.0994
SSC1	272905558	G	A	0.2293	0.3144	0.5267	-
SSC1	272905590	A	C	0.161	0.2254	0.3678	-
SSC1	272905599	C	A	0.0284	0.0257	-	0.2314
SSC1	272905619	A	G	0.0256	0.0227	0.0292	-
SSC1	272905628	T	C	0.0346	0.0304	-	0.4229
SSC1	272905638	T	C	-	-	-	0.13
SSC1	272905675	T	G	0.2339	0.3251	0.5902	0.0001
SSC1	272905694	A	G	0.8388	0.9263	0.9836	0.7826
SSC1	272905702	A	T	0.8281	0.9169	0.9729	0.7761
SSC1	272905704	G	A	0.307	0.3642	0.2339	0.714
SSC1	272905713	G	A	0.8219	0.9079	0.967	0.7532
SSC1	272905733	T	G	0.2946	0.2728	0.2466	0.2779
SSC1	272905735	T	C	0.4347	0.434	0.4522	0.3576
SSC1	272905757	C	T	0.2191	0.3443	0.5635	-
SSC1	272905771	G	A	-	0.1099	-	0.1166
SSC1	272905772	G	T	-	-	-	0.0688
SSC1	272905805	C	T	0.8606	0.9657	0.9724	0.9392
SSC1	272905813	G	A	0.1723	0.2345	0.1361	0.5091
SSC1	272905820	G	A	0.0502	0.1134	-	0.1224
SSC1	272905827	C	A	0.0274	0.0247	-	0.2034
SSC1	272905833	C	T	-	-	-	0.1006
SSC1	272905953	A	G	0.7742	0.9734	0.9781	0.9545
SSC1	272905960	A	T	0.2639	0.3994	0.2357	0.8497
SSC1	272905973	G	A	0.0232	0.0235	-	0.1966
SSC1	272906016	A	G	0.6157	0.9772	0.9889	0.941
SSC1	272906111	A	G	0.8409	0.9328	0.9091	0.985
SSC1	272906126	T	A	0.0299	0.0268	-	0.2406
SSC1	272906242	A	G	0.6553	0.9549	0.9568	0.9545
SSC1	272906243	C	T	-	-	-	0.1228
SSC1	272906246	G	A	0.876	0.9548	0.9565	0.9545
SSC1	272906410	T	A	0.7547	0.9146	0.9568	0.7895
SSC1	272906414	G	A	0.1764	0.2325	0.1361	0.4968
SSC1	272906463	T	C	0.7756	0.9368	0.9516	0.913
SSC1	272906491	G	A	0.6989	0.843	0.8525	0.8335
SSC1	272906783	G	T	0.6617	0.8105	0.8374	0.7438
SSC1	272906796	C	A	0.2235	0.3036	0.2168	0.4702
SSC1	272906816	C	T	0.3951	0.4179	0.3104	0.6741
SSC1	272906863	T	C	0.6137	0.7115	0.9724	0.2609
SSC1	272906875	A	G	0.3857	0.352	0.2311	0.6346
SSC1	272906939	A	C	0.6696	0.703	0.9235	0.3253
SSC1	272906957	A	G	0.0234	0.0197	0.0289	-
SSC1	272906965	A	G	0.4594	0.3758	0.2447	0.6774
SSC1	272907008	C	T	0.1604	0.2139	0.1306	0.4117
SSC1	272907035	C	T	0.432	0.3591	0.237	0.6007
SSC1	272907037	G	A	0.7653	0.8541	0.8504	0.8427
SSC1	272907051	T	C	0.8623	0.8491	0.8466	0.8481
SSC1	272907078	C	T	0.745	0.8309	0.8522	0.7967
SSC1	272907081	A	C	0.7705	0.8277	0.8522	0.7862
SSC1	272907087	C	T	0.3808	0.5277	0.6777	0.3294
SSC1	272907110	C	A	0.8622	0.8488	0.8576	0.8231
SSC1	272907125	T	C	0.7617	0.8476	0.8631	0.8144
SSC1	272907131	C	T	0.8623	0.846	0.8576	0.8098
SSC1	272907148	G	A	0.6602	0.8974	0.9143	0.8326
SSC1	272907163	A	T	0.7178	0.8709	0.899	0.7788
SSC1	272907166	G	A	0.8644	0.8841	0.9092	0.7993
SSC1	272907167	T	A	0.8445	0.8775	0.9092	0.7789
SSC1	272907222	A	T	0.6621	0.706	0.9346	0.3139
SSC1	272907252	G	C	-	-	-	0.0906
SSC1	272907255	C	T	0.8404	0.8299	0.8513	0.7932
SSC1	272907260	C	T	0.279	0.3924	0.4396	0.3516
SSC1	272907278	G	T	0.8924	0.8943	0.9143	0.8614
SSC1	272907291	C	T	0.8956	0.8947	0.9194	0.8497
SSC1	272907322	T	C	0.1329	0.1091	0.3814	0.2833
SSC1	272907406	A	C	0.6462	0.6481	0.6601	0.6193
SSC1	272907408	G	C	0.6426	0.6459	0.6566	0.6193
SSC1	272907411	G	A	0.6382	0.6616	0.6707	0.6455
SSC1	272907418	T	C	0.6598	0.664	0.6852	0.6258
SSC1	272907419	G	A	0.6702	0.6764	0.7006	0.6423
SSC1	272907430	T	A	0.7532	0.7581	0.7571	0.7569
SSC1	272907456	T	C	0.5496	0.7492	0.9046	0.4178
SSC1	272907488	G	A	-	-	-	0.1744
SSC1	272907572	C	T	0.3627	0.4965	0.5837	0.3345
SSC1	272907573	A	G	0.4827	0.5172	0.5982	0.3712
SSC1	272907601	T	C	0.7163	0.7746	0.9673	0.4371
SSC1	272907612	C	A	0.5047	0.5062	0.5697	0.3845
SSC1	272907662	T	G	0.3223	0.4475	0.5734	0.2356
SSC1	272907726	T	G	0.6735	0.7126	0.9562	0.2924
SSC1	272907786	G	A	-	-	-	0.204
SSC1	272907796	A	G	0.1017	0.1394	-	0.1443
SSC1	272907812	T	C	0.2904	0.3415	0.5721	-
SSC1	272907825	C	T	0.1146	0.16	0.1159	0.2992
SSC1	272907840	C	T	0.2491	0.3453	0.5794	-
SSC1	272908030	A	G	-	-	-	0.204
SSC1	272908051	A	G	0.3114	0.2861	0.5875	0.0092
SSC1	272908083	T	A	0.6904	0.9924	1	0.97
SSC1	272908094	C	T	0.8599	0.9847	0.9945	0.9539
SSC1	272908149	C	T	-	0.0072	-	0.0996
SSC1	272908159	T	C	0.8171	0.9479	0.989	0.8336
SSC1	272908160	G	A	0.6837	0.9698	0.9835	0.9262
SSC1	272908187	G	A	0.3725	0.4304	0.579	0.1752
SSC1	272908255	C	T	0.3121	0.4298	0.5612	0.212
SSC1	272908270	A	G	0.0251	0.0218	-	0.2029
SSC1	272908300	T	C	0.529	0.598	0.7613	0.2918
SSC1	272908333	A	T	0.0828	-	-	-
SSC1	272908356	C	T	-	-	-	0.1505
SSC1	272908362	C	T	0.1855	0.2811	0.5657	0.0034
SSC1	272908375	C	T	0.0259	0.0221	-	0.2213
SSC1	272908376	G	A	-	-	-	0.1722
SSC1	272908530	G	A	-	-	-	0.1175
SSC1	272908532	A	G	-	-	-	0.0722
SSC1	272908568	T	C	0.8245	0.9057	0.9571	0.7618
SSC1	272908599	G	A	0.4577	0.4568	0.7164	0.0913
SSC1	272908603	C	T	0.0073	0.0154	-	0.0284
SSC1	272908604	G	A	0.276	0.3389	0.569	-
SSC1	272908607	T	G	0.8803	0.8751	0.9307	0.7229
SSC1	272908647	A	T	0.8849	0.888	0.9565	0.7329
SSC1	272908708	T	C	0.6734	0.7013	0.9404	0.2781
SSC1	272908799	A	G	0.3983	0.3644	0.4814	0.1733
SSC1	272908810	T	C	0.1813	0.2439	0.1966	0.3213
SSC1	272908832	A	G	0.8254	0.8312	0.865	0.7352
SSC1	272908848	C	A	-	-	-	0.4195
SSC1	272908944	G	A	-	0.0272	-	0.2323
SSC1	272908969	A	G	-	-	-	0.1807
SSC1	272909000	C	T	0.57	0.5849	0.7744	0.2842
SSC1	272909004	T	G	0.2137	0.2918	0.3364	0.2153
SSC1	272909024	G	C	0.612	0.8827	0.9352	0.7721
SSC1	272909027	C	A	0.6196	0.8783	0.9241	0.7527
SSC1	272909069	A	G	0.7132	0.7172	0.7145	0.6696
SSC1	272909109	T	C	0.6746	0.712	0.9564	0.3056
SSC1	272909130	C	A	0.6906	0.7317	0.9671	0.3377
SSC1	272909227	G	A	-	-	-	0.1733
SSC1	272909295	A	G	0.6467	0.937	0.989	0.8309
SSC1	272909385	G	C	0.8733	0.9518	0.9945	0.8382
SSC1	272909438	G	A	0.3246	0.4516	0.5933	0.2103
SSC1	272909468	C	T	0.8615	0.9448	0.9945	0.8129
SSC1	272909483	A	G	0.9469	0.9451	0.989	0.8309
SSC1	272909499	C	T	0.61	0.9304	0.978	0.8344
SSC1	272909512	G	C	-	0.0298	-	0.2432
SSC1	272909521	G	A	0.6388	0.9217	0.9728	0.8068
SSC1	272909558	T	C	0.8648	0.9486	1	0.8144
SSC1	272909567	C	A	0.6427	0.9442	0.9945	0.8372
SSC1	272909621	C	A	0.8881	0.9219	0.9724	0.7804
SSC1	272909655	A	C	-	-	-	0.1174
SSC1	272909677	T	C	0.6682	0.9179	0.9617	0.7913
SSC1	272909688	G	A	0.8397	0.921	0.9725	0.7714
SSC1	272909706	G	A	0.824	0.914	0.9671	0.7611
SSC1	272909711	T	C	0.8243	0.9138	0.9723	0.7505
SSC1	272909745	A	G	0.5983	0.8641	0.9358	0.6816
SSC1	272909756	A	T	0.5919	0.8477	0.9154	0.6827
SSC1	272909798	T	C	0.6803	0.7465	0.7797	0.6268
SSC1	272909864	C	T	-	-	-	0.0921
SSC1	272909868	A	G	0.7843	0.8679	0.9052	0.7465
SSC1	272909872	G	A	0.4421	0.4406	0.551	0.2312
SSC1	272909907	T	C	0.6907	0.7609	0.9304	0.3691
SSC1	272909942	G	A	0.7946	0.8854	0.9184	0.7783
SSC1	272910111	C	T	0.0801	0.1274	0.2179	0.0197
SSC1	272910168	G	A	-	-	-	0.0151
SSC1	272910177	A	G	-	-	-	0.0151
SSC1	272910185	C	A	-	-	-	0.0176
SSC1	272910237	G	T	0.1958	0.2781	0.2408	0.3427
SSC1	272910265	G	A	0.2714	0.3669	0.5959	-
SSC1	272910425	A	T	-	-	-	0.1897
SSC1	272910469	C	T	0.0203	0.0272	-	0.2327
SSC1	272910478	C	G	-	-	-	0.1897
SSC1	272910512	A	G	0.0271	0.027	-	0.2303
SSC1	272910535	T	C	0.0238	0.0221	-	0.2303
SSC1	272910539	A	C	0.077	0.1062	-	0.1127
SSC1	272910617	T	C	-	0.1199	-	0.1443
SSC1	272910635	G	T	0.2355	0.2773	0.2412	0.338
SSC1	272910652	C	A	0.0286	0.0255	-	0.2251
SSC1	272910797	A	G	0.0286	0.0255	-	0.2251
SSC1	272910803	A	G	0.6935	0.7367	0.978	0.3303
SSC1	272910831	G	A	0.1908	0.2709	0.2394	0.3203
SSC1	272910959	G	A	0.0141	0.0109	-	0.2112
SSC1	272911008	C	T	0.4942	0.5994	0.978	0.0436
SSC1	272911130	T	C	-	0.1687	0.2745	-
SSC1	272911141	A	G	-	-	-	0.1383
SSC1	272911198	G	A	-	-	-	0.1908
SSC1	272911258	A	G	0.2578	0.3574	0.5854	-
SSC1	272911279	T	C	0.0061	0.0148	0.1189	0.1014
SSC1	272911299	G	A	-	-	-	0.1023
SSC1	272911303	G	A	0.0054	0.0138	0.1155	0.0967
SSC1	272911331	A	G	0.3357	0.2909	0.4114	0.0877
SSC1	272911335	C	T	0.0244	0.0084	0.0272	0.0053
SSC1	272911339	G	A	0.0007	0.0073	0.0235	0.0061
SSC1	272911364	G	A	-	-	-	0.1023
SSC1	272911371	C	T	0.3941	0.4731	0.648	0.1326
SSC1	272911377	G	A	-	-	-	0.1094
SSC1	272911384	A	G	-	-	-	0.1597
SSC1	272911395	A	G	0.5915	0.5547	0.6796	0.2327
SSC1	272911423	A	C	0.6497	0.6378	0.6632	0.5175
SSC1	272911430	G	A	0.0105	0.0211	0.1139	0.0343
SSC1	272911460	C	T	0.2859	0.3755	0.517	0.1393
SSC1	272911549	C	T	-	-	-	0.1005
SSC1	272911561	A	G	0.5681	0.5829	0.978	0.0341
SSC1	272911632	T	C	0.0027	-	-	0.057
SSC1	272911683	T	C	-	-	-	0.1984
SSC1	272911726	C	T	0.0041	0.0118	0.1101	0.0903
SSC1	272911745	T	C	-	-	-	0.1744
SSC1	272911787	C	T	-	-	-	0.2065
SSC1	272911799	G	A	0.1757	0.2626	0.5268	0.0097
SSC1	272911856	A	G	0.2375	0.208	0.4089	0.0025
SSC1	272911909	T	C	0.0135	0.0297	0.0019	0.0592
SSC1	272911957	A	G	0.4198	0.4054	0.8034	0.0022
SSC1	272912127	G	C	0.3116	0.2769	0.4022	0.0792
SSC1	272912142	C	T	0.0365	0.0654	0.2034	0.0246
SSC1	272912177	A	C	0.2512	0.3479	0.5902	-
SSC1	272912237	C	T	-	-	-	0.0038
SSC1	272912249	G	A	-	-	-	0.208
SSC1	272912393	G	A	-	-	0.1159	-
SSC1	272912509	C	T	-	-	-	0.1002
SSC1	272912582	T	C	-	-	-	0.1744
SSC1	272912594	C	T	-	-	-	0.1473
SSC1	272912609	G	A	-	-	-	0.0886
SSC1	272912619	C	T	0.0472	0.041	0.0002	0.1907
SSC1	272912630	G	A	0.1162	0.0603	0.0032	0.2076
SSC1	272912641	T	C	0.0142	0.0242	0.0029	0.0351
SSC1	272912680	C	A	0.1278	0.0575	0.0025	0.1943
SSC1	272912724	A	G	0.0279	0.0261	0.0227	0.1104
SSC1	272912746	C	A	0.1153	0.1677	0.3131	0.0181
SSC1	272912803	T	C	0.0868	-	-	0.1716
SSC1	272912804	G	A	-	-	-	0.1716
SSC1	272912807	A	G	0.447	0.4679	0.7637	0.0773
SSC1	272912820	C	T	-	-	-	0.165
SSC1	272912841	C	T	0.4722	0.4713	0.7572	0.0925
SSC1	272912861	C	G	0.2882	0.4685	0.9669	0.006
SSC1	272912869	G	T	0.298	0.4608	0.9669	0.0086
SSC1	272912926	C	T	0.1874	0.322	0.6192	0.0013
SSC1	272912962	C	T	-	-	0.1109	-
SSC1	272912990	A	C	0.0909	0.1579	0.4936	0.0794
SSC1	272913021	C	T	0.4269	0.419	0.6803	0.0454
SSC1	272913048	A	G	0.0701	0.0894	0.1715	0.0032
SSC1	272913069	C	T	-	-	-	0.0217
SSC1	272913106	A	G	0.3719	0.3775	0.6629	0.0303
SSC1	272913134	C	T	0.0624	0.0911	-	0.0805
SSC1	272913151	T	C	0.1998	0.2823	0.4752	-
SSC1	272913154	A	C	0.1912	0.3736	0.5926	0.0523
SSC1	272913170	C	G	-	-	-	0.1156
SSC1	272913206	G	A	0.0024	-	-	-
SSC1	272913229	A	G	0.03	0.0368	0.0618	0.011
SSC1	272913249	G	A	0.0078	0.0041	-	0.0815
SSC1	272913282	G	A	0.0237	0.0201	-	0.1747
SSC1	272913293	C	T	0.0159	0.0136	-	0.1418
SSC1	272913297	C	G	0.0708	0.104	-	0.0194
SSC1	272913299	C	T	0.0609	0.0918	-	0.0107
SSC1	272913300	A	G	0.2081	0.1623	0.2723	0.0368
SSC1	272913318	G	A	0.0606	0.0875	0.1361	0.0184
SSC1	272913332	A	G	0.2881	0.4165	0.5001	0.2396
SSC1	272913353	T	C	0.0049	0.0263	-	0.1889
SSC1	272913373	G	A	0.3167	0.4724	0.712	0.0627
SSC1	272913381	G	T	0.2509	0.3473	0.583	-
SSC1	272913387	G	C	0.245	0.34	0.5721	-
SSC1	272913407	C	T	0.3634	0.5096	0.7016	0.1546
SSC1	272913414	A	C	-	-	-	0.1865
SSC1	272913425	A	G	0.0275	0.0565	0.0382	0.1104
SSC1	272913428	G	A	0.0279	0.0572	0.0382	0.1104
SSC1	272913432	C	T	-	-	-	0.1808
SSC1	272913453	G	A	0.0671	0.0342	0.0268	0.0566
SSC1	272913463	C	T	0.0002	0.0002	-	0.0093
SSC1	272913464	G	A	0.0068	0.0179	-	0.1666
SSC1	272913534	C	T	-	-	-	0.1051
SSC1	272913658	T	C	0.0037	0.0099	0.0295	-
SSC1	272913668	G	C	0.0814	0.0401	0.0197	0.1162
SSC1	272913805	A	G	-	-	-	0.1744
SSC1	272913818	C	T	0.0059	-	-	0.1068
SSC1	272913845	A	T	0.0712	-	-	-
SSC1	272913850	C	T	0.0672	-	-	-
SSC1	272913938	C	T	0.4608	0.4587	0.7457	0.0803
SSC1	272913960	C	T	0.0367	0.0014	-	0.0023
SSC1	272914005	A	C	-	-	-	0.1908
SSC1	272914053	G	T	0.0176	0.0006	-	0.0048
SSC1	272914078	G	A	0.0987	0.1361	0.1159	0.1908
SSC1	272914094	C	A	0.127	0.0715	0.0992	0.0506
SSC1	272914101	G	A	0.1171	0.0692	0.0992	0.0452
SSC1	272914117	A	G	0.0329	0.0723	0.0992	0.0504
SSC1	272914170	A	G	0.0002	0.0005	-	0.0065
SSC1	272914179	G	A	0.0002	0.0007	-	0.0053
SSC1	272914189	A	G	0.0549	0.0578	0.0718	0.0393
SSC1	272914205	G	A	0.0251	0.0218	-	0.2047
SSC1	272914209	C	T	0.0097	0.0195	-	0.0443
SSC1	272914271	T	C	-	-	-	0.1733
SSC1	272914324	C	T	-	-	-	0.1897
SSC1	272914340	A	C	0.1263	0.1747	-	0.3203
SSC1	272914381	C	G	0.029	0.0242	0.0951	0.0089
SSC1	272914408	A	G	-	-	-	0.1023
SSC1	272914429	G	A	0.2512	0.3479	0.5836	-
SSC1	272914501	T	C	0.1055	0.0333	0.0968	0.0065
SSC1	272914512	C	T	-	-	-	0.1532
SSC1	272914529	A	G	0.0004	0.0032	0.0992	0.2131
SSC1	272914556	A	C	-	-	-	0.0995
SSC1	272914587	A	G	0.0004	0.003	0.0992	0.2047
SSC1	272914594	C	A	-	-	-	0.1825
SSC1	272914609	A	C	-	-	-	0.2027
SSC1	272914628	C	T	-	-	-	0.1744
SSC1	272914636	A	G	0.0564	0.0043	0.0992	0.1853
SSC1	272914656	G	A	-	-	0.1159	-
SSC1	272914677	G	A	0.085	-	-	0.1644
SSC1	272914691	C	T	0.0107	0.0036	0.0992	0.2014
SSC1	272914725	C	T	-	-	-	0.166
SSC1	272914736	G	C	-	-	-	0.1666
SSC1	272914751	G	A	0.0004	0.0032	0.0989	0.2059
SSC1	272914761	T	C	0.0762	0.0262	0.0989	0.021
SSC1	272914771	T	C	0.1581	-	-	0.1654
SSC1	272914775	C	T	0.153	-	-	0.144
SSC1	272914792	C	T	-	-	-	0.1366
SSC1	272914801	T	A	-	-	-	0.1446
SSC1	272914804	G	A	-	-	-	0.1446
SSC1	272914821	A	G	-	-	-	0.1666
SSC1	272914840	C	T	-	-	-	0.1666
SSC1	272914856	C	T	-	-	-	0.1463
SSC1	272914873	C	T	-	-	-	0.1376
SSC1	272914879	T	C	0.0428	0.003	0.0992	0.2047
SSC1	272914895	G	A	0.0012	0.0048	0.0951	0.1602
SSC1	272914904	T	A	0.0014	0.0051	0.0992	0.171
SSC1	272914909	C	A	-	-	-	0.1201
SSC1	272914914	G	C	-	-	-	0.1201
SSC1	272914921	G	T	0.0568	0.0153	0.0919	0.0662
SSC1	272914926	C	G	0.0705	0.0154	0.0931	0.0709
SSC1	272915027	C	T	-	-	-	0.206
SSC1	272915045	G	A	-	-	-	0.0907
SSC1	272915116	A	G	-	0.0259	-	0.22
SSC1	272915133	G	A	-	-	-	0.1692
SSC1	272915156	G	A	-	0.0202	-	0.1872
SSC1	272915161	G	C	-	-	-	0.159
SSC1	272915169	A	G	0.1047	-	-	0.1588
SSC1	272915190	C	T	0.2408	0.2276	0.2102	0.2014
SSC1	272915214	T	C	0.0995	-	-	0.1516
SSC1	272915229	C	T	-	-	-	0.202
SSC1	272915279	A	G	0.0244	0.0629	0.161	0.0014
SSC1	272915347	T	C	-	-	-	0.1388
SSC1	272915363	C	T	0.0302	-	0.1159	-
SSC1	272915379	T	C	0.1034	-	-	0.1379
SSC1	272915389	A	T	0.1041	-	-	0.1367
SSC1	272915399	C	T	0.0742	-	-	-
SSC1	272915411	A	G	-	-	-	0.1665
SSC1	272915609	C	T	0.0154	0.0111	-	0.2027
SSC1	272915615	T	C	0.1623	-	-	0.1343
SSC1	272915640	G	A	-	-	-	0.1765
SSC1	272915661	G	A	-	-	-	0.073
SSC1	272915668	C	T	0.1057	0.0352	0.006	0.1334
SSC1	272915676	A	G	0.1185	0.0432	0.0061	0.1831
SSC1	272915697	T	C	0.1021	0.0186	0.0062	0.0479
SSC1	272915749	A	C	0.1125	0.0269	0.0066	0.1297
SSC1	272915812	C	T	0.0064	0.0134	0.0058	-
SSC1	272915844	A	G	0.1295	-	-	0.1696
SSC1	272915860	C	G	0.0535	0.0274	0.0254	0.0003
SSC1	272915863	C	T	0.0095	0.0051	-	0.1172
SSC1	272915877	T	G	-	-	-	0.1514
SSC1	272915929	G	A	0.0048	0.0015	-	0.0763
SSC1	272915932	A	G	0.1296	-	-	0.1542
SSC1	272916056	T	C	0.0031	0.0123	0.0192	0.0303
SSC1	272916085	G	A	-	-	-	0.1616
SSC1	272916120	G	T	-	-	-	0.1521
SSC1	272916144	G	A	-	-	-	0.0954
SSC1	272916202	A	G	-	-	-	0.1727
SSC1	272916210	T	C	-	-	-	0.1373
SSC1	272916248	A	G	0.1072	0.0665	0.0127	0.361
SSC1	272916334	C	G	-	-	-	0.1093
SSC1	272916355	C	G	-	-	0.0924	-
SSC1	272916374	T	C	-	-	-	0.158
SSC1	272916439	A	G	0.1248	-	-	0.1086
SSC1	272916522	G	A	0.0258	0.0041	0.0057	0.0615
SSC1	272916629	T	C	0.0107	0.003	0.0008	0.0804
SSC1	272916823	A	C	0.0324	0.0878	0.1126	0.0385
SSC1	272916897	G	A	0.1585	0.1391	0.1458	0.0717
SSC1	272916916	C	T	0.0946	0.1696	0.2071	0.0592
SSC1	272916940	A	C	-	-	-	0.0957
SSC1	272916948	A	G	0.0747	0.0624	0.0588	-
SSC1	272916997	A	G	-	-	0.1146	-
SSC1	272917083	G	C	0.0003	0.0068	0.0557	0.072
SSC1	272917112	G	A	0.0044	0.0131	0.1074	0.0983
SSC1	272917156	A	G	0.1177	0.0855	0.1197	0.012
SSC1	272917182	C	T	0.064	-	-	0.0027
SSC1	272917225	G	A	0.2557	0.2311	0.4145	0.0001
SSC1	272917232	T	A	0.0829	0.1361	0.3183	0.0113
SSC1	272917250	C	T	-	-	-	0.2122
SSC1	272917251	C	G	0.012	0.0212	-	0.0437
SSC1	272917363	T	C	0.0939	0.1518	0.3202	0.0033
SSC1	272917398	G	A	0.0259	0.0725	0.1474	0.001
SSC1	272917412	G	T	0.1063	0.0791	0.1502	0.0045
SSC1	272917431	C	A	0.0203	0.0976	0.145	0.0118
SSC1	272917501	C	T	0.1885	0.1431	0.2346	0.0162
SSC1	272917587	A	G	-	-	-	0.0813
SSC1	272917611	C	A	0.0322	0.0658	0.1927	0.0471
SSC1	272917637	A	C	0.0759	0.1053	0.1634	0.0461
SSC1	272917676	T	C	0.2687	0.2534	0.4069	0.0571
SSC1	272917702	G	C	0.2056	0.2504	0.4023	0.0532
SSC1	272917714	G	A	0.1066	0.1877	0.3748	0.0019
SSC1	272917721	T	G	0.1139	0.0938	0.1322	0.0162
SSC1	272917722	G	A	0.1542	0.2393	0.3836	0.0595
SSC1	272917753	T	G	0.1118	0.1938	0.3674	0.006
SSC1	272917792	C	A	0.0111	0.0254	-	0.0461
SSC1	272917801	A	G	0.0275	0.0217	-	0.0241
SSC1	272917824	A	G	-	-	0.1133	-
SSC1	272917828	A	G	0.0639	0.0093	-	0.0025
SSC1	272917829	C	T	0.0641	0.0093	-	0.0025
SSC1	272917886	G	A	-	-	-	0.0753
SSC1	272917893	G	C	0.2318	0.2096	0.3415	0.0586
SSC1	272917907	C	T	0.0117	0.019	-	0.0192
SSC1	272917908	A	G	0.0371	0.0262	0.0594	0.0173
SSC1	272918043	T	C	0.0184	0.0183	-	0.0172
SSC1	272918048	T	A	0.0569	0.0475	0.0564	0.0032
SSC1	272918107	A	G	0.1139	0.0993	0.1446	0.0121
SSC1	272918148	C	G	0	0.015	0.0476	0.0113
SSC1	272918149	C	T	0.0086	0.0148	0.0294	-
SSC1	272918257	C	T	0.06	0.057	0.0537	-
SSC1	272918267	G	C	0.0064	0.057	0.0537	-
SSC1	272918286	C	G	0.0123	0.0199	-	0.0221
SSC1	272918288	C	T	0.1049	0.1717	0.3754	0.0131
SSC1	272918316	A	T	0.0695	0.023	-	0.0305
SSC1	272918418	C	T	0.0576	0.0418	0.0441	0.0211
SSC1	272918454	G	A	0.0451	0.0125	-	0.0016
SSC1	272918492	C	T	0.0695	0.046	0.1263	0.0169
SSC1	272918497	C	T	0.0188	0.0435	0.1204	0.0169
SSC1	272918538	G	A	-	-	-	0.0367
SSC1	272918586	C	T	0.0168	-	-	-
SSC1	272918642	T	C	0.0012	0.0045	0.0196	0.0207
SSC1	272918691	C	T	0.1703	0.1644	0.3625	0.0118
SSC1	272918694	A	G	0.001	0.0042	0.0177	0.0194
SSC1	272918697	T	G	0.1157	0.167	0.3114	0.0032
SSC1	272918704	T	A	-	-	-	0.0202
SSC1	272918718	C	A	0.2419	0.2218	0.3998	0.0238
SSC1	272918748	A	G	-	0	-	0.0182
SSC1	272918800	T	G	0.0008	0.0033	0.0169	0.0236
SSC1	272918850	G	A	0.018	0.0273	-	0.0445
SSC1	272918904	G	A	-	-	0.1084	-
SSC1	272918913	G	T	0.0771	0.0474	0.0869	0.001
SSC1	272918981	T	C	0.2014	0.1725	0.3719	0.008
SSC1	272919044	G	A	0.0226	0.0315	0.1159	0.0198
SSC1	272919060	C	A	0.0226	0.0374	0.0407	0.0575
SSC1	272919160	A	G	0.0865	0.0387	0.1548	0.0442
SSC1	272919174	T	C	0.0489	-	-	-
SSC1	272919234	G	T	0.0249	0.0403	0.1571	0.0393
SSC1	272919266	G	A	-	-	0.0361	-
SSC1	272919268	A	T	0.0069	0.0289	0.0173	0.0808
SSC1	272919310	C	G	0.0189	0.0298	-	0.053
SSC1	272919313	C	A	0.0987	0.1416	0.2433	0.012
SSC1	272919314	A	G	0.0953	0.137	0.2433	0.0076
SSC1	272919329	G	A	0.108	0.1063	0.1495	0.0208
SSC1	272919337	C	A	0.0996	0.1407	0.2385	0.0096
SSC1	272919339	G	A	0.0587	0.0915	0.1457	0.0106
SSC1	272919366	G	A	0.018	0.0289	-	0.0507
SSC1	272919386	A	G	-	-	0.1159	-
SSC1	272919389	G	A	0.1012	0.0995	0.1409	0.0084
SSC1	272919410	G	A	0.0969	0.0937	0.1382	0.0084
SSC1	272919418	G	T	0.051	0.0812	0.1388	0.0034
SSC1	272919450	C	T	0.09	0.0945	0.1333	0.0162
SSC1	272919452	A	G	-	-	0.0347	-
SSC1	272919487	A	C	0.0123	0.0025	0.0046	0.0015
SSC1	272919510	C	T	0.0416	0.0943	0.1395	0.0084
SSC1	272919511	C	A	0.0383	0.0998	0.1446	0.0162
SSC1	272919545	A	T	0.0019	0.0064	0.0136	0.0013
SSC1	272919552	T	C	0.0014	0.0056	0.0121	0.0019
SSC1	272919560	T	G	0.0042	0.0102	0.0126	0
SSC1	272919565	G	A	0.0049	0.0114	0.0137	0
SSC1	272919569	C	T	0.0056	0.0145	0.019	0
SSC1	272919571	C	A	0.0063	0.0158	0.0199	0
SSC1	272919585	C	T	0.0033	0.0124	0.019	0.0024
SSC1	272919629	G	A	0.0198	0.0143	0.0239	0.0118
SSC1	272919633	G	T	0.0212	0.0123	0.0208	0.01
SSC1	272919645	C	T	0.0102	0.0054	0.0112	0.0127
SSC1	272919655	G	A	0.006	0.0029	0.0037	0.0008
SSC1	272919661	A	C	0.008	0.0028	0.0033	0.001
SSC1	272919672	A	T	0.0078	0.0026	0.0028	0.0029
SSC1	272919707	C	T	0.1349	0.1248	0.1604	0.0123
SSC1	272919733	G	A	0.0004	0.0056	0.01	0.0008
SSC1	272919734	T	C	0.0004	0.0055	0.0099	0.0008
SSC1	272919752	G	A	0	0.005	0.0082	0.0001
SSC1	272919761	C	T	0.023	0.0112	0.0191	0
SSC1	272919778	C	T	0.0114	0.0214	-	0.054
SSC1	272919783	A	G	0.0011	0.0065	0.01	0
SSC1	272919791	A	G	0	0.0071	0.0097	0.0003
SSC1	272919876	G	A	0.0161	0.0043	0.0063	0.0002
SSC1	272919930	T	C	0.0229	0.0732	0.1076	0.0052
SSC1	272919933	A	G	0.0421	0.0745	0.1227	0.0066
SSC1	272919972	A	C	0.003	0.0002	0.0006	0.0001
SSC1	272919998	C	T	0.1162	0.0972	0.1369	0.0093
SSC1	272920022	C	T	0.0178	0.0047	0.0064	0.0001
SSC1	272920026	G	A	0.0194	0.0056	0.0077	0
SSC1	272920048	G	A	-	-	-	0.0881
SSC1	272920088	C	T	0.0001	0.0003	0.0004	0.0008
SSC1	272920095	A	C	0	0.0003	0.0006	0.0012
SSC1	272920112	A	G	-	-	0.0659	-
SSC1	272920148	G	A	0.0027	0.0072	0.0107	0
SSC1	272920178	C	T	0.0174	0.0055	0.0077	0
SSC1	272920188	A	T	0.0926	0.1049	0.2141	0.0116
SSC1	272920189	A	T	0.0101	0.018	-	0.0174
SSC1	272920204	A	G	0.0174	0.0296	-	0.0544
SSC1	272920207	T	A	0.0032	0.0001	0.0006	0.0002
SSC1	272920226	A	T	0.0021	0.0054	0.0083	0
SSC1	272920245	A	G	-	-	0.0534	-
SSC1	272920316	T	G	0.1174	0.0894	0.1596	-
SSC1	272920323	G	A	0.1208	0.1025	0.1621	0.0052
SSC1	272920353	T	C	0.0022	0.0057	0.0068	0.0002
SSC1	272920391	C	T	0.0228	0.0069	0.008	0.0009
SSC1	272920461	G	C	0.1295	0.1055	0.1588	0.0132
SSC1	272920466	C	T	0.1125	0.091	0.1234	0.0143
SSC1	272920487	C	T	-	-	-	0.0214
SSC1	272920494	G	A	0.1413	0.1189	0.186	0.0098
SSC1	272920506	A	G	0.0094	-	-	-
SSC1	272920523	A	G	0.1131	0.1216	0.189	0.011
SSC1	272920620	C	T	-	-	-	0.0039
SSC1	272920645	G	A	0.1129	0.0938	0.1383	0.0103
SSC1	272920697	T	C	0.033	-	-	-
SSC1	272920717	C	A	-	-	-	0.0008
SSC1	272920720	A	C	0.0001	0.0199	-	0.0198
SSC1	272920753	C	T	0.0535	0.0783	-	0.2045
SSC1	272920776	A	G	0.0826	0.1378	0.1744	0.1026
SSC1	272920779	A	G	0.0757	0.1437	0.1813	0.1041
SSC1	272920780	T	A	0.0736	0.1394	0.186	0.0849
SSC1	272920852	C	T	0.0147	0.0311	0.0718	0
SSC1	272920910	C	G	0.0002	0.0099	0.0514	0.0068
SSC1	272921001	C	A	-	-	0.0557	-
SSC1	272921024	T	C	-	-	-	0.1231
SSC1	272921027	G	A	0.1267	0.1064	0.0916	0.0995
SSC1	272921111	A	G	0.0043	0.0104	0.0544	0.0278
SSC1	272921120	G	C	0.0686	0.0116	0.0557	0.0269
SSC1	272921169	A	G	0.0695	0.057	0.0552	-
SSC1	272921238	C	T	-	-	0.0557	-
SSC1	272921355	C	T	0.091	-	-	0.0131
SSC1	272921366	A	G	-	-	-	0.0243
SSC1	272921388	C	A	0.1983	0.1504	0.1914	0.0888
SSC1	272921392	G	C	0.0937	0.1454	0.1777	0.0888
SSC1	272921399	A	G	0.0986	0.15	0.1796	0.1007
SSC1	272921517	T	A	-	-	0.0559	-
SSC1	272921544	G	A	0.0687	0.0059	-	0.0036
SSC1	272921576	C	T	0.1248	-	-	-
SSC1	272921584	C	T	0.1621	0.0753	0.0677	0.0925
SSC1	272921712	C	G	-	-	-	0.0312
SSC1	272921777	C	T	-	-	0.1146	-
SSC1	272921840	C	A	0.0864	-	-	-
SSC1	272921841	A	G	-	-	-	0.0296
SSC1	272921888	A	C	-	-	-	0.0242
SSC1	272921890	C	G	-	-	-	0.0147
SSC1	272921898	G	T	0.1632	0.1066	0.1282	0.0976
SSC1	272921904	A	G	0.2357	0.2144	0.3124	0.0991
SSC1	272921952	C	A	0.0694	0.1093	0.1993	0.006
SSC1	272921964	T	C	0.0941	0.0454	0.0824	0.0003
SSC1	272922050	A	G	0.0214	0.0418	0.1299	0.0013
SSC1	272922204	G	C	0.0319	0.059	0.0338	0.0567
SSC1	272922292	G	A	-	0.0007	-	0.0319
SSC1	272922354	G	T	-	0.0857	0.1325	-
SSC1	272922389	A	G	0.1701	0.2327	0.3469	0.0682
SSC1	272922425	C	T	-	-	-	0.0622
SSC1	272922463	T	C	0.2652	0.241	0.3339	0.1236
SSC1	272922472	C	A	0.0751	0.0626	0.0602	-
SSC1	272922608	T	C	0.0446	0.0814	0.1417	0.007
SSC1	272922641	A	G	0.108	0.0533	0.1299	0.0001
SSC1	272922648	C	T	-	-	-	0.047
SSC1	272922725	G	T	0.2592	0.2327	0.3229	0.1098
SSC1	272922732	T	C	0.1547	0.1218	0.1597	0.0494
SSC1	272923106	A	G	0.048	0.0916	0.099	0.0625
SSC1	272923132	A	G	0.0923	0.0374	0.0534	0.0157
SSC1	272923145	G	A	0.0498	0.095	0.0961	0.082
SSC1	272923211	C	T	0.0423	-	-	0.0081
SSC1	272923217	C	T	-	-	-	0.0081
SSC1	272923243	A	G	-	-	-	0.0071
SSC1	272923274	A	G	-	-	-	0.0581
SSC1	272923280	T	G	-	-	-	0.0581
SSC1	272923282	G	A	0.1004	0.1278	0.1059	0.1215
SSC1	272923324	G	A	0.0631	0.1017	0.124	0.0514
SSC1	272923327	G	T	-	-	-	0.0284
SSC1	272923372	C	T	-	-	-	0.0626
SSC1	272923396	C	G	0.2533	0.2131	0.3241	0.0437
SSC1	272923604	G	A	0.0452	0.0926	0.0941	0.0453
SSC1	272923661	T	C	-	-	0.0557	-
SSC1	272923663	T	C	0.0382	-	0.0557	-
SSC1	272923692	A	G	0.0151	0.0144	0.0365	0.0079
SSC1	272923745	T	C	0.1118	0.1132	0.2046	0.0034
SSC1	272923768	T	C	0.0762	0.0875	0.1361	-
SSC1	272923785	T	G	0.1313	0.1057	0.1957	0.0007
SSC1	272923799	C	T	0.0005	-	0.0423	-
SSC1	272923825	T	C	0.0891	0.0982	0.1286	0.0335
SSC1	272923907	A	G	-	-	-	0.0101
SSC1	272923916	G	C	0.0078	0	-	0.0214
SSC1	272923961	A	G	-	-	-	0.0207
SSC1	272923967	T	A	-	-	0.0557	-
SSC1	272924015	G	A	-	-	-	0.0003
SSC1	272924145	C	T	-	-	-	0.026
SSC1	272924150	T	C	-	-	-	0.0207
SSC1	272924160	T	C	0.0619	0.0484	0.0876	0.0081
SSC1	272924209	A	G	0.0037	0.0053	-	0.003
SSC1	272924237	C	T	0.0473	0.0588	0.1063	0.0057
SSC1	272924239	C	T	-	-	-	0
SSC1	272924275	G	A	0.0453	-	0.0544	-
SSC1	272924320	T	C	0.1404	0.1336	0.2386	0.0081
SSC1	272924353	C	T	0.2043	0.2041	0.3372	0.0018
SSC1	272924379	A	C	0.1449	0.1845	0.3058	0.0021
SSC1	272924426	A	G	0.0479	0.0519	0.1975	0.0464
SSC1	272924442	C	A	0.0657	0.0808	0.0983	0.0388
SSC1	272924496	G	A	-	-	-	0.0246
SSC1	272924525	C	G	0.0168	0.0216	-	0.0298
SSC1	272924534	C	A	-	-	-	0.0728
SSC1	272924538	G	A	-	-	-	0.0216
SSC1	272924541	G	A	0.0427	0.0535	0.0993	0.0057
SSC1	272924552	A	G	0.0447	0.0559	0.1036	0.0059
SSC1	272924565	T	G	-	-	0.0479	-
SSC1	272924616	G	T	0.0423	0.0553	0.0922	0.0001
SSC1	272924638	C	T	0.1051	0.1305	0.1009	0.1106
SSC1	272924655	C	T	0.0375	0.0481	0.1765	0.0491
SSC1	272924663	C	T	0.0645	0.0792	0.1079	0.0527
SSC1	272924678	C	T	0.0284	0.0136	0.0557	0.0115
SSC1	272924702	G	A	0.0113	0.0145	-	0.0215
SSC1	272924710	A	G	0.0414	0.0286	0.0557	0.0004
SSC1	272924724	C	T	-	-	-	0.0179
SSC1	272924737	G	A	0.0804	0.0978	0.2153	0.0024
SSC1	272924834	G	T	0.2229	0.2227	0.3123	0.107
SSC1	272924836	C	T	-	-	-	0.1443
SSC1	272924856	G	A	0.0292	0.0356	0.0505	0.0002
SSC1	272924861	C	T	0.0119	0.0151	-	0.0219
SSC1	272924886	G	T	0.0142	0.0179	-	0.036
SSC1	272924889	T	C	0.208	0.2071	0.3279	0.0271
SSC1	272924943	A	C	0.0611	0.0766	0.1454	0.0065
SSC1	272924947	A	C	-	-	-	0.0057
SSC1	272924952	C	A	0.1418	0.1406	0.1822	0.029
SSC1	272924996	T	C	0.2228	0.2206	0.3203	0.0262
SSC1	272925048	C	T	0.0095	0.0226	-	0.0492
SSC1	272925265	G	A	0.1083	0.0889	0.1066	0.0899
SSC1	272925419	G	T	-	-	-	0.1443
SSC1	272925452	C	A	-	-	-	0.0051
SSC1	272925463	A	G	0.0186	0.0243	0.0519	0.0002
SSC1	272925469	C	A	0.0641	0.0874	0.0931	0.0254
SSC1	272925470	C	T	0.0177	0.0218	-	0.047
SSC1	272925487	C	T	0.0505	0.0452	0.0476	0.0293
SSC1	272925512	T	A	0.0978	0.0802	0.0889	0.0258
SSC1	272925516	G	A	-	-	-	0.1292
SSC1	272925526	G	A	-	-	-	0.1715
SSC1	272925577	A	T	0.0317	0.0288	0.0226	-
SSC1	272925644	A	G	0.0008	0.0015	-	0.0056
SSC1	272925664	C	T	-	0.018	-	0.0367
SSC1	272925672	G	C	-	-	-	0.0216
SSC1	272925785	G	A	0.1123	0.0956	0.0931	0.1175
SSC1	272925864	A	G	-	-	0.1361	-
SSC1	272925933	T	C	0.0516	0.0626	-	0.1501
SSC1	272926005	C	T	-	-	-	0.0002
SSC1	272926006	A	G	0.1153	0.1572	0.2264	0.0336
SSC1	272926023	G	A	-	-	-	0.2182
SSC1	272926113	C	T	0.0832	0.0665	-	0.1919
SSC1	272926161	A	C	0.0689	0.0509	0.0136	0.1525
SSC1	272926172	C	T	0.0178	0.0324	0.0013	0.2263
SSC1	272926181	A	G	0.002	0	-	0.0175
SSC1	272926214	T	C	0.0126	0.008	0.0205	0.0417
SSC1	272926217	T	C	0.1256	0.0955	0.124	0.0333
SSC1	272926234	G	A	0.037	0.0292	0.0012	0.1563
SSC1	272926355	C	T	0.0352	0.0265	0.0687	0.0039
SSC1	272926409	A	G	0.0794	0.0572	0.1325	-
SSC1	272926427	C	T	0.0018	0.0032	0.0557	0.1191
SSC1	272926527	T	C	-	-	-	0.0616
SSC1	272926733	C	G	-	0.0008	-	0.0034
SSC1	272926814	G	A	0.0082	0.0032	0.0426	0.0362
SSC1	272926902	A	G	0.0201	0.0094	0.0001	-
SSC1	272926911	G	A	0.0853	0.0753	0.0608	0.0774
SSC1	272927001	G	C	0.0018	0.0054	-	0.0583
SSC1	272927045	A	C	0.079	0.1087	0.1335	0.084
SSC1	272927125	A	G	0.0255	0.0136	0.038	0.0048
SSC1	272927130	C	T	-	-	-	0.1156
SSC1	272927143	T	C	-	-	-	0.1359
SSC1	272927147	G	C	-	-	-	0.1086
SSC1	272927155	G	T	-	-	-	0.0091
SSC1	272927185	T	C	-	-	-	0.1099
SSC1	272927198	A	G	-	-	-	0.1314
SSC1	272927232	A	C	0.1126	-	-	0.1118
SSC1	272927302	T	C	0.0806	0.1134	0.1254	0.0422
SSC1	272927366	T	C	0.0803	0.121	0.124	0.0684
SSC1	272927368	C	T	0.1986	0.121	0.124	0.0684
SSC1	272927417	G	A	0.0912	0.1299	0.1209	0.0931
SSC1	272927428	C	T	0.088	0.1256	0.1127	0.094
SSC1	272927455	G	A	0.0001	0.0014	-	0.0834
SSC1	272927458	G	A	-	-	-	0.1047
SSC1	272927483	C	T	0.1923	0.1177	0.1206	0.0635
SSC1	272927492	G	A	0.0016	0.0055	-	0.0406
SSC1	272927518	A	T	0.1451	-	-	-
SSC1	272927520	A	T	0.1702	0.1141	0.1342	0.0649
SSC1	272927533	T	C	0.1703	0.1	0.1361	0.0559
SSC1	272927561	C	T	0.1785	0.1263	0.1237	0.0831
SSC1	272927572	A	G	0.0516	0.0265	0.0713	0.0055
SSC1	272927702	G	A	-	-	-	0.0152
SSC1	272927728	T	C	0.0184	0.0051	0	0
SSC1	272927743	A	C	0.0319	0.1015	0.0951	0.0823
SSC1	272927754	A	G	0.0763	0.1231	0.1916	0.0163
SSC1	272927766	C	T	0.0005	0.0025	0.0467	0.085
SSC1	272927810	C	T	0.0709	0.1066	0.1226	0.0488
SSC1	272927860	T	G	0.0067	0.0169	0.0404	0.0237
SSC1	272927865	T	C	0.0509	0.0905	0.1853	0.0009
SSC1	272927883	G	A	-	-	-	0.0767
SSC1	272927990	G	A	0.1386	0.092	0.1835	0
SSC1	272928020	A	G	0.0001	0.0063	0.0039	0.0016
SSC1	272928162	T	C	0.1415	0.0963	0.1784	0.0013
SSC1	272928201	C	T	0.0014	0.0023	-	0.0942
SSC1	272928349	A	G	0.0042	0.0115	0.0237	0.0325
SSC1	272928350	A	G	-	-	-	0.022
SSC1	272928441	A	G	0.0846	0.1203	0.1399	0.099
SSC1	272928530	T	C	0.0004	0.0029	0.0295	0.0333
SSC1	272928562	C	T	0.0017	0.0029	0.0286	0.0303
SSC1	272928563	A	G	0.1339	0.1265	0.1473	0.0596
SSC1	272928570	T	C	0.01	0.0252	0.0387	0.0001
SSC1	272928633	C	T	-	-	-	0.093
SSC1	272928659	G	A	-	-	-	0.0812
SSC1	272928713	T	C	0.0596	0.041	0.0353	0.0449
SSC1	272928766	C	G	0.0536	0.0898	0.1638	0.0129
SSC1	272928806	T	C	0.0502	0.1082	0.1593	0.0424
SSC1	272928807	C	T	0.0502	0.1082	0.1593	0.0424
SSC1	272928884	C	T	0.0241	0.0444	0.162	0.0401
SSC1	272928886	A	G	0.1413	0.0923	0.1413	0.0004
SSC1	272928899	T	G	0.0247	0.0456	0.162	0.0401
SSC1	272928951	C	T	-	-	-	0.0836
SSC1	272928962	C	G	0.1285	0.0774	0.1593	0.0002
SSC1	272929005	A	G	0.0803	0.0256	-	0.0243
SSC1	272929010	G	T	0.0813	0.0673	0.0497	0.0977
SSC1	272929073	T	C	0.119	0.0636	0.1429	0.0001
SSC1	272929075	C	T	0.0302	0.0315	0.1656	0.0796
SSC1	272929083	T	C	0.0756	0.0199	0.0237	0
SSC1	272929084	G	A	-	-	-	0.0742
SSC1	272929168	C	T	0.0319	0.0774	0.1583	0
SSC1	272929237	G	A	0.0713	0.0755	0.1583	0.0016
SSC1	272929240	T	C	0.1106	0.0781	0.161	0.0002
SSC1	272929242	G	A	0.1078	0.0746	0.1496	0.0002
SSC1	272929249	G	A	0.0234	0.0436	0.1619	0.0526
SSC1	272929280	C	T	0.006	0.0149	0.0237	0.0088
SSC1	272929282	C	G	-	-	0.1348	-
SSC1	272929319	G	A	-	-	-	0.1727
SSC1	272929324	T	C	-	-	0.1361	-
SSC1	272929427	T	C	0.1281	-	0.1348	-
SSC1	272929456	G	A	0.124	0.08	0.0754	0.049
SSC1	272929468	C	G	-	-	0.1361	-
SSC1	272929507	G	A	0.1925	-	0.1452	-
SSC1	272929588	T	C	0.1239	0.0818	0.0724	0.0622
SSC1	272929594	G	A	-	-	0.1325	-
SSC1	272929609	A	G	0.0283	-	0.1361	-
SSC1	272929653	A	G	0.0245	0.0125	0.0008	-
SSC1	272929658	T	C	-	-	0.1361	-
SSC1	272929667	A	C	-	-	0.1361	-
SSC1	272929814	C	T	-	-	0.1361	-
SSC1	272929825	C	T	-	-	-	0.0764
SSC1	272929826	G	A	-	-	-	0.017
SSC1	272929870	C	T	0.0761	-	-	-
SSC1	272930061	A	G	0.0709	-	-	-
SSC1	272930132	C	T	0.1261	-	0.1159	-
SSC1	272930235	A	G	0.0469	-	-	-
SSC1	272930357	C	G	0.0766	-	-	-
SSC1	272930414	A	G	0.0694	-	-	-
SSC1	272930531	T	C	-	-	-	0.0242
SSC1	272930691	T	A	0.0029	0.0077	-	0.1418
SSC1	272930707	C	G	-	-	-	0.0038
SSC1	272930719	T	C	0.0696	-	-	0.0038
SSC1	272930819	A	G	0.1264	0.0764	0.0777	0.0227
SSC1	272930822	G	A	0.005	0.0112	-	0.1572
SSC1	272930890	G	C	-	-	-	0.0308
SSC1	272930942	T	C	0.0746	-	-	-
SSC1	272930957	A	G	0.0523	-	-	-
SSC1	272931062	G	A	0.0216	0.0232	-	0.0255
SSC1	272931142	G	T	0.1162	0.0696	0.0723	0.0205
SSC1	272931152	A	G	0.0507	-	-	-
SSC1	272931280	T	A	-	-	-	0.0059
SSC1	272931281	T	A	0.0219	0.0382	0.1359	0.0159
SSC1	272931354	G	T	-	-	-	0.0038
SSC1	272931489	G	A	-	-	0.1361	-
SSC1	272931584	C	G	-	-	-	0.0046
SSC1	272931585	T	G	-	-	-	0.0046
SSC1	272931641	C	T	0.0004	0.0001	0.0014	-
SSC1	272931676	G	A	-	-	-	0.0933
SSC1	272931747	G	A	0.0006	0.0004	0.0044	0.0104
SSC1	272931804	G	T	0.0654	-	-	-
SSC1	272931910	C	T	-	-	-	0.0115
SSC1	272931945	G	A	-	-	-	0.0504
SSC1	272931947	A	G	0.0654	0.0485	0.0407	0.0392
SSC1	272932020	C	A	-	-	0.1294	-
SSC1	272932024	G	A	0.0045	0.0016	-	0.0072
SSC1	272932080	T	C	0.053	0.0074	0.034	0.0293
SSC1	272932084	T	A	0.054	0.0084	0.035	0.0263
SSC1	272932130	G	A	0.0361	-	0.1361	-
SSC1	272932214	C	T	0.0075	0.004	-	0.0115
SSC1	272932236	T	C	0.0004	0.0003	-	0.0008
SSC1	272932353	C	A	0	0.0014	-	0.0061
SSC1	272932411	T	A	0.016	0.0014	-	0.0063
SSC1	272932454	A	G	0.0205	0.0034	0.0266	0.0765
SSC1	272932503	C	T	0.0026	0.0017	0.0342	0.0033
SSC1	272932517	G	A	0.0397	0.0135	0.0266	0.0106
SSC1	272932518	T	C	0.0208	0.008	0.0484	0.0433
SSC1	272932542	T	C	0.0565	0.0128	0.0263	0.0119
SSC1	272932543	G	A	0.0001	0.0008	-	0.0026
SSC1	272932546	A	G	0.0151	0.0049	0	0.0006
SSC1	272932548	T	C	0.1331	-	0.1299	-
SSC1	272932570	A	G	0.0375	0.0198	0.0602	0.0002
SSC1	272932579	G	A	0	0.0018	-	0.0095
SSC1	272932623	T	C	-	-	-	0.0933
SSC1	272932717	C	T	0.0081	0.0112	0.0269	0.0155
SSC1	272932772	A	G	0.1469	-	-	0.0976
SSC1	272932785	A	C	0.0061	0.0029	-	0.0067
SSC1	272932842	A	G	0.0584	0.0157	0.026	0.0033
SSC1	272932844	G	A	0.025	0.0448	0.0369	0.0671
SSC1	272932856	C	T	-	-	-	0.1286
SSC1	272932916	C	T	-	-	0.1518	-
SSC1	272932917	G	A	0.0172	0.0114	-	0.0938
SSC1	272933186	C	T	-	-	0.1145	-
SSC1	272933197	T	C	0.0338	0.0122	0.0643	0.103
SSC1	272933202	C	T	0.003	0.0144	0.0779	0.0997
SSC1	272933273	T	C	0.0051	0.0003	0.0463	0.182
SSC1	272933504	G	A	-	-	-	0.0156
SSC1	272933511	C	A	-	-	-	0.11
SSC1	272933523	C	T	0.0466	0.0678	-	0.2273
SSC1	272933538	A	G	0.0308	0.0038	0.0683	0.1948
SSC1	272933593	G	A	0.0126	0.002	0	-
SSC1	272933665	G	A	0.0291	0.0128	0.0024	-
SSC1	272933688	C	T	-	-	-	0.0242
SSC1	272933691	G	C	-	-	-	0.0012
SSC1	272933702	G	A	-	-	-	0.0541
SSC1	272933709	G	A	0.1663	-	0.1394	-
SSC1	272933883	C	T	0.0229	0.0004	0	0.0438
SSC1	272933930	A	C	0.0325	0.0222	0.0455	0.0718
SSC1	272933931	C	T	0.0055	0.0033	0.0025	0.0063
SSC1	272933934	T	C	0.0185	0.0008	0.0002	0.0052
SSC1	272934067	T	C	0.0533	0.0261	0.0965	0.0294
SSC1	272934098	A	G	0.0068	-	-	0.1186
SSC1	272934099	G	A	0.0075	-	-	0.1249
SSC1	272934103	G	A	-	-	-	0.074
SSC1	272934166	C	T	-	-	-	0.1072
SSC1	272934197	A	G	0.027	0.0081	0.0768	0.1671
SSC1	272934251	C	T	-	-	-	0.0014
SSC1	272934264	G	A	0.0241	0.0131	-	0.0045
SSC1	272934361	T	C	0.0001	0.0117	0.0411	0.0704
SSC1	272934441	G	A	0.0206	0.0041	0.0009	0.0005
SSC1	272934475	G	C	0.0234	0.0086	0	-
SSC1	272934518	C	T	0.0096	0.0002	0	0.0815
SSC1	272934675	T	C	0.0047	0.0006	0.0005	0.0001
SSC1	272934734	C	T	0.0008	0.0085	0.037	0.0109
SSC1	272935055	C	T	0.1265	-	-	0.1446
SSC1	272935056	A	G	0.1031	0.0432	0.0669	0
SSC1	272935076	C	T	-	-	-	0.1123
SSC1	272935119	G	A	-	-	-	0.1069
SSC1	272935146	C	T	-	-	-	0.1395
SSC1	272935150	C	T	0.1507	-	-	0.1212
SSC1	272935167	A	C	-	-	0.1391	-
SSC1	272935254	G	A	-	-	-	0.1189
SSC1	272935444	T	C	0.1046	-	-	0.118
SSC1	272935517	C	G	0.0812	-	-	-
SSC1	272935541	A	G	0.075	-	-	-
SSC1	272935611	C	T	0.056	0.0293	0.0978	0.0204
SSC1	272935657	C	T	-	-	-	0.1104
SSC1	272935668	G	A	-	-	-	0.0973
SSC1	272935719	G	C	0.0133	0.0357	0.0802	0.0071
SSC1	272935791	G	A	-	-	0.1325	-
SSC1	272935794	C	A	-	-	-	0.1128
SSC1	272935847	T	C	0.1164	0.0974	0.0978	0.1028
SSC1	272935874	G	A	0.05	-	-	-
SSC1	272936036	C	T	0.0023	0.0036	-	0.0003
SSC1	272936040	A	G	0.0319	0.0037	-	0.0003
SSC1	272936055	A	G	0.0242	0.0001	-	0.0067
SSC1	272936141	G	A	-	-	0.1361	-
SSC1	272936151	G	A	0.0328	-	0.1348	-
SSC1	272936185	T	C	0.11	0.0457	-	0.0202
SSC1	272936223	G	A	0.0483	0.0291	0.0303	0.0019
SSC1	272936328	G	A	0.0896	0.0432	0.0238	0.0321
SSC1	272936353	C	T	0.0123	0.0313	0.0256	0.0074
SSC1	272936445	A	C	0.017	0.0283	-	0.0489
SSC1	272936450	A	G	-	-	0.1361	-
SSC1	272936468	A	C	0.0161	0.0273	-	0.0381
SSC1	272936709	A	T	0.1225	0.0759	0.0886	0.0699
SSC1	272936851	C	A	-	-	-	0.0721
SSC1	272936974	A	G	0.0801	0.042	0.0274	0.0217
SSC1	272936993	A	G	0.0011	0.0062	0.0253	0.0594
SSC1	272937081	A	G	0.0987	-	-	-
SSC1	272937228	T	C	0.0741	0.0642	0.0619	-
SSC1	272937233	C	T	0.0117	0.0264	0.0337	0.0023
SSC1	272937246	T	C	0.1303	0.0818	0.0589	0.05
SSC1	272937320	A	G	0.067	0.1016	0.1916	-
SSC1	272937347	G	A	0.0204	0.0381	0.1017	0.0339
SSC1	272937511	C	T	0.0017	0.0003	-	0.0575
SSC1	272937559	C	T	0.132	-	-	-
SSC1	272937582	C	T	0.0042	0.0134	-	0.0029
SSC1	272937610	C	A	0.0246	0.0435	-	0.1161
SSC1	272937694	G	A	0.0506	0.0912	0.0342	0.2602
SSC1	272937709	T	C	0.0962	-	-	-
SSC1	272937880	G	A	0.0339	0.071	0.0678	0.026
SSC1	272938000	G	C	0.0329	0.0289	0.029	-
SSC1	272938006	C	T	0.0234	0.0465	0.1118	0.0171
SSC1	272938018	T	C	-	-	-	0.0385
SSC1	272938035	G	A	0.0574	0.0294	0.062	0.018
SSC1	272938105	C	T	-	-	-	0.016
SSC1	272938106	C	G	-	-	-	0.016
SSC1	272938130	C	T	0.1067	0.0539	0.0784	0.0012
SSC1	272938163	C	T	-	-	-	0.0945
SSC1	272938267	C	G	0.0391	0.0621	0.1556	0.0251
SSC1	272938413	A	G	0.0765	0.0503	0.1592	0.0201
SSC1	272938464	C	A	0.0557	-	-	-
SSC1	272938578	A	C	0.0364	0.0523	0.1547	0.0539
SSC1	272938676	A	G	0.0812	0.053	0.1547	0.0493
SSC1	272938686	C	G	0.0033	0.0061	-	0.0042
SSC1	272938763	C	T	0.0176	0.0022	-	0.0316
SSC1	272938787	A	G	0.0001	0.0015	-	0.0256
SSC1	272938799	G	A	0.0135	0.0015	-	0.0256
SSC1	272938836	G	A	0	0.0018	-	0.0316
SSC1	272938901	G	A	-	-	-	0.0117
SSC1	272939000	C	T	-	-	-	0.0131
SSC1	272939001	C	A	0.0398	0.0106	-	0
SSC1	272939024	G	A	-	-	-	0.0108
SSC1	272939029	A	C	-	-	0.1246	-
SSC1	272939043	C	T	0.0199	-	-	0.0192
SSC1	272939069	A	G	0.0679	-	-	0.103
SSC1	272939110	G	A	0.0525	0.0154	-	0.002
SSC1	272939119	C	T	0.0043	0.0074	-	0.0008
SSC1	272939141	A	G	0.0119	0.0081	-	0.0024
SSC1	272939153	C	T	0.0172	0.0072	-	0.0029
SSC1	272939157	C	G	0.0388	0.0078	-	0.0021
SSC1	272939160	A	G	0.0164	0.0095	-	0.0021
SSC1	272939170	A	G	0.0406	0.0063	-	0.0031
SSC1	272939228	G	T	0.0226	0.0061	-	0.0042
SSC1	272939301	T	C	-	-	-	0.0968
SSC1	272939342	T	C	0.0331	0.0399	0.0928	-
SSC1	272939343	G	A	0.0353	0.0424	0.0979	-
SSC1	272939345	T	C	0.0385	0.0387	0.0979	-
SSC1	272939348	T	C	0.0506	0.0416	0.0997	0.0145
SSC1	272939411	A	G	0.0316	-	-	-
SSC1	272939479	C	T	-	0.0001	-	0.0232
SSC1	272939505	T	C	0.0666	-	-	-
SSC1	272939553	G	A	0.0098	0.0026	-	0.0011
SSC1	272939565	A	G	0.0006	0.0026	-	0.0011
SSC1	272939588	C	T	0.1461	-	-	0.1838
SSC1	272939609	A	G	0.0221	-	-	-
SSC1	272939628	A	G	0.0775	-	-	-
SSC1	272939707	C	T	0	0.002	0.0051	0.0008
SSC1	272939711	C	T	-	-	-	0.0394
SSC1	272940353	C	T	0.0452	0.0274	0.0131	-

## Sheet: Table S5
Table S5. Results of the association analyses with production traits in Italian Large White pigs.
Phenotype	Chromosome	Position	TYPE	Minor allele	Major allele	MAF	Beta of association	p-value
ADG	SSC1	272894214	SNV	A	G	0.052	-5.628	0.381
ADG	SSC1	272894239	SNV	T	C	0.057	-6.04	0.327
ADG	SSC1	272894325	SNV	A	G	0.052	-5.628	0.381
ADG	SSC1	272894384	SNV	T	C	0.052	-5.628	0.381
ADG	SSC1	272894391	SNV	T	C	0.052	-5.628	0.381
ADG	SSC1	272894435	SNV	G	A	0.052	-5.628	0.381
ADG	SSC1	272894532	SNV	G	C	0.052	-5.628	0.381
ADG	SSC1	272894613	SNV	A	G	0.057	-6.04	0.327
ADG	SSC1	272894620	SNV	G	T	0.052	-5.628	0.381
ADG	SSC1	272894737	SNV	T	C	0.052	-5.628	0.381
ADG	SSC1	272894775	SNV	G	T	0.052	-5.628	0.381
ADG	SSC1	272894847	SNV	G	A	0.052	-5.628	0.381
ADG	SSC1	272894858	SNV	A	C	0.052	-5.628	0.381
ADG	SSC1	272895160	SNV	A	G	0.052	-5.628	0.381
ADG	SSC1	272895245	SNV	T	C	0.052	-5.628	0.381
ADG	SSC1	272895432	SNV	C	T	0.052	-5.628	0.381
ADG	SSC1	272895543	SNV	G	A	0.052	-5.628	0.381
ADG	SSC1	272895584	SNV	C	A	0.063	-9.403	0.105
ADG	SSC1	272895649	SNV	C	T	0.052	-5.628	0.381
ADG	SSC1	272895654	SNV	G	T	0.052	-5.628	0.381
ADG	SSC1	272895677	SNV	C	T	0.052	-5.628	0.381
ADG	SSC1	272895727	SNV	T	C	0.052	-5.628	0.381
ADG	SSC1	272895771	SNV	G	A	0.063	-9.403	0.105
ADG	SSC1	272895804	SNV	G	C	0.052	-12.223	0.0426
ADG	SSC1	272895812	SNV	G	C	0.052	-12.223	0.0426
ADG	SSC1	272895838	SNV	C	T	0.063	-9.403	0.105
ADG	SSC1	272895847	SNV	C	T	0.063	-9.403	0.105
ADG	SSC1	272895868	SNV	C	T	0.063	-9.403	0.105
ADG	SSC1	272895968	SNV	C	T	0.052	-5.628	0.381
ADG	SSC1	272896037	SNV	T	C	0.052	-12.223	0.0426
ADG	SSC1	272896184	SNV	C	G	0.052	-5.628	0.381
ADG	SSC1	272896378	SNV	C	T	0.063	-9.403	0.105
ADG	SSC1	272896382	SNV	T	C	0.052	-5.628	0.381
ADG	SSC1	272896529	SNV	G	C	0.052	-5.628	0.381
ADG	SSC1	272896595	SNV	T	C	0.052	-5.628	0.381
ADG	SSC1	272896596	SNV	G	C	0.052	-5.628	0.381
ADG	SSC1	272896702	SNV	T	C	0.052	-5.628	0.381
ADG	SSC1	272896718	SNV	C	T	0.052	-5.628	0.381
ADG	SSC1	272896720	SNV	T	C	0.052	-5.628	0.381
ADG	SSC1	272896834	SNV	C	T	0.069	-9.609	0.0885
ADG	SSC1	272896903	SNV	A	G	0.052	-5.628	0.381
ADG	SSC1	272897194	SNV	G	A	0.103	-5.632	0.214
ADG	SSC1	272897263	SNV	C	T	0.052	-6.204	0.357
ADG	SSC1	272897267	SNV	G	A	0.052	-6.204	0.357
ADG	SSC1	272897285	SNV	T	C	0.052	-6.204	0.357
ADG	SSC1	272897353	SNV	T	C	0.052	-6.204	0.357
ADG	SSC1	272897368	SNV	G	A	0.052	-6.204	0.357
ADG	SSC1	272897792	SNV	G	A	0.379	1.227	0.683
ADG	SSC1	272898371	SNV	C	T	0.052	-5.628	0.381
ADG	SSC1	272898435	SNV	A	G	0.069	-9.609	0.0885
ADG	SSC1	272898604	SNV	T	G	0.069	-9.609	0.0885
ADG	SSC1	272898622	SNV	C	T	0.052	-5.628	0.381
ADG	SSC1	272898648	SNV	T	C	0.057	-6.04	0.327
ADG	SSC1	272898775	SNV	C	T	0.057	-2.949	0.581
ADG	SSC1	272898823	SNV	C	A	0.069	-6.025	0.225
ADG	SSC1	272898923	SNV	T	A	0.063	-7.136	0.207
ADG	SSC1	272898936	SNV	C	T	0.057	-6.04	0.327
ADG	SSC1	272899120	SNV	A	G	0.057	-6.04	0.327
ADG	SSC1	272899137	SNV	G	A	0.069	-9.609	0.0885
ADG	SSC1	272899196	SNV	T	G	0.057	-6.04	0.327
ADG	SSC1	272899213	SNV	T	C	0.057	-6.04	0.327
ADG	SSC1	272899281	SV	I	D	0.057	-6.04	0.327
ADG	SSC1	272899290	SNV	C	T	0.063	-9.403	0.105
ADG	SSC1	272899353	SNV	C	T	0.052	-5.628	0.381
ADG	SSC1	272899396	SNV	A	G	0.063	-9.403	0.105
ADG	SSC1	272899453	SNV	A	T	0.069	-9.609	0.0885
ADG	SSC1	272899485	SNV	C	G	0.069	-9.609	0.0885
ADG	SSC1	272899525	SNV	A	C	0.052	-5.628	0.381
ADG	SSC1	272899586	SNV	T	C	0.052	-5.628	0.381
ADG	SSC1	272899648	SNV	C	T	0.052	-5.628	0.381
ADG	SSC1	272899682	SNV	T	C	0.052	-5.628	0.381
ADG	SSC1	272899690	SNV	A	G	0.052	-5.628	0.381
ADG	SSC1	272899958	SNV	A	T	0.052	-5.628	0.381
ADG	SSC1	272900014	SNV	T	C	0.052	-5.628	0.381
ADG	SSC1	272900064	SNV	C	T	0.052	-5.628	0.381
ADG	SSC1	272900167	SNV	G	A	0.069	-9.609	0.0885
ADG	SSC1	272900207	SNV	C	G	0.04	0.54	0.934
ADG	SSC1	272900207	SV	I	D	0.052	-5.628	0.381
ADG	SSC1	272900262	SNV	C	T	0.052	-5.628	0.381
ADG	SSC1	272900480	SNV	A	G	0.052	-5.628	0.381
ADG	SSC1	272900968	SNV	C	A	0.144	-9.383	0.0157
ADG	SSC1	272901035	SNV	G	A	0.052	-5.628	0.381
ADG	SSC1	272901065	SNV	T	C	0.063	-9.403	0.105
ADG	SSC1	272901070	SNV	C	T	0.063	-9.403	0.105
ADG	SSC1	272901078	SNV	A	G	0.063	-9.403	0.105
ADG	SSC1	272901261	SNV	G	A	0.069	-9.609	0.0885
ADG	SSC1	272901262	SNV	C	A	0.069	-9.609	0.0885
ADG	SSC1	272901268	SNV	G	A	0.063	-9.403	0.105
ADG	SSC1	272901272	SNV	A	G	0.063	-9.403	0.105
ADG	SSC1	272901295	SNV	T	C	0.052	-5.628	0.381
ADG	SSC1	272901588	SNV	T	C	0.052	-5.628	0.381
ADG	SSC1	272901898	SNV	A	G	0.052	-5.628	0.381
ADG	SSC1	272901929	SNV	C	T	0.069	-9.609	0.0885
ADG	SSC1	272901964	SNV	C	G	0.052	-5.628	0.381
ADG	SSC1	272902030	SNV	C	A	0.057	2.876	0.589
ADG	SSC1	272902032	SNV	T	C	0.052	-5.628	0.381
ADG	SSC1	272902046	SNV	T	G	0.052	-5.628	0.381
ADG	SSC1	272902076	SNV	G	T	0.069	-9.609	0.0885
ADG	SSC1	272902112	SNV	T	C	0.034	-12.673	0.1
ADG	SSC1	272902271	SNV	A	G	0.052	-5.628	0.381
ADG	SSC1	272902291	SNV	A	G	0.052	-5.628	0.381
ADG	SSC1	272902294	SNV	C	T	0.052	-5.628	0.381
ADG	SSC1	272902351	SNV	T	G	0.057	-5.477	0.314
ADG	SSC1	272902461	SNV	G	A	0.023	-4.97	0.562
ADG	SSC1	272902496	SNV	A	G	0.259	-0.031	0.993
ADG	SSC1	272902521	SNV	T	C	0.052	-5.628	0.381
ADG	SSC1	272902541	SNV	T	C	0.046	-8.533	0.212
ADG	SSC1	272902554	SNV	A	G	0.069	-6.359	0.251
ADG	SSC1	272902565	SNV	G	A	0.063	-9.403	0.105
ADG	SSC1	272902623	SNV	A	G	0.063	-9.403	0.105
ADG	SSC1	272902738	SNV	T	C	0.057	-6.04	0.327
ADG	SSC1	272902759	SNV	G	A	0.057	-6.04	0.327
ADG	SSC1	272902774	SNV	C	T	0.144	-9.383	0.0157
ADG	SSC1	272902845	SNV	A	G	0.052	-5.628	0.381
ADG	SSC1	272903137	SNV	T	G	0.069	-9.609	0.0885
ADG	SSC1	272903279	SNV	A	G	0.069	-9.609	0.0885
ADG	SSC1	272903322	SNV	A	C	0.052	-5.628	0.381
ADG	SSC1	272903515	SNV	T	A	0.052	-5.628	0.381
ADG	SSC1	272903564	SNV	T	C	0.092	-9.318	0.0348
ADG	SSC1	272903664	SNV	G	A	0.075	-7.256	0.134
ADG	SSC1	272903679	SNV	A	G	0.126	-7.659	0.0635
ADG	SSC1	272903755	SNV	T	G	0.144	-9.383	0.0157
ADG	SSC1	272903798	SNV	C	T	0.282	-0.353	0.912
ADG	SSC1	272903860	SNV	A	C	0.075	-7.256	0.134
ADG	SSC1	272903950	SNV	C	A	0.075	-7.256	0.134
ADG	SSC1	272903998	SNV	A	G	0.075	-7.256	0.134
ADG	SSC1	272904001	SV	D	I	0.075	-7.256	0.134
ADG	SSC1	272904049	SNV	C	T	0.024	-19.89	0.00646
ADG	SSC1	272904388	SNV	G	T	0.144	-9.383	0.0157
ADG	SSC1	272904395	SNV	A	C	0.08	-7.441	0.116
ADG	SSC1	272904466	SNV	T	C	0.08	-7.441	0.116
ADG	SSC1	272904618	SNV	G	T	0.075	-7.256	0.134
ADG	SSC1	272904696	SNV	C	T	0.063	-9.403	0.105
ADG	SSC1	272904709	SNV	C	T	0.075	-7.256	0.134
ADG	SSC1	272904877	SNV	A	T	0.08	-7.441	0.116
ADG	SSC1	272904910	SNV	A	G	0.144	-9.383	0.0157
ADG	SSC1	272905170	SNV	T	C	0.063	-9.403	0.105
ADG	SSC1	272905215	SNV	G	A	0.144	-9.383	0.0157
ADG	SSC1	272905245	SNV	T	C	0.052	-5.628	0.381
ADG	SSC1	272905284	SNV	A	G	0.144	-9.383	0.0157
ADG	SSC1	272905494	SNV	A	G	0.138	-9.186	0.0191
ADG	SSC1	272905544	SNV	A	G	0.063	-9.403	0.105
ADG	SSC1	272905550	SNV	C	T	0.04	-6.727	0.33
ADG	SSC1	272905558	SNV	A	G	0.075	-7.256	0.134
ADG	SSC1	272905590	SNV	C	A	0.075	-7.256	0.134
ADG	SSC1	272905675	SNV	G	T	0.075	-7.256	0.134
ADG	SSC1	272905694	SNV	G	A	0.144	-9.383	0.0157
ADG	SSC1	272905702	SNV	T	A	0.144	-9.383	0.0157
ADG	SSC1	272905704	SNV	A	G	0.069	-9.609	0.0885
ADG	SSC1	272905713	SNV	A	G	0.149	-8.283	0.0309
ADG	SSC1	272905733	SNV	G	T	0.098	-10.52	0.0317
ADG	SSC1	272905735	SNV	C	T	0.132	-11.951	0.00347
ADG	SSC1	272905757	SNV	T	C	0.075	-7.256	0.134
ADG	SSC1	272905805	SNV	T	C	0.144	-9.383	0.0157
ADG	SSC1	272905813	SNV	A	G	0.063	-9.403	0.105
ADG	SSC1	272905953	SNV	G	A	0.144	-9.383	0.0157
ADG	SSC1	272905960	SNV	T	A	0.069	-9.609	0.0885
ADG	SSC1	272906016	SNV	G	A	0.144	-9.383	0.0157
ADG	SSC1	272906111	SNV	G	A	0.144	-9.383	0.0157
ADG	SSC1	272906242	SNV	G	A	0.144	-9.383	0.0157
ADG	SSC1	272906246	SNV	A	G	0.144	-9.383	0.0157
ADG	SSC1	272906347	SV	D	I	0.069	-11.046	0.045
ADG	SSC1	272906410	SNV	A	T	0.138	-9.134	0.0207
ADG	SSC1	272906414	SNV	A	G	0.063	-9.403	0.105
ADG	SSC1	272906463	SNV	C	T	0.144	-9.383	0.0157
ADG	SSC1	272906491	SNV	A	G	0.138	-9.134	0.0207
ADG	SSC1	272906508	SV	D	I	0.144	-9.383	0.0157
ADG	SSC1	272906783	SNV	T	G	0.138	-9.186	0.0191
ADG	SSC1	272906796	SNV	A	C	0.063	-9.403	0.105
ADG	SSC1	272906816	SNV	T	C	0.063	-9.403	0.105
ADG	SSC1	272906863	SNV	C	T	0.144	-9.383	0.0157
ADG	SSC1	272906875	SNV	G	A	0.069	-9.609	0.0885
ADG	SSC1	272906939	SNV	C	A	0.144	-9.383	0.0157
ADG	SSC1	272906965	SNV	G	A	0.069	-9.609	0.0885
ADG	SSC1	272907008	SNV	T	C	0.063	-9.403	0.105
ADG	SSC1	272907035	SNV	T	C	0.069	-9.609	0.0885
ADG	SSC1	272907037	SNV	A	G	0.144	-9.383	0.0157
ADG	SSC1	272907051	SNV	C	T	0.144	-9.383	0.0157
ADG	SSC1	272907078	SNV	T	C	0.144	-9.383	0.0157
ADG	SSC1	272907081	SNV	C	A	0.144	-9.383	0.0157
ADG	SSC1	272907087	SNV	T	C	0.126	-7.659	0.0635
ADG	SSC1	272907110	SNV	A	C	0.144	-9.383	0.0157
ADG	SSC1	272907125	SNV	C	T	0.144	-9.383	0.0157
ADG	SSC1	272907131	SNV	T	C	0.138	-9.193	0.0184
ADG	SSC1	272907148	SNV	A	G	0.144	-9.383	0.0157
ADG	SSC1	272907163	SNV	T	A	0.144	-9.383	0.0157
ADG	SSC1	272907166	SNV	A	G	0.144	-9.383	0.0157
ADG	SSC1	272907167	SNV	A	T	0.144	-9.383	0.0157
ADG	SSC1	272907222	SNV	T	A	0.144	-9.383	0.0157
ADG	SSC1	272907255	SNV	T	C	0.144	-9.383	0.0157
ADG	SSC1	272907260	SNV	T	C	0.132	-8.634	0.0263
ADG	SSC1	272907278	SNV	T	G	0.144	-9.383	0.0157
ADG	SSC1	272907291	SNV	T	C	0.144	-9.383	0.0157
ADG	SSC1	272907322	SNV	C	T	0.075	-6.058	0.213
ADG	SSC1	272907350	SV	I	D	0.144	-9.383	0.0157
ADG	SSC1	272907406	SNV	C	A	0.092	-9.08	0.0616
ADG	SSC1	272907408	SNV	C	G	0.092	-8.593	0.0879
ADG	SSC1	272907411	SNV	A	G	0.103	-9.791	0.0388
ADG	SSC1	272907418	SNV	C	T	0.103	-9.791	0.0388
ADG	SSC1	272907419	SNV	A	G	0.121	-7.965	0.0509
ADG	SSC1	272907430	SNV	A	T	0.126	-9.312	0.0197
ADG	SSC1	272907456	SNV	C	T	0.144	-9.383	0.0157
ADG	SSC1	272907572	SNV	T	C	0.075	-7.256	0.134
ADG	SSC1	272907573	SNV	G	A	0.086	-9.165	0.0413
ADG	SSC1	272907601	SNV	C	T	0.144	-9.383	0.0157
ADG	SSC1	272907612	SNV	A	C	0.086	-9.165	0.0413
ADG	SSC1	272907662	SNV	G	T	0.075	-7.256	0.134
ADG	SSC1	272907726	SNV	G	T	0.144	-9.383	0.0157
ADG	SSC1	272907812	SNV	C	T	0.075	-7.256	0.134
ADG	SSC1	272907825	SNV	T	C	0.052	-5.628	0.381
ADG	SSC1	272907840	SNV	T	C	0.075	-7.256	0.134
ADG	SSC1	272908051	SNV	G	A	0.086	-9.165	0.0413
ADG	SSC1	272908083	SNV	A	T	0.144	-9.383	0.0157
ADG	SSC1	272908094	SNV	T	C	0.144	-9.383	0.0157
ADG	SSC1	272908159	SNV	C	T	0.144	-9.383	0.0157
ADG	SSC1	272908160	SNV	A	G	0.144	-9.383	0.0157
ADG	SSC1	272908187	SNV	A	G	0.075	-7.256	0.134
ADG	SSC1	272908255	SNV	T	C	0.075	-7.256	0.134
ADG	SSC1	272908300	SNV	C	T	0.144	-9.383	0.0157
ADG	SSC1	272908362	SNV	T	C	0.075	-7.256	0.134
ADG	SSC1	272908568	SNV	C	T	0.138	-7.452	0.0369
ADG	SSC1	272908599	SNV	A	G	0.138	-9.193	0.0184
ADG	SSC1	272908604	SNV	A	G	0.069	-7.143	0.148
ADG	SSC1	272908607	SNV	G	T	0.144	-8.583	0.0223
ADG	SSC1	272908647	SNV	T	A	0.149	-7.589	0.0433
ADG	SSC1	272908708	SNV	C	T	0.144	-9.383	0.0157
ADG	SSC1	272908763	SV	I	D	0.144	-9.383	0.0157
ADG	SSC1	272908799	SNV	G	A	0.086	-9.165	0.0413
ADG	SSC1	272908810	SNV	C	T	0.057	-6.04	0.327
ADG	SSC1	272908832	SNV	G	A	0.144	-9.383	0.0157
ADG	SSC1	272909000	SNV	T	C	0.121	-10.28	0.00762
ADG	SSC1	272909024	SNV	C	G	0.132	-10.007	0.0145
ADG	SSC1	272909027	SNV	A	C	0.132	-10.007	0.0145
ADG	SSC1	272909069	SNV	G	A	0.092	-9.318	0.0348
ADG	SSC1	272909109	SNV	C	T	0.144	-9.383	0.0157
ADG	SSC1	272909130	SNV	A	C	0.144	-9.383	0.0157
ADG	SSC1	272909295	SNV	G	A	0.144	-9.383	0.0157
ADG	SSC1	272909385	SNV	C	G	0.144	-9.383	0.0157
ADG	SSC1	272909438	SNV	A	G	0.075	-7.256	0.134
ADG	SSC1	272909468	SNV	T	C	0.144	-9.383	0.0157
ADG	SSC1	272909483	SNV	G	A	0.144	-9.383	0.0157
ADG	SSC1	272909499	SNV	T	C	0.144	-9.383	0.0157
ADG	SSC1	272909521	SNV	A	G	0.144	-9.383	0.0157
ADG	SSC1	272909558	SNV	C	T	0.144	-9.383	0.0157
ADG	SSC1	272909567	SNV	A	C	0.144	-9.383	0.0157
ADG	SSC1	272909621	SNV	A	C	0.144	-9.383	0.0157
ADG	SSC1	272909677	SNV	C	T	0.144	-9.383	0.0157
ADG	SSC1	272909688	SNV	A	G	0.144	-9.383	0.0157
ADG	SSC1	272909706	SNV	A	G	0.138	-8.073	0.0412
ADG	SSC1	272909711	SNV	C	T	0.138	-8.073	0.0412
ADG	SSC1	272909745	SNV	G	A	0.138	-8.073	0.0412
ADG	SSC1	272909756	SNV	T	A	0.132	-9	0.0257
ADG	SSC1	272909798	SNV	C	T	0.121	-11.107	0.00687
ADG	SSC1	272909868	SNV	G	A	0.132	-10.123	0.0108
ADG	SSC1	272909872	SNV	A	G	0.063	-9.646	0.0573
ADG	SSC1	272909907	SNV	C	T	0.144	-9.383	0.0157
ADG	SSC1	272909942	SNV	A	G	0.144	-9.383	0.0157
ADG	SSC1	272910111	SNV	T	C	0.069	-9.609	0.0885
ADG	SSC1	272910237	SNV	T	G	0.069	-9.609	0.0885
ADG	SSC1	272910265	SNV	A	G	0.075	-7.256	0.134
ADG	SSC1	272910635	SNV	T	G	0.069	-9.609	0.0885
ADG	SSC1	272910803	SNV	G	A	0.144	-9.383	0.0157
ADG	SSC1	272910831	SNV	A	G	0.069	-9.609	0.0885
ADG	SSC1	272911008	SNV	T	C	0.144	-9.383	0.0157
ADG	SSC1	272911130	SNV	C	T	0.029	-3.218	0.705
ADG	SSC1	272911258	SNV	G	A	0.08	-7.424	0.114
ADG	SSC1	272911279	SNV	C	T	0.063	-9.403	0.105
ADG	SSC1	272911303	SNV	A	G	0.063	-9.403	0.105
ADG	SSC1	272911331	SNV	G	A	0.08	-7.441	0.116
ADG	SSC1	272911371	SNV	T	C	0.086	-6.108	0.187
ADG	SSC1	272911395	SNV	G	A	0.08	-7.441	0.116
ADG	SSC1	272911423	SNV	C	A	0.086	-8.237	0.0766
ADG	SSC1	272911430	SNV	A	G	0.052	-5.628	0.381
ADG	SSC1	272911460	SNV	T	C	0.08	-8.071	0.0895
ADG	SSC1	272911561	SNV	G	A	0.144	-9.383	0.0157
ADG	SSC1	272911726	SNV	T	C	0.052	-5.628	0.381
ADG	SSC1	272911799	SNV	A	G	0.075	-7.256	0.134
ADG	SSC1	272911856	SNV	G	A	0.075	-7.256	0.134
ADG	SSC1	272911957	SNV	G	A	0.126	-7.659	0.0635
ADG	SSC1	272912127	SNV	C	G	0.075	-7.256	0.134
ADG	SSC1	272912142	SNV	T	C	0.057	-6.04	0.327
ADG	SSC1	272912177	SNV	C	A	0.075	-7.256	0.134
ADG	SSC1	272912393	SNV	A	G	0.052	-5.628	0.381
ADG	SSC1	272912746	SNV	A	C	0.069	-9.609	0.0885
ADG	SSC1	272912807	SNV	G	A	0.144	-9.383	0.0157
ADG	SSC1	272912841	SNV	T	C	0.144	-9.383	0.0157
ADG	SSC1	272912861	SNV	G	C	0.144	-9.383	0.0157
ADG	SSC1	272912869	SNV	T	G	0.144	-9.383	0.0157
ADG	SSC1	272912926	SNV	T	C	0.126	-7.659	0.0635
ADG	SSC1	272912962	SNV	T	C	0.052	-5.628	0.381
ADG	SSC1	272912990	SNV	C	A	0.075	-7.256	0.134
ADG	SSC1	272913021	SNV	T	C	0.144	-9.383	0.0157
ADG	SSC1	272913048	SNV	G	A	0.069	-9.609	0.0885
ADG	SSC1	272913106	SNV	G	A	0.121	-8.066	0.0559
ADG	SSC1	272913134	SNV	T	C	0.052	-5.628	0.381
ADG	SSC1	272913151	SNV	C	T	0.057	-15.008	0.0154
ADG	SSC1	272913154	SNV	C	A	0.149	-9.407	0.0153
ADG	SSC1	272913229	SNV	G	A	0.04	0.02	0.997
ADG	SSC1	272913299	SNV	T	C	0.023	-11.468	0.216
ADG	SSC1	272913300	SNV	G	A	0.052	-10.935	0.0302
ADG	SSC1	272913318	SNV	A	G	0.063	-9.403	0.105
ADG	SSC1	272913332	SNV	G	A	0.08	-7.441	0.116
ADG	SSC1	272913373	SNV	A	G	0.08	-7.441	0.116
ADG	SSC1	272913381	SNV	T	G	0.075	-7.256	0.134
ADG	SSC1	272913387	SNV	C	G	0.075	-7.256	0.134
ADG	SSC1	272913407	SNV	T	C	0.08	-7.441	0.116
ADG	SSC1	272913425	SNV	G	A	0.063	-9.403	0.105
ADG	SSC1	272913428	SNV	A	G	0.063	-9.403	0.105
ADG	SSC1	272913453	SNV	A	G	0.063	-9.403	0.105
ADG	SSC1	272913658	SNV	C	T	0.052	-5.628	0.381
ADG	SSC1	272913668	SNV	C	G	0.052	-5.628	0.381
ADG	SSC1	272913938	SNV	T	C	0.144	-9.383	0.0157
ADG	SSC1	272914078	SNV	A	G	0.052	-5.628	0.381
ADG	SSC1	272914094	SNV	A	C	0.052	-5.628	0.381
ADG	SSC1	272914101	SNV	A	G	0.052	-5.628	0.381
ADG	SSC1	272914117	SNV	G	A	0.052	-5.628	0.381
ADG	SSC1	272914189	SNV	G	A	0.052	-5.628	0.381
ADG	SSC1	272914381	SNV	G	C	0.052	-5.628	0.381
ADG	SSC1	272914429	SNV	A	G	0.075	-7.256	0.134
ADG	SSC1	272914501	SNV	C	T	0.052	-5.628	0.381
ADG	SSC1	272914529	SNV	G	A	0.052	-5.628	0.381
ADG	SSC1	272914587	SNV	G	A	0.052	-5.628	0.381
ADG	SSC1	272914636	SNV	G	A	0.052	-5.628	0.381
ADG	SSC1	272914656	SNV	A	G	0.052	-5.628	0.381
ADG	SSC1	272914691	SNV	T	C	0.052	-5.628	0.381
ADG	SSC1	272914751	SNV	A	G	0.052	-5.628	0.381
ADG	SSC1	272914761	SNV	C	T	0.052	-5.628	0.381
ADG	SSC1	272914879	SNV	C	T	0.052	-5.628	0.381
ADG	SSC1	272914895	SNV	A	G	0.052	-5.628	0.381
ADG	SSC1	272914904	SNV	A	T	0.052	-5.628	0.381
ADG	SSC1	272914921	SNV	T	G	0.052	-5.628	0.381
ADG	SSC1	272914926	SNV	G	C	0.052	-5.628	0.381
ADG	SSC1	272915190	SNV	C	T	0.494	-6.553	0.0325
ADG	SSC1	272915279	SNV	A	G	0.402	-3.908	0.211
ADG	SSC1	272915363	SNV	T	C	0.052	-5.628	0.381
ADG	SSC1	272915812	SNV	C	T	0.236	-0.699	0.838
ADG	SSC1	272915860	SNV	C	G	0.305	-3.752	0.246
ADG	SSC1	272916056	SNV	T	C	0.305	-3.752	0.246
ADG	SSC1	272916248	SNV	A	G	0.305	-3.752	0.246
ADG	SSC1	272916355	SNV	G	C	0.052	-5.628	0.381
ADG	SSC1	272916522	SNV	G	A	0.267	-2.678	0.419
ADG	SSC1	272916629	SNV	T	C	0.299	-1.038	0.741
ADG	SSC1	272916823	SNV	C	A	0.052	-5.628	0.381
ADG	SSC1	272916897	SNV	G	A	0.42	-6.56	0.0369
ADG	SSC1	272916916	SNV	T	C	0.109	-8.734	0.058
ADG	SSC1	272916948	SNV	A	G	0.247	0.33	0.92
ADG	SSC1	272916997	SNV	G	A	0.052	-5.628	0.381
ADG	SSC1	272917083	SNV	G	C	0.247	0.33	0.92
ADG	SSC1	272917112	SNV	G	A	0.466	1.492	0.603
ADG	SSC1	272917156	SNV	A	G	0.454	2.619	0.359
ADG	SSC1	272917225	SNV	A	G	0.167	-10.697	0.00611
ADG	SSC1	272917232	SNV	A	T	0.109	-8.734	0.058
ADG	SSC1	272917363	SNV	C	T	0.109	-8.734	0.058
ADG	SSC1	272917398	SNV	G	A	0.42	-6.56	0.0369
ADG	SSC1	272917412	SNV	G	T	0.425	-7.241	0.0214
ADG	SSC1	272917431	SNV	C	A	0.42	-6.56	0.0369
ADG	SSC1	272917501	SNV	T	C	0.121	-10.372	0.0159
ADG	SSC1	272917611	SNV	A	C	0.121	-10.372	0.0159
ADG	SSC1	272917637	SNV	C	A	0.115	-10.321	0.0179
ADG	SSC1	272917676	SNV	C	T	0.172	-9.722	0.00884
ADG	SSC1	272917702	SNV	C	G	0.172	-9.722	0.00884
ADG	SSC1	272917714	SNV	A	G	0.161	-8.36	0.0315
ADG	SSC1	272917721	SNV	T	G	0.408	-6.232	0.0426
ADG	SSC1	272917722	SNV	A	G	0.161	-9.871	0.00845
ADG	SSC1	272917753	SNV	G	T	0.161	-8.36	0.0315
ADG	SSC1	272917824	SNV	G	A	0.052	-5.628	0.381
ADG	SSC1	272917893	SNV	C	G	0.121	-10.372	0.0159
ADG	SSC1	272917908	SNV	A	G	0.247	0.33	0.92
ADG	SSC1	272918048	SNV	T	A	0.247	0.33	0.92
ADG	SSC1	272918107	SNV	A	G	0.42	-6.56	0.0369
ADG	SSC1	272918148	SNV	C	G	0.259	-1.166	0.722
ADG	SSC1	272918149	SNV	T	C	0.052	-5.628	0.381
ADG	SSC1	272918257	SNV	C	T	0.247	0.33	0.92
ADG	SSC1	272918267	SNV	G	C	0.247	0.33	0.92
ADG	SSC1	272918288	SNV	T	C	0.161	-8.36	0.0315
ADG	SSC1	272918418	SNV	C	T	0.368	-5.341	0.0958
ADG	SSC1	272918492	SNV	C	T	0.408	-5.157	0.103
ADG	SSC1	272918497	SNV	C	T	0.408	-5.157	0.103
ADG	SSC1	272918642	SNV	C	T	0.052	-5.628	0.381
ADG	SSC1	272918648	SV	I	D	0.011	-23.525	0.0683
ADG	SSC1	272918691	SNV	T	C	0.161	-8.36	0.0315
ADG	SSC1	272918694	SNV	G	A	0.052	-5.628	0.381
ADG	SSC1	272918697	SNV	G	T	0.109	-8.734	0.058
ADG	SSC1	272918718	SNV	A	C	0.172	-9.722	0.00884
ADG	SSC1	272918800	SNV	G	T	0.052	-5.628	0.381
ADG	SSC1	272918904	SNV	A	G	0.052	-5.628	0.381
ADG	SSC1	272918913	SNV	T	G	0.069	-9.609	0.0885
ADG	SSC1	272918981	SNV	C	T	0.161	-8.36	0.0315
ADG	SSC1	272919044	SNV	A	G	0.052	-5.628	0.381
ADG	SSC1	272919060	SNV	A	C	0.092	-6.762	0.158
ADG	SSC1	272919160	SNV	G	A	0.057	-6.04	0.327
ADG	SSC1	272919234	SNV	T	G	0.057	-6.04	0.327
ADG	SSC1	272919268	SNV	A	T	0.362	-4.999	0.115
ADG	SSC1	272919313	SNV	A	C	0.103	-8.369	0.0717
ADG	SSC1	272919314	SNV	G	A	0.103	-8.369	0.0717
ADG	SSC1	272919329	SNV	G	A	0.42	-6.56	0.0369
ADG	SSC1	272919337	SNV	A	C	0.103	-8.369	0.0717
ADG	SSC1	272919339	SNV	A	G	0.103	-8.369	0.0717
ADG	SSC1	272919386	SNV	G	A	0.052	-5.628	0.381
ADG	SSC1	272919389	SNV	G	A	0.42	-6.56	0.0369
ADG	SSC1	272919410	SNV	G	A	0.42	-6.56	0.0369
ADG	SSC1	272919418	SNV	T	G	0.103	-8.369	0.0717
ADG	SSC1	272919450	SNV	C	T	0.42	-6.56	0.0369
ADG	SSC1	272919487	SNV	A	C	0.316	-2.642	0.4
ADG	SSC1	272919510	SNV	C	T	0.42	-6.56	0.0369
ADG	SSC1	272919511	SNV	C	A	0.42	-6.56	0.0369
ADG	SSC1	272919545	SNV	A	T	0.322	-1.475	0.63
ADG	SSC1	272919552	SNV	T	C	0.322	-1.475	0.63
ADG	SSC1	272919560	SNV	T	G	0.339	-2.453	0.414
ADG	SSC1	272919565	SNV	G	A	0.328	-2.222	0.474
ADG	SSC1	272919569	SNV	C	T	0.333	-2.145	0.478
ADG	SSC1	272919571	SNV	C	A	0.333	-2.145	0.478
ADG	SSC1	272919585	SNV	C	T	0.345	-2.57	0.376
ADG	SSC1	272919629	SNV	G	A	0.401	-1.27	0.607
ADG	SSC1	272919633	SNV	G	T	0.39	-1.131	0.657
ADG	SSC1	272919645	SNV	C	T	0.402	-1.292	0.595
ADG	SSC1	272919655	SNV	G	A	0.408	-0.353	0.882
ADG	SSC1	272919661	SNV	A	C	0.374	-0.295	0.91
ADG	SSC1	272919672	SNV	A	T	0.345	-1.579	0.582
ADG	SSC1	272919707	SNV	C	T	0.431	-6.3	0.0402
ADG	SSC1	272919733	SNV	G	A	0.333	-3.929	0.176
ADG	SSC1	272919734	SNV	T	C	0.328	-3.521	0.227
ADG	SSC1	272919752	SNV	G	A	0.316	-2.642	0.4
ADG	SSC1	272919761	SNV	C	T	0.316	-2.642	0.4
ADG	SSC1	272919783	SNV	A	G	0.316	-2.642	0.4
ADG	SSC1	272919791	SNV	A	G	0.316	-2.642	0.4
ADG	SSC1	272919876	SNV	G	A	0.316	-2.642	0.4
ADG	SSC1	272919930	SNV	T	C	0.414	-6.169	0.0471
ADG	SSC1	272919933	SNV	G	A	0.103	-8.369	0.0717
ADG	SSC1	272919972	SNV	A	C	0.31	-2.404	0.443
ADG	SSC1	272919998	SNV	C	T	0.42	-6.56	0.0369
ADG	SSC1	272920022	SNV	C	T	0.316	-2.642	0.4
ADG	SSC1	272920026	SNV	G	A	0.316	-2.642	0.4
ADG	SSC1	272920088	SNV	C	T	0.31	-2.404	0.443
ADG	SSC1	272920095	SNV	A	C	0.31	-2.404	0.443
ADG	SSC1	272920148	SNV	G	A	0.316	-2.642	0.4
ADG	SSC1	272920178	SNV	C	T	0.316	-2.642	0.4
ADG	SSC1	272920188	SNV	T	A	0.069	-9.609	0.0885
ADG	SSC1	272920207	SNV	T	A	0.31	-2.404	0.443
ADG	SSC1	272920226	SNV	A	T	0.316	-2.642	0.4
ADG	SSC1	272920316	SNV	G	T	0.109	-8.343	0.0711
ADG	SSC1	272920323	SNV	G	A	0.437	-7.21	0.0269
ADG	SSC1	272920353	SNV	T	C	0.328	-1.532	0.629
ADG	SSC1	272920391	SNV	C	T	0.333	-3.077	0.341
ADG	SSC1	272920461	SNV	G	C	0.425	-6.316	0.047
ADG	SSC1	272920466	SNV	C	T	0.42	-6.56	0.0369
ADG	SSC1	272920494	SNV	G	A	0.42	-6.56	0.0369
ADG	SSC1	272920523	SNV	A	G	0.42	-6.56	0.0369
ADG	SSC1	272920645	SNV	G	A	0.42	-6.56	0.0369
ADG	SSC1	272920730	SNV	G	A	0.034	0.742	0.918
ADG	SSC1	272920776	SNV	A	G	0.437	-8.052	0.0119
ADG	SSC1	272920779	SNV	A	G	0.431	-7.814	0.0137
ADG	SSC1	272920780	SNV	T	A	0.425	-7.085	0.0254
ADG	SSC1	272920910	SNV	C	G	0.368	-5.341	0.0958
ADG	SSC1	272921027	SNV	G	A	0.42	-6.56	0.0369
ADG	SSC1	272921169	SNV	A	G	0.247	0.33	0.92
ADG	SSC1	272921388	SNV	A	C	0.103	-8.369	0.0717
ADG	SSC1	272921392	SNV	C	G	0.103	-8.369	0.0717
ADG	SSC1	272921399	SNV	G	A	0.103	-8.369	0.0717
ADG	SSC1	272921777	SNV	T	C	0.052	-5.628	0.381
ADG	SSC1	272921898	SNV	T	G	0.063	-9.403	0.105
ADG	SSC1	272921904	SNV	G	A	0.172	-9.722	0.00884
ADG	SSC1	272921952	SNV	A	C	0.103	-8.369	0.0717
ADG	SSC1	272921964	SNV	C	T	0.069	-9.609	0.0885
ADG	SSC1	272921998	SNV	A	G	0.023	5.373	0.55
ADG	SSC1	272922050	SNV	G	A	0.063	-9.403	0.105
ADG	SSC1	272922204	SNV	C	G	0.063	-9.403	0.105
ADG	SSC1	272922354	SNV	T	G	0.063	-9.403	0.105
ADG	SSC1	272922389	SNV	G	A	0.172	-9.722	0.00884
ADG	SSC1	272922463	SNV	C	T	0.178	-10.424	0.00448
ADG	SSC1	272922472	SNV	C	A	0.247	0.33	0.92
ADG	SSC1	272922608	SNV	C	T	0.109	-8.734	0.058
ADG	SSC1	272922641	SNV	G	A	0.063	-9.403	0.105
ADG	SSC1	272922664	SV	D	I	0.098	-9.738	0.0726
ADG	SSC1	272922725	SNV	T	G	0.172	-9.722	0.00884
ADG	SSC1	272922732	SNV	C	T	0.109	-8.734	0.058
ADG	SSC1	272923106	SNV	G	A	0.103	-8.369	0.0717
ADG	SSC1	272923145	SNV	A	G	0.103	-8.369	0.0717
ADG	SSC1	272923282	SNV	A	G	0.063	-9.403	0.105
ADG	SSC1	272923324	SNV	A	G	0.063	-9.403	0.105
ADG	SSC1	272923396	SNV	G	C	0.172	-9.722	0.00884
ADG	SSC1	272923604	SNV	A	G	0.103	-8.369	0.0717
ADG	SSC1	272923692	SNV	G	A	0.063	-9.403	0.105
ADG	SSC1	272923745	SNV	C	T	0.069	-9.609	0.0885
ADG	SSC1	272923768	SNV	C	T	0.063	-9.403	0.105
ADG	SSC1	272923785	SNV	G	T	0.069	-9.609	0.0885
ADG	SSC1	272923799	SNV	T	C	0.069	1.755	0.724
ADG	SSC1	272923825	SNV	C	T	0.063	-9.403	0.105
ADG	SSC1	272924160	SNV	C	T	0.069	-9.609	0.0885
ADG	SSC1	272924237	SNV	T	C	0.103	-8.369	0.0717
ADG	SSC1	272924320	SNV	C	T	0.167	-9.369	0.0116
ADG	SSC1	272924353	SNV	T	C	0.172	-9.722	0.00884
ADG	SSC1	272924379	SNV	C	A	0.172	-9.722	0.00884
ADG	SSC1	272924426	SNV	G	A	0.069	-9.609	0.0885
ADG	SSC1	272924442	SNV	A	C	0.103	-8.369	0.0717
ADG	SSC1	272924541	SNV	A	G	0.103	-8.369	0.0717
ADG	SSC1	272924552	SNV	G	A	0.103	-8.369	0.0717
ADG	SSC1	272924616	SNV	T	G	0.103	-8.369	0.0717
ADG	SSC1	272924638	SNV	T	C	0.103	-8.369	0.0717
ADG	SSC1	272924655	SNV	T	C	0.069	-9.609	0.0885
ADG	SSC1	272924663	SNV	T	C	0.103	-8.369	0.0717
ADG	SSC1	272924737	SNV	A	G	0.167	-9.369	0.0116
ADG	SSC1	272924834	SNV	T	G	0.172	-9.722	0.00884
ADG	SSC1	272924889	SNV	C	T	0.172	-9.722	0.00884
ADG	SSC1	272924939	SNV	C	A	0.029	-2.059	0.8
ADG	SSC1	272924943	SNV	C	A	0.149	-9.819	0.0112
ADG	SSC1	272924952	SNV	A	C	0.103	-7.887	0.0628
ADG	SSC1	272924996	SNV	C	T	0.172	-9.722	0.00884
ADG	SSC1	272925265	SNV	A	G	0.063	-9.403	0.105
ADG	SSC1	272925469	SNV	A	C	0.063	-9.403	0.105
ADG	SSC1	272925487	SNV	C	T	0.259	1.358	0.669
ADG	SSC1	272925512	SNV	A	T	0.063	-9.403	0.105
ADG	SSC1	272925577	SNV	T	A	0.195	2.778	0.443
ADG	SSC1	272925785	SNV	A	G	0.063	-9.403	0.105
ADG	SSC1	272925864	SNV	G	A	0.063	-9.403	0.105
ADG	SSC1	272926006	SNV	G	A	0.167	-9.369	0.0116
ADG	SSC1	272926161	SNV	A	C	0.42	-5.192	0.0912
ADG	SSC1	272926172	SNV	C	T	0.356	-1.386	0.64
ADG	SSC1	272926214	SNV	T	C	0.293	1.123	0.717
ADG	SSC1	272926217	SNV	C	T	0.063	-9.403	0.105
ADG	SSC1	272926234	SNV	G	A	0.356	-1.386	0.64
ADG	SSC1	272926355	SNV	C	T	0.293	1.123	0.717
ADG	SSC1	272926409	SNV	G	A	0.063	-9.403	0.105
ADG	SSC1	272926801	SNV	T	C	0.023	8.585	0.315
ADG	SSC1	272926814	SNV	G	A	0.293	0.169	0.956
ADG	SSC1	272926902	SNV	A	G	0.368	-2.122	0.471
ADG	SSC1	272926911	SNV	G	A	0.253	1.152	0.717
ADG	SSC1	272927045	SNV	C	A	0.063	-9.403	0.105
ADG	SSC1	272927125	SNV	A	G	0.305	0.72	0.812
ADG	SSC1	272927302	SNV	C	T	0.063	-9.403	0.105
ADG	SSC1	272927366	SNV	C	T	0.063	-9.403	0.105
ADG	SSC1	272927368	SNV	T	C	0.063	-9.403	0.105
ADG	SSC1	272927417	SNV	A	G	0.063	-9.403	0.105
ADG	SSC1	272927428	SNV	T	C	0.063	-9.403	0.105
ADG	SSC1	272927483	SNV	T	C	0.063	-9.403	0.105
ADG	SSC1	272927518	SNV	T	A	0.063	-9.403	0.105
ADG	SSC1	272927520	SNV	T	A	0.08	-7.075	0.153
ADG	SSC1	272927533	SNV	C	T	0.063	-9.403	0.105
ADG	SSC1	272927561	SNV	T	C	0.063	-9.403	0.105
ADG	SSC1	272927572	SNV	A	G	0.293	1.123	0.717
ADG	SSC1	272927728	SNV	T	C	0.322	-1.723	0.575
ADG	SSC1	272927743	SNV	A	C	0.253	1.152	0.717
ADG	SSC1	272927754	SNV	G	A	0.069	-9.609	0.0885
ADG	SSC1	272927810	SNV	T	C	0.063	-9.403	0.105
ADG	SSC1	272927865	SNV	C	T	0.069	-9.609	0.0885
ADG	SSC1	272927990	SNV	A	G	0.069	-9.609	0.0885
ADG	SSC1	272928162	SNV	C	T	0.069	-9.609	0.0885
ADG	SSC1	272928441	SNV	G	A	0.063	-9.403	0.105
ADG	SSC1	272928563	SNV	G	A	0.109	-6.042	0.18
ADG	SSC1	272928570	SNV	C	T	0.046	-1.098	0.882
ADG	SSC1	272928713	SNV	T	C	0.293	1.123	0.717
ADG	SSC1	272928766	SNV	G	C	0.069	-9.609	0.0885
ADG	SSC1	272928806	SNV	C	T	0.069	-9.609	0.0885
ADG	SSC1	272928807	SNV	T	C	0.069	-9.609	0.0885
ADG	SSC1	272928884	SNV	T	C	0.069	-9.609	0.0885
ADG	SSC1	272928886	SNV	G	A	0.109	-6.042	0.18
ADG	SSC1	272928899	SNV	G	T	0.069	-9.609	0.0885
ADG	SSC1	272928962	SNV	G	C	0.069	-9.609	0.0885
ADG	SSC1	272929010	SNV	G	T	0.253	1.152	0.717
ADG	SSC1	272929073	SNV	C	T	0.069	-9.609	0.0885
ADG	SSC1	272929075	SNV	T	C	0.069	-9.609	0.0885
ADG	SSC1	272929168	SNV	T	C	0.069	-9.609	0.0885
ADG	SSC1	272929237	SNV	A	G	0.069	-9.609	0.0885
ADG	SSC1	272929240	SNV	C	T	0.069	-9.609	0.0885
ADG	SSC1	272929242	SNV	A	G	0.069	-9.609	0.0885
ADG	SSC1	272929249	SNV	A	G	0.069	-9.609	0.0885
ADG	SSC1	272929282	SNV	G	C	0.063	-9.403	0.105
ADG	SSC1	272929324	SNV	C	T	0.063	-9.403	0.105
ADG	SSC1	272929427	SNV	C	T	0.063	-9.403	0.105
ADG	SSC1	272929456	SNV	A	G	0.069	-9.609	0.0885
ADG	SSC1	272929468	SNV	G	C	0.063	-9.403	0.105
ADG	SSC1	272929507	SNV	A	G	0.063	-9.403	0.105
ADG	SSC1	272929588	SNV	C	T	0.069	-9.609	0.0885
ADG	SSC1	272929594	SNV	A	G	0.063	-9.403	0.105
ADG	SSC1	272929609	SNV	G	A	0.063	-9.403	0.105
ADG	SSC1	272929653	SNV	A	G	0.362	-1.61	0.59
ADG	SSC1	272929658	SNV	C	T	0.063	-9.403	0.105
ADG	SSC1	272929667	SNV	C	A	0.063	-9.403	0.105
ADG	SSC1	272929814	SNV	T	C	0.063	-9.403	0.105
ADG	SSC1	272930132	SNV	T	C	0.052	-5.628	0.381
ADG	SSC1	272930819	SNV	G	A	0.069	-9.609	0.0885
ADG	SSC1	272931142	SNV	T	G	0.069	-9.609	0.0885
ADG	SSC1	272931281	SNV	A	T	0.063	-9.403	0.105
ADG	SSC1	272931489	SNV	A	G	0.063	-9.403	0.105
ADG	SSC1	272931947	SNV	A	G	0.293	1.123	0.717
ADG	SSC1	272932020	SNV	A	C	0.063	-9.403	0.105
ADG	SSC1	272932080	SNV	C	T	0.063	-9.403	0.105
ADG	SSC1	272932084	SNV	A	T	0.063	-9.403	0.105
ADG	SSC1	272932130	SNV	A	G	0.063	-9.403	0.105
ADG	SSC1	272932454	SNV	G	A	0.063	-9.403	0.105
ADG	SSC1	272932503	SNV	C	T	0.299	0.916	0.769
ADG	SSC1	272932517	SNV	A	G	0.063	-9.403	0.105
ADG	SSC1	272932518	SNV	T	C	0.293	1.123	0.717
ADG	SSC1	272932542	SNV	C	T	0.063	-9.403	0.105
ADG	SSC1	272932546	SNV	A	G	0.362	-1.61	0.59
ADG	SSC1	272932548	SNV	C	T	0.063	-9.403	0.105
ADG	SSC1	272932570	SNV	A	G	0.293	1.123	0.717
ADG	SSC1	272932717	SNV	T	C	0.063	-9.403	0.105
ADG	SSC1	272932842	SNV	G	A	0.063	-9.403	0.105
ADG	SSC1	272932844	SNV	A	G	0.063	-9.403	0.105
ADG	SSC1	272932916	SNV	T	C	0.063	-9.403	0.105
ADG	SSC1	272933186	SNV	T	C	0.076	-11.204	0.0299
ADG	SSC1	272933197	SNV	C	T	0.087	-12.326	0.0114
ADG	SSC1	272933202	SNV	T	C	0.081	-11.407	0.0241
ADG	SSC1	272933273	SNV	T	C	0.293	1.123	0.717
ADG	SSC1	272933538	SNV	G	A	0.069	-9.609	0.0885
ADG	SSC1	272933593	SNV	G	A	0.362	-1.61	0.59
ADG	SSC1	272933665	SNV	G	A	0.362	-2.828	0.341
ADG	SSC1	272933709	SNV	A	G	0.057	-12.441	0.0342
ADG	SSC1	272933929	SNV	C	A	0.034	-0.51	0.945
ADG	SSC1	272933930	SNV	A	C	0.293	1.123	0.717
ADG	SSC1	272934067	SNV	C	T	0.069	-9.609	0.0885
ADG	SSC1	272934197	SNV	G	A	0.069	-9.609	0.0885
ADG	SSC1	272934361	SNV	T	C	0.299	0.916	0.769
ADG	SSC1	272934441	SNV	G	A	0.362	-1.61	0.59
ADG	SSC1	272934475	SNV	G	C	0.362	-1.61	0.59
ADG	SSC1	272934518	SNV	C	T	0.362	-1.61	0.59
ADG	SSC1	272934675	SNV	T	C	0.362	-1.61	0.59
ADG	SSC1	272934734	SNV	C	T	0.293	1.116	0.722
ADG	SSC1	272935056	SNV	G	A	0.069	-9.609	0.0885
ADG	SSC1	272935167	SNV	C	A	0.063	-9.403	0.105
ADG	SSC1	272935611	SNV	T	C	0.069	-9.609	0.0885
ADG	SSC1	272935719	SNV	C	G	0.069	-9.609	0.0885
ADG	SSC1	272935791	SNV	A	G	0.063	-9.403	0.105
ADG	SSC1	272935847	SNV	C	T	0.069	-9.609	0.0885
ADG	SSC1	272936141	SNV	A	G	0.063	-9.403	0.105
ADG	SSC1	272936151	SNV	A	G	0.063	-9.403	0.105
ADG	SSC1	272936223	SNV	A	G	0.063	-9.403	0.105
ADG	SSC1	272936328	SNV	A	G	0.063	-9.403	0.105
ADG	SSC1	272936353	SNV	T	C	0.057	-9.725	0.111
ADG	SSC1	272936450	SNV	G	A	0.063	-9.403	0.105
ADG	SSC1	272936709	SNV	T	A	0.063	-9.403	0.105
ADG	SSC1	272936974	SNV	G	A	0.057	-5.656	0.351
ADG	SSC1	272936993	SNV	G	A	0.063	-9.403	0.105
ADG	SSC1	272937228	SNV	T	C	0.23	-1.927	0.569
ADG	SSC1	272937233	SNV	T	C	0.046	-1.098	0.882
ADG	SSC1	272937246	SNV	C	T	0.109	-6.042	0.18
ADG	SSC1	272937320	SNV	G	A	0.069	-9.609	0.0885
ADG	SSC1	272937347	SNV	A	G	0.063	-9.403	0.105
ADG	SSC1	272937694	SNV	A	G	0.103	-5.632	0.214
ADG	SSC1	272937880	SNV	A	G	0.063	-9.403	0.105
ADG	SSC1	272938000	SNV	C	G	0.207	-0.272	0.938
ADG	SSC1	272938002	SNV	C	A	0.023	-21.072	0.0113
ADG	SSC1	272938006	SNV	T	C	0.063	-10.349	0.0709
ADG	SSC1	272938007	SNV	C	G	0.126	4.249	0.304
ADG	SSC1	272938035	SNV	A	G	0.069	-9.609	0.0885
ADG	SSC1	272938130	SNV	T	C	0.069	-9.609	0.0885
ADG	SSC1	272938267	SNV	G	C	0.069	-9.609	0.0885
ADG	SSC1	272938413	SNV	G	A	0.069	-9.609	0.0885
ADG	SSC1	272938578	SNV	C	A	0.069	-9.609	0.0885
ADG	SSC1	272938676	SNV	G	A	0.069	-9.609	0.0885
ADG	SSC1	272939029	SNV	C	A	0.057	-12.085	0.0467
ADG	SSC1	272939342	SNV	C	T	0.063	-9.403	0.105
ADG	SSC1	272939343	SNV	A	G	0.063	-9.403	0.105
ADG	SSC1	272939345	SNV	C	T	0.063	-9.403	0.105
ADG	SSC1	272939348	SNV	C	T	0.063	-9.403	0.105
ADG	SSC1	272940353	SNV	C	T	0.362	-1.61	0.59
BFT	SSC1	272894214	SNV	A	G	0.052	-0.544	0.548
BFT	SSC1	272894239	SNV	T	C	0.057	-0.827	0.341
BFT	SSC1	272894325	SNV	A	G	0.052	-0.544	0.548
BFT	SSC1	272894384	SNV	T	C	0.052	-0.544	0.548
BFT	SSC1	272894391	SNV	T	C	0.052	-0.544	0.548
BFT	SSC1	272894435	SNV	G	A	0.052	-0.544	0.548
BFT	SSC1	272894532	SNV	G	C	0.052	-0.544	0.548
BFT	SSC1	272894613	SNV	A	G	0.057	-0.827	0.341
BFT	SSC1	272894620	SNV	G	T	0.052	-0.544	0.548
BFT	SSC1	272894737	SNV	T	C	0.052	-0.544	0.548
BFT	SSC1	272894775	SNV	G	T	0.052	-0.544	0.548
BFT	SSC1	272894847	SNV	G	A	0.052	-0.544	0.548
BFT	SSC1	272894858	SNV	A	C	0.052	-0.544	0.548
BFT	SSC1	272895160	SNV	A	G	0.052	-0.544	0.548
BFT	SSC1	272895245	SNV	T	C	0.052	-0.544	0.548
BFT	SSC1	272895432	SNV	C	T	0.052	-0.544	0.548
BFT	SSC1	272895543	SNV	G	A	0.052	-0.544	0.548
BFT	SSC1	272895584	SNV	C	A	0.063	-0.109	0.895
BFT	SSC1	272895649	SNV	C	T	0.052	-0.544	0.548
BFT	SSC1	272895654	SNV	G	T	0.052	-0.544	0.548
BFT	SSC1	272895677	SNV	C	T	0.052	-0.544	0.548
BFT	SSC1	272895727	SNV	T	C	0.052	-0.544	0.548
BFT	SSC1	272895771	SNV	G	A	0.063	-0.109	0.895
BFT	SSC1	272895804	SNV	G	C	0.052	-1.5	0.0779
BFT	SSC1	272895812	SNV	G	C	0.052	-1.5	0.0779
BFT	SSC1	272895838	SNV	C	T	0.063	-0.109	0.895
BFT	SSC1	272895847	SNV	C	T	0.063	-0.109	0.895
BFT	SSC1	272895868	SNV	C	T	0.063	-0.109	0.895
BFT	SSC1	272895968	SNV	C	T	0.052	-0.544	0.548
BFT	SSC1	272896037	SNV	T	C	0.052	-1.5	0.0779
BFT	SSC1	272896184	SNV	C	G	0.052	-0.544	0.548
BFT	SSC1	272896378	SNV	C	T	0.063	-0.109	0.895
BFT	SSC1	272896382	SNV	T	C	0.052	-0.544	0.548
BFT	SSC1	272896529	SNV	G	C	0.052	-0.544	0.548
BFT	SSC1	272896595	SNV	T	C	0.052	-0.544	0.548
BFT	SSC1	272896596	SNV	G	C	0.052	-0.544	0.548
BFT	SSC1	272896702	SNV	T	C	0.052	-0.544	0.548
BFT	SSC1	272896718	SNV	C	T	0.052	-0.544	0.548
BFT	SSC1	272896720	SNV	T	C	0.052	-0.544	0.548
BFT	SSC1	272896834	SNV	C	T	0.069	-0.375	0.64
BFT	SSC1	272896903	SNV	A	G	0.052	-0.544	0.548
BFT	SSC1	272897194	SNV	G	A	0.103	0.35	0.585
BFT	SSC1	272897263	SNV	C	T	0.052	1.358	0.151
BFT	SSC1	272897267	SNV	G	A	0.052	1.358	0.151
BFT	SSC1	272897285	SNV	T	C	0.052	1.358	0.151
BFT	SSC1	272897353	SNV	T	C	0.052	1.358	0.151
BFT	SSC1	272897368	SNV	G	A	0.052	1.358	0.151
BFT	SSC1	272897792	SNV	G	A	0.379	0.516	0.221
BFT	SSC1	272898371	SNV	C	T	0.052	-0.544	0.548
BFT	SSC1	272898435	SNV	A	G	0.069	-0.375	0.64
BFT	SSC1	272898604	SNV	T	G	0.069	-0.375	0.64
BFT	SSC1	272898622	SNV	C	T	0.052	-0.544	0.548
BFT	SSC1	272898648	SNV	T	C	0.057	-0.827	0.341
BFT	SSC1	272898775	SNV	C	T	0.057	-0.38	0.613
BFT	SSC1	272898823	SNV	C	A	0.069	-0.09	0.898
BFT	SSC1	272898923	SNV	T	A	0.063	-0.825	0.304
BFT	SSC1	272898936	SNV	C	T	0.057	-0.827	0.341
BFT	SSC1	272899120	SNV	A	G	0.057	-0.827	0.341
BFT	SSC1	272899137	SNV	G	A	0.069	-0.375	0.64
BFT	SSC1	272899196	SNV	T	G	0.057	-0.827	0.341
BFT	SSC1	272899213	SNV	T	C	0.057	-0.827	0.341
BFT	SSC1	272899281	SV	I	D	0.057	-0.827	0.341
BFT	SSC1	272899290	SNV	C	T	0.063	-0.109	0.895
BFT	SSC1	272899353	SNV	C	T	0.052	-0.544	0.548
BFT	SSC1	272899396	SNV	A	G	0.063	-0.109	0.895
BFT	SSC1	272899453	SNV	A	T	0.069	-0.375	0.64
BFT	SSC1	272899485	SNV	C	G	0.069	-0.375	0.64
BFT	SSC1	272899525	SNV	A	C	0.052	-0.544	0.548
BFT	SSC1	272899586	SNV	T	C	0.052	-0.544	0.548
BFT	SSC1	272899648	SNV	C	T	0.052	-0.544	0.548
BFT	SSC1	272899682	SNV	T	C	0.052	-0.544	0.548
BFT	SSC1	272899690	SNV	A	G	0.052	-0.544	0.548
BFT	SSC1	272899958	SNV	A	T	0.052	-0.544	0.548
BFT	SSC1	272900014	SNV	T	C	0.052	-0.544	0.548
BFT	SSC1	272900064	SNV	C	T	0.052	-0.544	0.548
BFT	SSC1	272900167	SNV	G	A	0.069	-0.375	0.64
BFT	SSC1	272900207	SNV	C	G	0.04	-0.457	0.62
BFT	SSC1	272900207	SV	I	D	0.052	-0.544	0.548
BFT	SSC1	272900262	SNV	C	T	0.052	-0.544	0.548
BFT	SSC1	272900480	SNV	A	G	0.052	-0.544	0.548
BFT	SSC1	272900968	SNV	C	A	0.144	-1.017	0.0637
BFT	SSC1	272901035	SNV	G	A	0.052	-0.544	0.548
BFT	SSC1	272901065	SNV	T	C	0.063	-0.109	0.895
BFT	SSC1	272901070	SNV	C	T	0.063	-0.109	0.895
BFT	SSC1	272901078	SNV	A	G	0.063	-0.109	0.895
BFT	SSC1	272901261	SNV	G	A	0.069	-0.375	0.64
BFT	SSC1	272901262	SNV	C	A	0.069	-0.375	0.64
BFT	SSC1	272901268	SNV	G	A	0.063	-0.109	0.895
BFT	SSC1	272901272	SNV	A	G	0.063	-0.109	0.895
BFT	SSC1	272901295	SNV	T	C	0.052	-0.544	0.548
BFT	SSC1	272901588	SNV	T	C	0.052	-0.544	0.548
BFT	SSC1	272901898	SNV	A	G	0.052	-0.544	0.548
BFT	SSC1	272901929	SNV	C	T	0.069	-0.375	0.64
BFT	SSC1	272901964	SNV	C	G	0.052	-0.544	0.548
BFT	SSC1	272902030	SNV	C	A	0.057	-0.856	0.253
BFT	SSC1	272902032	SNV	T	C	0.052	-0.544	0.548
BFT	SSC1	272902046	SNV	T	G	0.052	-0.544	0.548
BFT	SSC1	272902076	SNV	G	T	0.069	-0.375	0.64
BFT	SSC1	272902112	SNV	T	C	0.034	0.685	0.531
BFT	SSC1	272902271	SNV	A	G	0.052	-0.544	0.548
BFT	SSC1	272902291	SNV	A	G	0.052	-0.544	0.548
BFT	SSC1	272902294	SNV	C	T	0.052	-0.544	0.548
BFT	SSC1	272902351	SNV	T	G	0.057	-0.537	0.484
BFT	SSC1	272902461	SNV	G	A	0.023	-0.292	0.809
BFT	SSC1	272902496	SNV	A	G	0.259	-0.08	0.87
BFT	SSC1	272902521	SNV	T	C	0.052	-0.544	0.548
BFT	SSC1	272902541	SNV	T	C	0.046	-0.518	0.592
BFT	SSC1	272902554	SNV	A	G	0.069	0.161	0.837
BFT	SSC1	272902565	SNV	G	A	0.063	-0.109	0.895
BFT	SSC1	272902623	SNV	A	G	0.063	-0.109	0.895
BFT	SSC1	272902738	SNV	T	C	0.057	-0.827	0.341
BFT	SSC1	272902759	SNV	G	A	0.057	-0.827	0.341
BFT	SSC1	272902774	SNV	C	T	0.144	-1.017	0.0637
BFT	SSC1	272902845	SNV	A	G	0.052	-0.544	0.548
BFT	SSC1	272903137	SNV	T	G	0.069	-0.375	0.64
BFT	SSC1	272903279	SNV	A	G	0.069	-0.375	0.64
BFT	SSC1	272903322	SNV	A	C	0.052	-0.544	0.548
BFT	SSC1	272903515	SNV	T	A	0.052	-0.544	0.548
BFT	SSC1	272903564	SNV	T	C	0.092	-0.953	0.127
BFT	SSC1	272903664	SNV	G	A	0.075	-1.171	0.0856
BFT	SSC1	272903679	SNV	A	G	0.126	-1.119	0.0537
BFT	SSC1	272903755	SNV	T	G	0.144	-1.017	0.0637
BFT	SSC1	272903798	SNV	C	T	0.282	0.198	0.661
BFT	SSC1	272903860	SNV	A	C	0.075	-1.171	0.0856
BFT	SSC1	272903950	SNV	C	A	0.075	-1.171	0.0856
BFT	SSC1	272903998	SNV	A	G	0.075	-1.171	0.0856
BFT	SSC1	272904001	SV	D	I	0.075	-1.171	0.0856
BFT	SSC1	272904049	SNV	C	T	0.024	0.305	0.771
BFT	SSC1	272904388	SNV	G	T	0.144	-1.017	0.0637
BFT	SSC1	272904395	SNV	A	C	0.08	-1.296	0.051
BFT	SSC1	272904466	SNV	T	C	0.08	-1.296	0.051
BFT	SSC1	272904618	SNV	G	T	0.075	-1.171	0.0856
BFT	SSC1	272904696	SNV	C	T	0.063	-0.109	0.895
BFT	SSC1	272904709	SNV	C	T	0.075	-1.171	0.0856
BFT	SSC1	272904877	SNV	A	T	0.08	-1.296	0.051
BFT	SSC1	272904910	SNV	A	G	0.144	-1.017	0.0637
BFT	SSC1	272905170	SNV	T	C	0.063	-0.109	0.895
BFT	SSC1	272905215	SNV	G	A	0.144	-1.017	0.0637
BFT	SSC1	272905245	SNV	T	C	0.052	-0.544	0.548
BFT	SSC1	272905284	SNV	A	G	0.144	-1.017	0.0637
BFT	SSC1	272905494	SNV	A	G	0.138	-0.894	0.107
BFT	SSC1	272905544	SNV	A	G	0.063	-0.109	0.895
BFT	SSC1	272905550	SNV	C	T	0.04	-0.503	0.605
BFT	SSC1	272905558	SNV	A	G	0.075	-1.171	0.0856
BFT	SSC1	272905590	SNV	C	A	0.075	-1.171	0.0856
BFT	SSC1	272905675	SNV	G	T	0.075	-1.171	0.0856
BFT	SSC1	272905694	SNV	G	A	0.144	-1.017	0.0637
BFT	SSC1	272905702	SNV	T	A	0.144	-1.017	0.0637
BFT	SSC1	272905704	SNV	A	G	0.069	-0.375	0.64
BFT	SSC1	272905713	SNV	A	G	0.149	-0.951	0.0793
BFT	SSC1	272905733	SNV	G	T	0.098	-0.07	0.92
BFT	SSC1	272905735	SNV	C	T	0.132	-1.023	0.0795
BFT	SSC1	272905757	SNV	T	C	0.075	-1.171	0.0856
BFT	SSC1	272905805	SNV	T	C	0.144	-1.017	0.0637
BFT	SSC1	272905813	SNV	A	G	0.063	-0.109	0.895
BFT	SSC1	272905953	SNV	G	A	0.144	-1.017	0.0637
BFT	SSC1	272905960	SNV	T	A	0.069	-0.375	0.64
BFT	SSC1	272906016	SNV	G	A	0.144	-1.017	0.0637
BFT	SSC1	272906111	SNV	G	A	0.144	-1.017	0.0637
BFT	SSC1	272906242	SNV	G	A	0.144	-1.017	0.0637
BFT	SSC1	272906246	SNV	A	G	0.144	-1.017	0.0637
BFT	SSC1	272906347	SV	D	I	0.069	-1.025	0.19
BFT	SSC1	272906410	SNV	A	T	0.138	-1.325	0.0165
BFT	SSC1	272906414	SNV	A	G	0.063	-0.109	0.895
BFT	SSC1	272906463	SNV	C	T	0.144	-1.017	0.0637
BFT	SSC1	272906491	SNV	A	G	0.138	-1.325	0.0165
BFT	SSC1	272906508	SV	D	I	0.144	-1.017	0.0637
BFT	SSC1	272906783	SNV	T	G	0.138	-0.894	0.107
BFT	SSC1	272906796	SNV	A	C	0.063	-0.109	0.895
BFT	SSC1	272906816	SNV	T	C	0.063	-0.109	0.895
BFT	SSC1	272906863	SNV	C	T	0.144	-1.017	0.0637
BFT	SSC1	272906875	SNV	G	A	0.069	-0.375	0.64
BFT	SSC1	272906939	SNV	C	A	0.144	-1.017	0.0637
BFT	SSC1	272906965	SNV	G	A	0.069	-0.375	0.64
BFT	SSC1	272907008	SNV	T	C	0.063	-0.109	0.895
BFT	SSC1	272907035	SNV	T	C	0.069	-0.375	0.64
BFT	SSC1	272907037	SNV	A	G	0.144	-1.017	0.0637
BFT	SSC1	272907051	SNV	C	T	0.144	-1.017	0.0637
BFT	SSC1	272907078	SNV	T	C	0.144	-1.017	0.0637
BFT	SSC1	272907081	SNV	C	A	0.144	-1.017	0.0637
BFT	SSC1	272907087	SNV	T	C	0.126	-1.119	0.0537
BFT	SSC1	272907110	SNV	A	C	0.144	-1.017	0.0637
BFT	SSC1	272907125	SNV	C	T	0.144	-1.017	0.0637
BFT	SSC1	272907131	SNV	T	C	0.138	-0.959	0.082
BFT	SSC1	272907148	SNV	A	G	0.144	-1.017	0.0637
BFT	SSC1	272907163	SNV	T	A	0.144	-1.017	0.0637
BFT	SSC1	272907166	SNV	A	G	0.144	-1.017	0.0637
BFT	SSC1	272907167	SNV	A	T	0.144	-1.017	0.0637
BFT	SSC1	272907222	SNV	T	A	0.144	-1.017	0.0637
BFT	SSC1	272907255	SNV	T	C	0.144	-1.017	0.0637
BFT	SSC1	272907260	SNV	T	C	0.132	-1.002	0.0683
BFT	SSC1	272907278	SNV	T	G	0.144	-1.017	0.0637
BFT	SSC1	272907291	SNV	T	C	0.144	-1.017	0.0637
BFT	SSC1	272907322	SNV	C	T	0.075	-1.011	0.138
BFT	SSC1	272907350	SV	I	D	0.144	-1.017	0.0637
BFT	SSC1	272907406	SNV	C	A	0.092	-0.824	0.231
BFT	SSC1	272907408	SNV	C	G	0.092	-1.341	0.0573
BFT	SSC1	272907411	SNV	A	G	0.103	-1.206	0.0709
BFT	SSC1	272907418	SNV	C	T	0.103	-1.206	0.0709
BFT	SSC1	272907419	SNV	A	G	0.121	-1.304	0.0221
BFT	SSC1	272907430	SNV	A	T	0.126	-1.22	0.0298
BFT	SSC1	272907456	SNV	C	T	0.144	-1.017	0.0637
BFT	SSC1	272907572	SNV	T	C	0.075	-1.171	0.0856
BFT	SSC1	272907573	SNV	G	A	0.086	-0.82	0.197
BFT	SSC1	272907601	SNV	C	T	0.144	-1.017	0.0637
BFT	SSC1	272907612	SNV	A	C	0.086	-0.82	0.197
BFT	SSC1	272907662	SNV	G	T	0.075	-1.171	0.0856
BFT	SSC1	272907726	SNV	G	T	0.144	-1.017	0.0637
BFT	SSC1	272907812	SNV	C	T	0.075	-1.171	0.0856
BFT	SSC1	272907825	SNV	T	C	0.052	-0.544	0.548
BFT	SSC1	272907840	SNV	T	C	0.075	-1.171	0.0856
BFT	SSC1	272908051	SNV	G	A	0.086	-0.82	0.197
BFT	SSC1	272908083	SNV	A	T	0.144	-1.017	0.0637
BFT	SSC1	272908094	SNV	T	C	0.144	-1.017	0.0637
BFT	SSC1	272908159	SNV	C	T	0.144	-1.017	0.0637
BFT	SSC1	272908160	SNV	A	G	0.144	-1.017	0.0637
BFT	SSC1	272908187	SNV	A	G	0.075	-1.171	0.0856
BFT	SSC1	272908255	SNV	T	C	0.075	-1.171	0.0856
BFT	SSC1	272908300	SNV	C	T	0.144	-1.017	0.0637
BFT	SSC1	272908362	SNV	T	C	0.075	-1.171	0.0856
BFT	SSC1	272908568	SNV	C	T	0.138	-0.675	0.185
BFT	SSC1	272908599	SNV	A	G	0.138	-0.959	0.082
BFT	SSC1	272908604	SNV	A	G	0.069	-1.097	0.114
BFT	SSC1	272908607	SNV	G	T	0.144	-0.815	0.129
BFT	SSC1	272908647	SNV	T	A	0.149	-1.226	0.0191
BFT	SSC1	272908708	SNV	C	T	0.144	-1.017	0.0637
BFT	SSC1	272908763	SV	I	D	0.144	-1.017	0.0637
BFT	SSC1	272908799	SNV	G	A	0.086	-0.82	0.197
BFT	SSC1	272908810	SNV	C	T	0.057	-0.827	0.341
BFT	SSC1	272908832	SNV	G	A	0.144	-1.017	0.0637
BFT	SSC1	272909000	SNV	T	C	0.121	-0.534	0.334
BFT	SSC1	272909024	SNV	C	G	0.132	-1.249	0.0306
BFT	SSC1	272909027	SNV	A	C	0.132	-1.249	0.0306
BFT	SSC1	272909069	SNV	G	A	0.092	-0.953	0.127
BFT	SSC1	272909109	SNV	C	T	0.144	-1.017	0.0637
BFT	SSC1	272909130	SNV	A	C	0.144	-1.017	0.0637
BFT	SSC1	272909295	SNV	G	A	0.144	-1.017	0.0637
BFT	SSC1	272909385	SNV	C	G	0.144	-1.017	0.0637
BFT	SSC1	272909438	SNV	A	G	0.075	-1.171	0.0856
BFT	SSC1	272909468	SNV	T	C	0.144	-1.017	0.0637
BFT	SSC1	272909483	SNV	G	A	0.144	-1.017	0.0637
BFT	SSC1	272909499	SNV	T	C	0.144	-1.017	0.0637
BFT	SSC1	272909521	SNV	A	G	0.144	-1.017	0.0637
BFT	SSC1	272909558	SNV	C	T	0.144	-1.017	0.0637
BFT	SSC1	272909567	SNV	A	C	0.144	-1.017	0.0637
BFT	SSC1	272909621	SNV	A	C	0.144	-1.017	0.0637
BFT	SSC1	272909677	SNV	C	T	0.144	-1.017	0.0637
BFT	SSC1	272909688	SNV	A	G	0.144	-1.017	0.0637
BFT	SSC1	272909706	SNV	A	G	0.138	-1.087	0.0503
BFT	SSC1	272909711	SNV	C	T	0.138	-1.087	0.0503
BFT	SSC1	272909745	SNV	G	A	0.138	-1.087	0.0503
BFT	SSC1	272909756	SNV	T	A	0.132	-1.125	0.0475
BFT	SSC1	272909798	SNV	C	T	0.121	-1.318	0.0226
BFT	SSC1	272909868	SNV	G	A	0.132	-0.988	0.079
BFT	SSC1	272909872	SNV	A	G	0.063	-0.801	0.265
BFT	SSC1	272909907	SNV	C	T	0.144	-1.017	0.0637
BFT	SSC1	272909942	SNV	A	G	0.144	-1.017	0.0637
BFT	SSC1	272910111	SNV	T	C	0.069	-0.375	0.64
BFT	SSC1	272910237	SNV	T	G	0.069	-0.375	0.64
BFT	SSC1	272910265	SNV	A	G	0.075	-1.171	0.0856
BFT	SSC1	272910635	SNV	T	G	0.069	-0.375	0.64
BFT	SSC1	272910803	SNV	G	A	0.144	-1.017	0.0637
BFT	SSC1	272910831	SNV	A	G	0.069	-0.375	0.64
BFT	SSC1	272911008	SNV	T	C	0.144	-1.017	0.0637
BFT	SSC1	272911130	SNV	C	T	0.029	-1.364	0.253
BFT	SSC1	272911258	SNV	G	A	0.08	-1.036	0.117
BFT	SSC1	272911279	SNV	C	T	0.063	-0.109	0.895
BFT	SSC1	272911303	SNV	A	G	0.063	-0.109	0.895
BFT	SSC1	272911331	SNV	G	A	0.08	-1.296	0.051
BFT	SSC1	272911371	SNV	T	C	0.086	-1.277	0.0487
BFT	SSC1	272911395	SNV	G	A	0.08	-1.296	0.051
BFT	SSC1	272911423	SNV	C	A	0.086	-1.387	0.0333
BFT	SSC1	272911430	SNV	A	G	0.052	-0.544	0.548
BFT	SSC1	272911460	SNV	T	C	0.08	-1.266	0.058
BFT	SSC1	272911561	SNV	G	A	0.144	-1.017	0.0637
BFT	SSC1	272911726	SNV	T	C	0.052	-0.544	0.548
BFT	SSC1	272911799	SNV	A	G	0.075	-1.171	0.0856
BFT	SSC1	272911856	SNV	G	A	0.075	-1.171	0.0856
BFT	SSC1	272911957	SNV	G	A	0.126	-1.119	0.0537
BFT	SSC1	272912127	SNV	C	G	0.075	-1.171	0.0856
BFT	SSC1	272912142	SNV	T	C	0.057	-0.827	0.341
BFT	SSC1	272912177	SNV	C	A	0.075	-1.171	0.0856
BFT	SSC1	272912393	SNV	A	G	0.052	-0.544	0.548
BFT	SSC1	272912746	SNV	A	C	0.069	-0.375	0.64
BFT	SSC1	272912807	SNV	G	A	0.144	-1.017	0.0637
BFT	SSC1	272912841	SNV	T	C	0.144	-1.017	0.0637
BFT	SSC1	272912861	SNV	G	C	0.144	-1.017	0.0637
BFT	SSC1	272912869	SNV	T	G	0.144	-1.017	0.0637
BFT	SSC1	272912926	SNV	T	C	0.126	-1.119	0.0537
BFT	SSC1	272912962	SNV	T	C	0.052	-0.544	0.548
BFT	SSC1	272912990	SNV	C	A	0.075	-1.171	0.0856
BFT	SSC1	272913021	SNV	T	C	0.144	-1.017	0.0637
BFT	SSC1	272913048	SNV	G	A	0.069	-0.375	0.64
BFT	SSC1	272913106	SNV	G	A	0.121	-0.404	0.501
BFT	SSC1	272913134	SNV	T	C	0.052	-0.544	0.548
BFT	SSC1	272913151	SNV	C	T	0.057	-1.321	0.134
BFT	SSC1	272913154	SNV	C	A	0.149	-0.973	0.0759
BFT	SSC1	272913229	SNV	G	A	0.04	-1.62	0.0352
BFT	SSC1	272913299	SNV	T	C	0.023	-1.927	0.139
BFT	SSC1	272913300	SNV	G	A	0.052	-1.537	0.0299
BFT	SSC1	272913318	SNV	A	G	0.063	-0.109	0.895
BFT	SSC1	272913332	SNV	G	A	0.08	-1.296	0.051
BFT	SSC1	272913373	SNV	A	G	0.08	-1.296	0.051
BFT	SSC1	272913381	SNV	T	G	0.075	-1.171	0.0856
BFT	SSC1	272913387	SNV	C	G	0.075	-1.171	0.0856
BFT	SSC1	272913407	SNV	T	C	0.08	-1.296	0.051
BFT	SSC1	272913425	SNV	G	A	0.063	-0.109	0.895
BFT	SSC1	272913428	SNV	A	G	0.063	-0.109	0.895
BFT	SSC1	272913453	SNV	A	G	0.063	-0.109	0.895
BFT	SSC1	272913658	SNV	C	T	0.052	-0.544	0.548
BFT	SSC1	272913668	SNV	C	G	0.052	-0.544	0.548
BFT	SSC1	272913938	SNV	T	C	0.144	-1.017	0.0637
BFT	SSC1	272914078	SNV	A	G	0.052	-0.544	0.548
BFT	SSC1	272914094	SNV	A	C	0.052	-0.544	0.548
BFT	SSC1	272914101	SNV	A	G	0.052	-0.544	0.548
BFT	SSC1	272914117	SNV	G	A	0.052	-0.544	0.548
BFT	SSC1	272914189	SNV	G	A	0.052	-0.544	0.548
BFT	SSC1	272914381	SNV	G	C	0.052	-0.544	0.548
BFT	SSC1	272914429	SNV	A	G	0.075	-1.171	0.0856
BFT	SSC1	272914501	SNV	C	T	0.052	-0.544	0.548
BFT	SSC1	272914529	SNV	G	A	0.052	-0.544	0.548
BFT	SSC1	272914587	SNV	G	A	0.052	-0.544	0.548
BFT	SSC1	272914636	SNV	G	A	0.052	-0.544	0.548
BFT	SSC1	272914656	SNV	A	G	0.052	-0.544	0.548
BFT	SSC1	272914691	SNV	T	C	0.052	-0.544	0.548
BFT	SSC1	272914751	SNV	A	G	0.052	-0.544	0.548
BFT	SSC1	272914761	SNV	C	T	0.052	-0.544	0.548
BFT	SSC1	272914879	SNV	C	T	0.052	-0.544	0.548
BFT	SSC1	272914895	SNV	A	G	0.052	-0.544	0.548
BFT	SSC1	272914904	SNV	A	T	0.052	-0.544	0.548
BFT	SSC1	272914921	SNV	T	G	0.052	-0.544	0.548
BFT	SSC1	272914926	SNV	G	C	0.052	-0.544	0.548
BFT	SSC1	272915190	SNV	C	T	0.494	-0.379	0.385
BFT	SSC1	272915279	SNV	A	G	0.402	-0.503	0.253
BFT	SSC1	272915363	SNV	T	C	0.052	-0.544	0.548
BFT	SSC1	272915812	SNV	C	T	0.236	-0.157	0.744
BFT	SSC1	272915860	SNV	C	G	0.305	-0.257	0.574
BFT	SSC1	272916056	SNV	T	C	0.305	-0.257	0.574
BFT	SSC1	272916248	SNV	A	G	0.305	-0.257	0.574
BFT	SSC1	272916355	SNV	G	C	0.052	-0.544	0.548
BFT	SSC1	272916522	SNV	G	A	0.267	-0.279	0.55
BFT	SSC1	272916629	SNV	T	C	0.299	-0.283	0.521
BFT	SSC1	272916823	SNV	C	A	0.052	-0.544	0.548
BFT	SSC1	272916897	SNV	G	A	0.42	-0.496	0.267
BFT	SSC1	272916916	SNV	T	C	0.109	-0.631	0.335
BFT	SSC1	272916948	SNV	A	G	0.247	-0.172	0.71
BFT	SSC1	272916997	SNV	G	A	0.052	-0.544	0.548
BFT	SSC1	272917083	SNV	G	C	0.247	-0.172	0.71
BFT	SSC1	272917112	SNV	G	A	0.466	0.013	0.974
BFT	SSC1	272917156	SNV	A	G	0.454	-0.066	0.87
BFT	SSC1	272917225	SNV	A	G	0.167	-0.385	0.492
BFT	SSC1	272917232	SNV	A	T	0.109	-0.631	0.335
BFT	SSC1	272917363	SNV	C	T	0.109	-0.631	0.335
BFT	SSC1	272917398	SNV	G	A	0.42	-0.496	0.267
BFT	SSC1	272917412	SNV	G	T	0.425	-0.535	0.232
BFT	SSC1	272917431	SNV	C	A	0.42	-0.496	0.267
BFT	SSC1	272917501	SNV	T	C	0.121	-0.372	0.546
BFT	SSC1	272917611	SNV	A	C	0.121	-0.372	0.546
BFT	SSC1	272917637	SNV	C	A	0.115	-0.287	0.646
BFT	SSC1	272917676	SNV	C	T	0.172	-0.474	0.373
BFT	SSC1	272917702	SNV	C	G	0.172	-0.474	0.373
BFT	SSC1	272917714	SNV	A	G	0.161	-0.656	0.235
BFT	SSC1	272917721	SNV	T	G	0.408	-0.403	0.357
BFT	SSC1	272917722	SNV	A	G	0.161	-0.375	0.485
BFT	SSC1	272917753	SNV	G	T	0.161	-0.656	0.235
BFT	SSC1	272917824	SNV	G	A	0.052	-0.544	0.548
BFT	SSC1	272917893	SNV	C	G	0.121	-0.372	0.546
BFT	SSC1	272917908	SNV	A	G	0.247	-0.172	0.71
BFT	SSC1	272918048	SNV	T	A	0.247	-0.172	0.71
BFT	SSC1	272918107	SNV	A	G	0.42	-0.496	0.267
BFT	SSC1	272918148	SNV	C	G	0.259	-0.067	0.885
BFT	SSC1	272918149	SNV	T	C	0.052	-0.544	0.548
BFT	SSC1	272918257	SNV	C	T	0.247	-0.172	0.71
BFT	SSC1	272918267	SNV	G	C	0.247	-0.172	0.71
BFT	SSC1	272918288	SNV	T	C	0.161	-0.656	0.235
BFT	SSC1	272918418	SNV	C	T	0.368	-0.369	0.417
BFT	SSC1	272918492	SNV	C	T	0.408	-0.588	0.187
BFT	SSC1	272918497	SNV	C	T	0.408	-0.588	0.187
BFT	SSC1	272918642	SNV	C	T	0.052	-0.544	0.548
BFT	SSC1	272918648	SV	I	D	0.011	1.646	0.368
BFT	SSC1	272918691	SNV	T	C	0.161	-0.656	0.235
BFT	SSC1	272918694	SNV	G	A	0.052	-0.544	0.548
BFT	SSC1	272918697	SNV	G	T	0.109	-0.631	0.335
BFT	SSC1	272918718	SNV	A	C	0.172	-0.474	0.373
BFT	SSC1	272918800	SNV	G	T	0.052	-0.544	0.548
BFT	SSC1	272918904	SNV	A	G	0.052	-0.544	0.548
BFT	SSC1	272918913	SNV	T	G	0.069	-0.375	0.64
BFT	SSC1	272918981	SNV	C	T	0.161	-0.656	0.235
BFT	SSC1	272919044	SNV	A	G	0.052	-0.544	0.548
BFT	SSC1	272919060	SNV	A	C	0.092	-0.331	0.625
BFT	SSC1	272919160	SNV	G	A	0.057	-0.827	0.341
BFT	SSC1	272919234	SNV	T	G	0.057	-0.827	0.341
BFT	SSC1	272919268	SNV	A	T	0.362	-0.281	0.532
BFT	SSC1	272919313	SNV	A	C	0.103	-0.469	0.477
BFT	SSC1	272919314	SNV	G	A	0.103	-0.469	0.477
BFT	SSC1	272919329	SNV	G	A	0.42	-0.496	0.267
BFT	SSC1	272919337	SNV	A	C	0.103	-0.469	0.477
BFT	SSC1	272919339	SNV	A	G	0.103	-0.469	0.477
BFT	SSC1	272919386	SNV	G	A	0.052	-0.544	0.548
BFT	SSC1	272919389	SNV	G	A	0.42	-0.496	0.267
BFT	SSC1	272919410	SNV	G	A	0.42	-0.496	0.267
BFT	SSC1	272919418	SNV	T	G	0.103	-0.469	0.477
BFT	SSC1	272919450	SNV	C	T	0.42	-0.496	0.267
BFT	SSC1	272919487	SNV	A	C	0.316	-0.266	0.548
BFT	SSC1	272919510	SNV	C	T	0.42	-0.496	0.267
BFT	SSC1	272919511	SNV	C	A	0.42	-0.496	0.267
BFT	SSC1	272919545	SNV	A	T	0.322	-0.286	0.507
BFT	SSC1	272919552	SNV	T	C	0.322	-0.286	0.507
BFT	SSC1	272919560	SNV	T	G	0.339	-0.251	0.552
BFT	SSC1	272919565	SNV	G	A	0.328	-0.438	0.316
BFT	SSC1	272919569	SNV	C	T	0.333	-0.304	0.474
BFT	SSC1	272919571	SNV	C	A	0.333	-0.304	0.474
BFT	SSC1	272919585	SNV	C	T	0.345	-0.285	0.486
BFT	SSC1	272919629	SNV	G	A	0.401	-0.075	0.83
BFT	SSC1	272919633	SNV	G	T	0.39	-0.323	0.367
BFT	SSC1	272919645	SNV	C	T	0.402	-0.139	0.685
BFT	SSC1	272919655	SNV	G	A	0.408	-0.139	0.678
BFT	SSC1	272919661	SNV	A	C	0.374	-0.22	0.551
BFT	SSC1	272919672	SNV	A	T	0.345	0.03	0.941
BFT	SSC1	272919707	SNV	C	T	0.431	-0.442	0.311
BFT	SSC1	272919733	SNV	G	A	0.333	-0.211	0.608
BFT	SSC1	272919734	SNV	T	C	0.328	-0.257	0.533
BFT	SSC1	272919752	SNV	G	A	0.316	-0.266	0.548
BFT	SSC1	272919761	SNV	C	T	0.316	-0.266	0.548
BFT	SSC1	272919783	SNV	A	G	0.316	-0.266	0.548
BFT	SSC1	272919791	SNV	A	G	0.316	-0.266	0.548
BFT	SSC1	272919876	SNV	G	A	0.316	-0.266	0.548
BFT	SSC1	272919930	SNV	T	C	0.414	-0.401	0.363
BFT	SSC1	272919933	SNV	G	A	0.103	-0.469	0.477
BFT	SSC1	272919972	SNV	A	C	0.31	-0.188	0.671
BFT	SSC1	272919998	SNV	C	T	0.42	-0.496	0.267
BFT	SSC1	272920022	SNV	C	T	0.316	-0.266	0.548
BFT	SSC1	272920026	SNV	G	A	0.316	-0.266	0.548
BFT	SSC1	272920088	SNV	C	T	0.31	-0.188	0.671
BFT	SSC1	272920095	SNV	A	C	0.31	-0.188	0.671
BFT	SSC1	272920148	SNV	G	A	0.316	-0.266	0.548
BFT	SSC1	272920178	SNV	C	T	0.316	-0.266	0.548
BFT	SSC1	272920188	SNV	T	A	0.069	-0.375	0.64
BFT	SSC1	272920207	SNV	T	A	0.31	-0.188	0.671
BFT	SSC1	272920226	SNV	A	T	0.316	-0.266	0.548
BFT	SSC1	272920316	SNV	G	T	0.109	-0.434	0.508
BFT	SSC1	272920323	SNV	G	A	0.437	-0.593	0.2
BFT	SSC1	272920353	SNV	T	C	0.328	-0.442	0.322
BFT	SSC1	272920391	SNV	C	T	0.333	-0.566	0.214
BFT	SSC1	272920461	SNV	G	C	0.425	-0.529	0.241
BFT	SSC1	272920466	SNV	C	T	0.42	-0.496	0.267
BFT	SSC1	272920494	SNV	G	A	0.42	-0.496	0.267
BFT	SSC1	272920523	SNV	A	G	0.42	-0.496	0.267
BFT	SSC1	272920645	SNV	G	A	0.42	-0.496	0.267
BFT	SSC1	272920730	SNV	G	A	0.034	-0.717	0.478
BFT	SSC1	272920776	SNV	A	G	0.437	-0.455	0.32
BFT	SSC1	272920779	SNV	A	G	0.431	-0.382	0.399
BFT	SSC1	272920780	SNV	T	A	0.425	-0.331	0.464
BFT	SSC1	272920910	SNV	C	G	0.368	-0.369	0.417
BFT	SSC1	272921027	SNV	G	A	0.42	-0.496	0.267
BFT	SSC1	272921169	SNV	A	G	0.247	-0.172	0.71
BFT	SSC1	272921388	SNV	A	C	0.103	-0.469	0.477
BFT	SSC1	272921392	SNV	C	G	0.103	-0.469	0.477
BFT	SSC1	272921399	SNV	G	A	0.103	-0.469	0.477
BFT	SSC1	272921777	SNV	T	C	0.052	-0.544	0.548
BFT	SSC1	272921898	SNV	T	G	0.063	-0.109	0.895
BFT	SSC1	272921904	SNV	G	A	0.172	-0.474	0.373
BFT	SSC1	272921952	SNV	A	C	0.103	-0.469	0.477
BFT	SSC1	272921964	SNV	C	T	0.069	-0.375	0.64
BFT	SSC1	272921998	SNV	A	G	0.023	-1.161	0.359
BFT	SSC1	272922050	SNV	G	A	0.063	-0.109	0.895
BFT	SSC1	272922204	SNV	C	G	0.063	-0.109	0.895
BFT	SSC1	272922354	SNV	T	G	0.063	-0.109	0.895
BFT	SSC1	272922389	SNV	G	A	0.172	-0.474	0.373
BFT	SSC1	272922463	SNV	C	T	0.178	-0.407	0.441
BFT	SSC1	272922472	SNV	C	A	0.247	-0.172	0.71
BFT	SSC1	272922608	SNV	C	T	0.109	-0.631	0.335
BFT	SSC1	272922641	SNV	G	A	0.063	-0.109	0.895
BFT	SSC1	272922664	SV	D	I	0.098	-0.183	0.813
BFT	SSC1	272922725	SNV	T	G	0.172	-0.474	0.373
BFT	SSC1	272922732	SNV	C	T	0.109	-0.631	0.335
BFT	SSC1	272923106	SNV	G	A	0.103	-0.469	0.477
BFT	SSC1	272923145	SNV	A	G	0.103	-0.469	0.477
BFT	SSC1	272923282	SNV	A	G	0.063	-0.109	0.895
BFT	SSC1	272923324	SNV	A	G	0.063	-0.109	0.895
BFT	SSC1	272923396	SNV	G	C	0.172	-0.474	0.373
BFT	SSC1	272923604	SNV	A	G	0.103	-0.469	0.477
BFT	SSC1	272923692	SNV	G	A	0.063	-0.109	0.895
BFT	SSC1	272923745	SNV	C	T	0.069	-0.375	0.64
BFT	SSC1	272923768	SNV	C	T	0.063	-0.109	0.895
BFT	SSC1	272923785	SNV	G	T	0.069	-0.375	0.64
BFT	SSC1	272923799	SNV	T	C	0.069	0.536	0.443
BFT	SSC1	272923825	SNV	C	T	0.063	-0.109	0.895
BFT	SSC1	272924160	SNV	C	T	0.069	-0.375	0.64
BFT	SSC1	272924237	SNV	T	C	0.103	-0.469	0.477
BFT	SSC1	272924320	SNV	C	T	0.167	-0.352	0.508
BFT	SSC1	272924353	SNV	T	C	0.172	-0.474	0.373
BFT	SSC1	272924379	SNV	C	A	0.172	-0.474	0.373
BFT	SSC1	272924426	SNV	G	A	0.069	-0.375	0.64
BFT	SSC1	272924442	SNV	A	C	0.103	-0.469	0.477
BFT	SSC1	272924541	SNV	A	G	0.103	-0.469	0.477
BFT	SSC1	272924552	SNV	G	A	0.103	-0.469	0.477
BFT	SSC1	272924616	SNV	T	G	0.103	-0.469	0.477
BFT	SSC1	272924638	SNV	T	C	0.103	-0.469	0.477
BFT	SSC1	272924655	SNV	T	C	0.069	-0.375	0.64
BFT	SSC1	272924663	SNV	T	C	0.103	-0.469	0.477
BFT	SSC1	272924737	SNV	A	G	0.167	-0.352	0.508
BFT	SSC1	272924834	SNV	T	G	0.172	-0.474	0.373
BFT	SSC1	272924889	SNV	C	T	0.172	-0.474	0.373
BFT	SSC1	272924939	SNV	C	A	0.029	0.642	0.574
BFT	SSC1	272924943	SNV	C	A	0.149	-0.718	0.194
BFT	SSC1	272924952	SNV	A	C	0.103	-0.65	0.28
BFT	SSC1	272924996	SNV	C	T	0.172	-0.474	0.373
BFT	SSC1	272925265	SNV	A	G	0.063	-0.109	0.895
BFT	SSC1	272925469	SNV	A	C	0.063	-0.109	0.895
BFT	SSC1	272925487	SNV	C	T	0.259	-0.29	0.516
BFT	SSC1	272925512	SNV	A	T	0.063	-0.109	0.895
BFT	SSC1	272925577	SNV	T	A	0.195	0.206	0.687
BFT	SSC1	272925785	SNV	A	G	0.063	-0.109	0.895
BFT	SSC1	272925864	SNV	G	A	0.063	-0.109	0.895
BFT	SSC1	272926006	SNV	G	A	0.167	-0.352	0.508
BFT	SSC1	272926161	SNV	A	C	0.42	-0.456	0.294
BFT	SSC1	272926172	SNV	C	T	0.356	-0.048	0.908
BFT	SSC1	272926214	SNV	T	C	0.293	-0.022	0.96
BFT	SSC1	272926217	SNV	C	T	0.063	-0.109	0.895
BFT	SSC1	272926234	SNV	G	A	0.356	-0.048	0.908
BFT	SSC1	272926355	SNV	C	T	0.293	-0.022	0.96
BFT	SSC1	272926409	SNV	G	A	0.063	-0.109	0.895
BFT	SSC1	272926801	SNV	T	C	0.023	0.788	0.513
BFT	SSC1	272926814	SNV	G	A	0.293	0.004	0.992
BFT	SSC1	272926902	SNV	A	G	0.368	-0.093	0.822
BFT	SSC1	272926911	SNV	G	A	0.253	-0.225	0.614
BFT	SSC1	272927045	SNV	C	A	0.063	-0.109	0.895
BFT	SSC1	272927125	SNV	A	G	0.305	-0.15	0.724
BFT	SSC1	272927302	SNV	C	T	0.063	-0.109	0.895
BFT	SSC1	272927366	SNV	C	T	0.063	-0.109	0.895
BFT	SSC1	272927368	SNV	T	C	0.063	-0.109	0.895
BFT	SSC1	272927417	SNV	A	G	0.063	-0.109	0.895
BFT	SSC1	272927428	SNV	T	C	0.063	-0.109	0.895
BFT	SSC1	272927483	SNV	T	C	0.063	-0.109	0.895
BFT	SSC1	272927518	SNV	T	A	0.063	-0.109	0.895
BFT	SSC1	272927520	SNV	T	A	0.08	0.528	0.451
BFT	SSC1	272927533	SNV	C	T	0.063	-0.109	0.895
BFT	SSC1	272927561	SNV	T	C	0.063	-0.109	0.895
BFT	SSC1	272927572	SNV	A	G	0.293	-0.022	0.96
BFT	SSC1	272927728	SNV	T	C	0.322	-0.317	0.463
BFT	SSC1	272927743	SNV	A	C	0.253	-0.225	0.614
BFT	SSC1	272927754	SNV	G	A	0.069	-0.375	0.64
BFT	SSC1	272927810	SNV	T	C	0.063	-0.109	0.895
BFT	SSC1	272927865	SNV	C	T	0.069	-0.375	0.64
BFT	SSC1	272927990	SNV	A	G	0.069	-0.375	0.64
BFT	SSC1	272928162	SNV	C	T	0.069	-0.375	0.64
BFT	SSC1	272928441	SNV	G	A	0.063	-0.109	0.895
BFT	SSC1	272928563	SNV	G	A	0.109	0.187	0.77
BFT	SSC1	272928570	SNV	C	T	0.046	0.677	0.517
BFT	SSC1	272928713	SNV	T	C	0.293	-0.022	0.96
BFT	SSC1	272928766	SNV	G	C	0.069	-0.375	0.64
BFT	SSC1	272928806	SNV	C	T	0.069	-0.375	0.64
BFT	SSC1	272928807	SNV	T	C	0.069	-0.375	0.64
BFT	SSC1	272928884	SNV	T	C	0.069	-0.375	0.64
BFT	SSC1	272928886	SNV	G	A	0.109	0.187	0.77
BFT	SSC1	272928899	SNV	G	T	0.069	-0.375	0.64
BFT	SSC1	272928962	SNV	G	C	0.069	-0.375	0.64
BFT	SSC1	272929010	SNV	G	T	0.253	-0.225	0.614
BFT	SSC1	272929073	SNV	C	T	0.069	-0.375	0.64
BFT	SSC1	272929075	SNV	T	C	0.069	-0.375	0.64
BFT	SSC1	272929168	SNV	T	C	0.069	-0.375	0.64
BFT	SSC1	272929237	SNV	A	G	0.069	-0.375	0.64
BFT	SSC1	272929240	SNV	C	T	0.069	-0.375	0.64
BFT	SSC1	272929242	SNV	A	G	0.069	-0.375	0.64
BFT	SSC1	272929249	SNV	A	G	0.069	-0.375	0.64
BFT	SSC1	272929282	SNV	G	C	0.063	-0.109	0.895
BFT	SSC1	272929324	SNV	C	T	0.063	-0.109	0.895
BFT	SSC1	272929427	SNV	C	T	0.063	-0.109	0.895
BFT	SSC1	272929456	SNV	A	G	0.069	-0.375	0.64
BFT	SSC1	272929468	SNV	G	C	0.063	-0.109	0.895
BFT	SSC1	272929507	SNV	A	G	0.063	-0.109	0.895
BFT	SSC1	272929588	SNV	C	T	0.069	-0.375	0.64
BFT	SSC1	272929594	SNV	A	G	0.063	-0.109	0.895
BFT	SSC1	272929609	SNV	G	A	0.063	-0.109	0.895
BFT	SSC1	272929653	SNV	A	G	0.362	-0.119	0.778
BFT	SSC1	272929658	SNV	C	T	0.063	-0.109	0.895
BFT	SSC1	272929667	SNV	C	A	0.063	-0.109	0.895
BFT	SSC1	272929814	SNV	T	C	0.063	-0.109	0.895
BFT	SSC1	272930132	SNV	T	C	0.052	-0.544	0.548
BFT	SSC1	272930819	SNV	G	A	0.069	-0.375	0.64
BFT	SSC1	272931142	SNV	T	G	0.069	-0.375	0.64
BFT	SSC1	272931281	SNV	A	T	0.063	-0.109	0.895
BFT	SSC1	272931489	SNV	A	G	0.063	-0.109	0.895
BFT	SSC1	272931947	SNV	A	G	0.293	-0.022	0.96
BFT	SSC1	272932020	SNV	A	C	0.063	-0.109	0.895
BFT	SSC1	272932080	SNV	C	T	0.063	-0.109	0.895
BFT	SSC1	272932084	SNV	A	T	0.063	-0.109	0.895
BFT	SSC1	272932130	SNV	A	G	0.063	-0.109	0.895
BFT	SSC1	272932454	SNV	G	A	0.063	-0.109	0.895
BFT	SSC1	272932503	SNV	C	T	0.299	-0.098	0.823
BFT	SSC1	272932517	SNV	A	G	0.063	-0.109	0.895
BFT	SSC1	272932518	SNV	T	C	0.293	-0.022	0.96
BFT	SSC1	272932542	SNV	C	T	0.063	-0.109	0.895
BFT	SSC1	272932546	SNV	A	G	0.362	-0.119	0.778
BFT	SSC1	272932548	SNV	C	T	0.063	-0.109	0.895
BFT	SSC1	272932570	SNV	A	G	0.293	-0.022	0.96
BFT	SSC1	272932717	SNV	T	C	0.063	-0.109	0.895
BFT	SSC1	272932842	SNV	G	A	0.063	-0.109	0.895
BFT	SSC1	272932844	SNV	A	G	0.063	-0.109	0.895
BFT	SSC1	272932916	SNV	T	C	0.063	-0.109	0.895
BFT	SSC1	272933186	SNV	T	C	0.076	-0.228	0.757
BFT	SSC1	272933197	SNV	C	T	0.087	-0.548	0.432
BFT	SSC1	272933202	SNV	T	C	0.081	-0.448	0.535
BFT	SSC1	272933273	SNV	T	C	0.293	-0.022	0.96
BFT	SSC1	272933538	SNV	G	A	0.069	-0.375	0.64
BFT	SSC1	272933593	SNV	G	A	0.362	-0.119	0.778
BFT	SSC1	272933665	SNV	G	A	0.362	0.009	0.982
BFT	SSC1	272933709	SNV	A	G	0.057	0.511	0.542
BFT	SSC1	272933929	SNV	C	A	0.034	0.176	0.865
BFT	SSC1	272933930	SNV	A	C	0.293	-0.022	0.96
BFT	SSC1	272934067	SNV	C	T	0.069	-0.375	0.64
BFT	SSC1	272934197	SNV	G	A	0.069	-0.375	0.64
BFT	SSC1	272934361	SNV	T	C	0.299	-0.098	0.823
BFT	SSC1	272934441	SNV	G	A	0.362	-0.119	0.778
BFT	SSC1	272934475	SNV	G	C	0.362	-0.119	0.778
BFT	SSC1	272934518	SNV	C	T	0.362	-0.119	0.778
BFT	SSC1	272934675	SNV	T	C	0.362	-0.119	0.778
BFT	SSC1	272934734	SNV	C	T	0.293	-0.046	0.918
BFT	SSC1	272935056	SNV	G	A	0.069	-0.375	0.64
BFT	SSC1	272935167	SNV	C	A	0.063	-0.109	0.895
BFT	SSC1	272935611	SNV	T	C	0.069	-0.375	0.64
BFT	SSC1	272935719	SNV	C	G	0.069	-0.375	0.64
BFT	SSC1	272935791	SNV	A	G	0.063	-0.109	0.895
BFT	SSC1	272935847	SNV	C	T	0.069	-0.375	0.64
BFT	SSC1	272936141	SNV	A	G	0.063	-0.109	0.895
BFT	SSC1	272936151	SNV	A	G	0.063	-0.109	0.895
BFT	SSC1	272936223	SNV	A	G	0.063	-0.109	0.895
BFT	SSC1	272936328	SNV	A	G	0.063	-0.109	0.895
BFT	SSC1	272936353	SNV	T	C	0.057	-0.768	0.375
BFT	SSC1	272936450	SNV	G	A	0.063	-0.109	0.895
BFT	SSC1	272936709	SNV	T	A	0.063	-0.109	0.895
BFT	SSC1	272936974	SNV	G	A	0.057	0.127	0.883
BFT	SSC1	272936993	SNV	G	A	0.063	-0.109	0.895
BFT	SSC1	272937228	SNV	T	C	0.23	-0.353	0.458
BFT	SSC1	272937233	SNV	T	C	0.046	0.677	0.517
BFT	SSC1	272937246	SNV	C	T	0.109	0.187	0.77
BFT	SSC1	272937320	SNV	G	A	0.069	-0.375	0.64
BFT	SSC1	272937347	SNV	A	G	0.063	-0.109	0.895
BFT	SSC1	272937694	SNV	A	G	0.103	0.35	0.585
BFT	SSC1	272937880	SNV	A	G	0.063	-0.109	0.895
BFT	SSC1	272938000	SNV	C	G	0.207	0.281	0.569
BFT	SSC1	272938002	SNV	C	A	0.023	0.111	0.926
BFT	SSC1	272938006	SNV	T	C	0.063	0.719	0.376
BFT	SSC1	272938007	SNV	C	G	0.126	0.143	0.806
BFT	SSC1	272938035	SNV	A	G	0.069	-0.375	0.64
BFT	SSC1	272938130	SNV	T	C	0.069	-0.375	0.64
BFT	SSC1	272938267	SNV	G	C	0.069	-0.375	0.64
BFT	SSC1	272938413	SNV	G	A	0.069	-0.375	0.64
BFT	SSC1	272938578	SNV	C	A	0.069	-0.375	0.64
BFT	SSC1	272938676	SNV	G	A	0.069	-0.375	0.64
BFT	SSC1	272939029	SNV	C	A	0.057	-0.046	0.958
BFT	SSC1	272939342	SNV	C	T	0.063	-0.109	0.895
BFT	SSC1	272939343	SNV	A	G	0.063	-0.109	0.895
BFT	SSC1	272939345	SNV	C	T	0.063	-0.109	0.895
BFT	SSC1	272939348	SNV	C	T	0.063	-0.109	0.895
BFT	SSC1	272940353	SNV	C	T	0.362	-0.119	0.778
LC	SSC1	272894214	SNV	A	G	0.052	0.06	0.891
LC	SSC1	272894239	SNV	T	C	0.057	0.01	0.982
LC	SSC1	272894325	SNV	A	G	0.052	0.06	0.891
LC	SSC1	272894384	SNV	T	C	0.052	0.06	0.891
LC	SSC1	272894391	SNV	T	C	0.052	0.06	0.891
LC	SSC1	272894435	SNV	G	A	0.052	0.06	0.891
LC	SSC1	272894532	SNV	G	C	0.052	0.06	0.891
LC	SSC1	272894613	SNV	A	G	0.057	0.01	0.982
LC	SSC1	272894620	SNV	G	T	0.052	0.06	0.891
LC	SSC1	272894737	SNV	T	C	0.052	0.06	0.891
LC	SSC1	272894775	SNV	G	T	0.052	0.06	0.891
LC	SSC1	272894847	SNV	G	A	0.052	0.06	0.891
LC	SSC1	272894858	SNV	A	C	0.052	0.06	0.891
LC	SSC1	272895160	SNV	A	G	0.052	0.06	0.891
LC	SSC1	272895245	SNV	T	C	0.052	0.06	0.891
LC	SSC1	272895432	SNV	C	T	0.052	0.06	0.891
LC	SSC1	272895543	SNV	G	A	0.052	0.06	0.891
LC	SSC1	272895584	SNV	C	A	0.063	-0.41	0.303
LC	SSC1	272895649	SNV	C	T	0.052	0.06	0.891
LC	SSC1	272895654	SNV	G	T	0.052	0.06	0.891
LC	SSC1	272895677	SNV	C	T	0.052	0.06	0.891
LC	SSC1	272895727	SNV	T	C	0.052	0.06	0.891
LC	SSC1	272895771	SNV	G	A	0.063	-0.41	0.303
LC	SSC1	272895804	SNV	G	C	0.052	-0.11	0.792
LC	SSC1	272895812	SNV	G	C	0.052	-0.11	0.792
LC	SSC1	272895838	SNV	C	T	0.063	-0.41	0.303
LC	SSC1	272895847	SNV	C	T	0.063	-0.41	0.303
LC	SSC1	272895868	SNV	C	T	0.063	-0.41	0.303
LC	SSC1	272895968	SNV	C	T	0.052	0.06	0.891
LC	SSC1	272896037	SNV	T	C	0.052	-0.11	0.792
LC	SSC1	272896184	SNV	C	G	0.052	0.06	0.891
LC	SSC1	272896378	SNV	C	T	0.063	-0.41	0.303
LC	SSC1	272896382	SNV	T	C	0.052	0.06	0.891
LC	SSC1	272896529	SNV	G	C	0.052	0.06	0.891
LC	SSC1	272896595	SNV	T	C	0.052	0.06	0.891
LC	SSC1	272896596	SNV	G	C	0.052	0.06	0.891
LC	SSC1	272896702	SNV	T	C	0.052	0.06	0.891
LC	SSC1	272896718	SNV	C	T	0.052	0.06	0.891
LC	SSC1	272896720	SNV	T	C	0.052	0.06	0.891
LC	SSC1	272896834	SNV	C	T	0.069	-0.427	0.27
LC	SSC1	272896903	SNV	A	G	0.052	0.06	0.891
LC	SSC1	272897194	SNV	G	A	0.103	-0.577	0.0605
LC	SSC1	272897263	SNV	C	T	0.052	-1.346	0.0027
LC	SSC1	272897267	SNV	G	A	0.052	-1.346	0.0027
LC	SSC1	272897285	SNV	T	C	0.052	-1.346	0.0027
LC	SSC1	272897353	SNV	T	C	0.052	-1.346	0.0027
LC	SSC1	272897368	SNV	G	A	0.052	-1.346	0.0027
LC	SSC1	272897792	SNV	G	A	0.379	-0.236	0.249
LC	SSC1	272898371	SNV	C	T	0.052	0.06	0.891
LC	SSC1	272898435	SNV	A	G	0.069	-0.427	0.27
LC	SSC1	272898604	SNV	T	G	0.069	-0.427	0.27
LC	SSC1	272898622	SNV	C	T	0.052	0.06	0.891
LC	SSC1	272898648	SNV	T	C	0.057	0.01	0.982
LC	SSC1	272898775	SNV	C	T	0.057	-0.02	0.956
LC	SSC1	272898823	SNV	C	A	0.069	-0.352	0.3
LC	SSC1	272898923	SNV	T	A	0.063	-0.037	0.924
LC	SSC1	272898936	SNV	C	T	0.057	0.01	0.982
LC	SSC1	272899120	SNV	A	G	0.057	0.01	0.982
LC	SSC1	272899137	SNV	G	A	0.069	-0.427	0.27
LC	SSC1	272899196	SNV	T	G	0.057	0.01	0.982
LC	SSC1	272899213	SNV	T	C	0.057	0.01	0.982
LC	SSC1	272899281	SV	I	D	0.057	0.01	0.982
LC	SSC1	272899290	SNV	C	T	0.063	-0.41	0.303
LC	SSC1	272899353	SNV	C	T	0.052	0.06	0.891
LC	SSC1	272899396	SNV	A	G	0.063	-0.41	0.303
LC	SSC1	272899453	SNV	A	T	0.069	-0.427	0.27
LC	SSC1	272899485	SNV	C	G	0.069	-0.427	0.27
LC	SSC1	272899525	SNV	A	C	0.052	0.06	0.891
LC	SSC1	272899586	SNV	T	C	0.052	0.06	0.891
LC	SSC1	272899648	SNV	C	T	0.052	0.06	0.891
LC	SSC1	272899682	SNV	T	C	0.052	0.06	0.891
LC	SSC1	272899690	SNV	A	G	0.052	0.06	0.891
LC	SSC1	272899958	SNV	A	T	0.052	0.06	0.891
LC	SSC1	272900014	SNV	T	C	0.052	0.06	0.891
LC	SSC1	272900064	SNV	C	T	0.052	0.06	0.891
LC	SSC1	272900167	SNV	G	A	0.069	-0.427	0.27
LC	SSC1	272900207	SNV	C	G	0.04	0.245	0.583
LC	SSC1	272900207	SV	I	D	0.052	0.06	0.891
LC	SSC1	272900262	SNV	C	T	0.052	0.06	0.891
LC	SSC1	272900480	SNV	A	G	0.052	0.06	0.891
LC	SSC1	272900968	SNV	C	A	0.144	-0.204	0.448
LC	SSC1	272901035	SNV	G	A	0.052	0.06	0.891
LC	SSC1	272901065	SNV	T	C	0.063	-0.41	0.303
LC	SSC1	272901070	SNV	C	T	0.063	-0.41	0.303
LC	SSC1	272901078	SNV	A	G	0.063	-0.41	0.303
LC	SSC1	272901261	SNV	G	A	0.069	-0.427	0.27
LC	SSC1	272901262	SNV	C	A	0.069	-0.427	0.27
LC	SSC1	272901268	SNV	G	A	0.063	-0.41	0.303
LC	SSC1	272901272	SNV	A	G	0.063	-0.41	0.303
LC	SSC1	272901295	SNV	T	C	0.052	0.06	0.891
LC	SSC1	272901588	SNV	T	C	0.052	0.06	0.891
LC	SSC1	272901898	SNV	A	G	0.052	0.06	0.891
LC	SSC1	272901929	SNV	C	T	0.069	-0.427	0.27
LC	SSC1	272901964	SNV	C	G	0.052	0.06	0.891
LC	SSC1	272902030	SNV	C	A	0.057	0.387	0.286
LC	SSC1	272902032	SNV	T	C	0.052	0.06	0.891
LC	SSC1	272902046	SNV	T	G	0.052	0.06	0.891
LC	SSC1	272902076	SNV	G	T	0.069	-0.427	0.27
LC	SSC1	272902112	SNV	T	C	0.034	-0.744	0.159
LC	SSC1	272902271	SNV	A	G	0.052	0.06	0.891
LC	SSC1	272902291	SNV	A	G	0.052	0.06	0.891
LC	SSC1	272902294	SNV	C	T	0.052	0.06	0.891
LC	SSC1	272902351	SNV	T	G	0.057	0.078	0.835
LC	SSC1	272902461	SNV	G	A	0.023	-0.139	0.812
LC	SSC1	272902496	SNV	A	G	0.259	0.2	0.397
LC	SSC1	272902521	SNV	T	C	0.052	0.06	0.891
LC	SSC1	272902541	SNV	T	C	0.046	-0.012	0.98
LC	SSC1	272902554	SNV	A	G	0.069	-0.353	0.351
LC	SSC1	272902565	SNV	G	A	0.063	-0.41	0.303
LC	SSC1	272902623	SNV	A	G	0.063	-0.41	0.303
LC	SSC1	272902738	SNV	T	C	0.057	0.01	0.982
LC	SSC1	272902759	SNV	G	A	0.057	0.01	0.982
LC	SSC1	272902774	SNV	C	T	0.144	-0.204	0.448
LC	SSC1	272902845	SNV	A	G	0.052	0.06	0.891
LC	SSC1	272903137	SNV	T	G	0.069	-0.427	0.27
LC	SSC1	272903279	SNV	A	G	0.069	-0.427	0.27
LC	SSC1	272903322	SNV	A	C	0.052	0.06	0.891
LC	SSC1	272903515	SNV	T	A	0.052	0.06	0.891
LC	SSC1	272903564	SNV	T	C	0.092	-0.291	0.339
LC	SSC1	272903664	SNV	G	A	0.075	0.002	0.996
LC	SSC1	272903679	SNV	A	G	0.126	0.026	0.926
LC	SSC1	272903755	SNV	T	G	0.144	-0.204	0.448
LC	SSC1	272903798	SNV	C	T	0.282	-0.104	0.636
LC	SSC1	272903860	SNV	A	C	0.075	0.002	0.996
LC	SSC1	272903950	SNV	C	A	0.075	0.002	0.996
LC	SSC1	272903998	SNV	A	G	0.075	0.002	0.996
LC	SSC1	272904001	SV	D	I	0.075	0.002	0.996
LC	SSC1	272904049	SNV	C	T	0.024	-1.129	0.0246
LC	SSC1	272904388	SNV	G	T	0.144	-0.204	0.448
LC	SSC1	272904395	SNV	A	C	0.08	-0.026	0.937
LC	SSC1	272904466	SNV	T	C	0.08	-0.026	0.937
LC	SSC1	272904618	SNV	G	T	0.075	0.002	0.996
LC	SSC1	272904696	SNV	C	T	0.063	-0.41	0.303
LC	SSC1	272904709	SNV	C	T	0.075	0.002	0.996
LC	SSC1	272904877	SNV	A	T	0.08	-0.026	0.937
LC	SSC1	272904910	SNV	A	G	0.144	-0.204	0.448
LC	SSC1	272905170	SNV	T	C	0.063	-0.41	0.303
LC	SSC1	272905215	SNV	G	A	0.144	-0.204	0.448
LC	SSC1	272905245	SNV	T	C	0.052	0.06	0.891
LC	SSC1	272905284	SNV	A	G	0.144	-0.204	0.448
LC	SSC1	272905494	SNV	A	G	0.138	-0.189	0.487
LC	SSC1	272905544	SNV	A	G	0.063	-0.41	0.303
LC	SSC1	272905550	SNV	C	T	0.04	-0.061	0.898
LC	SSC1	272905558	SNV	A	G	0.075	0.002	0.996
LC	SSC1	272905590	SNV	C	A	0.075	0.002	0.996
LC	SSC1	272905675	SNV	G	T	0.075	0.002	0.996
LC	SSC1	272905694	SNV	G	A	0.144	-0.204	0.448
LC	SSC1	272905702	SNV	T	A	0.144	-0.204	0.448
LC	SSC1	272905704	SNV	A	G	0.069	-0.427	0.27
LC	SSC1	272905713	SNV	A	G	0.149	-0.227	0.392
LC	SSC1	272905733	SNV	G	T	0.098	-0.467	0.166
LC	SSC1	272905735	SNV	C	T	0.132	-0.347	0.223
LC	SSC1	272905757	SNV	T	C	0.075	0.002	0.996
LC	SSC1	272905805	SNV	T	C	0.144	-0.204	0.448
LC	SSC1	272905813	SNV	A	G	0.063	-0.41	0.303
LC	SSC1	272905953	SNV	G	A	0.144	-0.204	0.448
LC	SSC1	272905960	SNV	T	A	0.069	-0.427	0.27
LC	SSC1	272906016	SNV	G	A	0.144	-0.204	0.448
LC	SSC1	272906111	SNV	G	A	0.144	-0.204	0.448
LC	SSC1	272906242	SNV	G	A	0.144	-0.204	0.448
LC	SSC1	272906246	SNV	A	G	0.144	-0.204	0.448
LC	SSC1	272906347	SV	D	I	0.069	-0.158	0.677
LC	SSC1	272906410	SNV	A	T	0.138	-0.09	0.742
LC	SSC1	272906414	SNV	A	G	0.063	-0.41	0.303
LC	SSC1	272906463	SNV	C	T	0.144	-0.204	0.448
LC	SSC1	272906491	SNV	A	G	0.138	-0.09	0.742
LC	SSC1	272906508	SV	D	I	0.144	-0.204	0.448
LC	SSC1	272906783	SNV	T	G	0.138	-0.189	0.487
LC	SSC1	272906796	SNV	A	C	0.063	-0.41	0.303
LC	SSC1	272906816	SNV	T	C	0.063	-0.41	0.303
LC	SSC1	272906863	SNV	C	T	0.144	-0.204	0.448
LC	SSC1	272906875	SNV	G	A	0.069	-0.427	0.27
LC	SSC1	272906939	SNV	C	A	0.144	-0.204	0.448
LC	SSC1	272906965	SNV	G	A	0.069	-0.427	0.27
LC	SSC1	272907008	SNV	T	C	0.063	-0.41	0.303
LC	SSC1	272907035	SNV	T	C	0.069	-0.427	0.27
LC	SSC1	272907037	SNV	A	G	0.144	-0.204	0.448
LC	SSC1	272907051	SNV	C	T	0.144	-0.204	0.448
LC	SSC1	272907078	SNV	T	C	0.144	-0.204	0.448
LC	SSC1	272907081	SNV	C	A	0.144	-0.204	0.448
LC	SSC1	272907087	SNV	T	C	0.126	0.026	0.926
LC	SSC1	272907110	SNV	A	C	0.144	-0.204	0.448
LC	SSC1	272907125	SNV	C	T	0.144	-0.204	0.448
LC	SSC1	272907131	SNV	T	C	0.138	-0.193	0.475
LC	SSC1	272907148	SNV	A	G	0.144	-0.204	0.448
LC	SSC1	272907163	SNV	T	A	0.144	-0.204	0.448
LC	SSC1	272907166	SNV	A	G	0.144	-0.204	0.448
LC	SSC1	272907167	SNV	A	T	0.144	-0.204	0.448
LC	SSC1	272907222	SNV	T	A	0.144	-0.204	0.448
LC	SSC1	272907255	SNV	T	C	0.144	-0.204	0.448
LC	SSC1	272907260	SNV	T	C	0.132	-0.168	0.531
LC	SSC1	272907278	SNV	T	G	0.144	-0.204	0.448
LC	SSC1	272907291	SNV	T	C	0.144	-0.204	0.448
LC	SSC1	272907322	SNV	C	T	0.075	0.006	0.985
LC	SSC1	272907350	SV	I	D	0.144	-0.204	0.448
LC	SSC1	272907406	SNV	C	A	0.092	-0.437	0.19
LC	SSC1	272907408	SNV	C	G	0.092	-0.132	0.704
LC	SSC1	272907411	SNV	A	G	0.103	-0.271	0.407
LC	SSC1	272907418	SNV	C	T	0.103	-0.271	0.407
LC	SSC1	272907419	SNV	A	G	0.121	-0.1	0.723
LC	SSC1	272907430	SNV	A	T	0.126	-0.139	0.614
LC	SSC1	272907456	SNV	C	T	0.144	-0.204	0.448
LC	SSC1	272907572	SNV	T	C	0.075	0.002	0.996
LC	SSC1	272907573	SNV	G	A	0.086	-0.276	0.373
LC	SSC1	272907601	SNV	C	T	0.144	-0.204	0.448
LC	SSC1	272907612	SNV	A	C	0.086	-0.276	0.373
LC	SSC1	272907662	SNV	G	T	0.075	0.002	0.996
LC	SSC1	272907726	SNV	G	T	0.144	-0.204	0.448
LC	SSC1	272907812	SNV	C	T	0.075	0.002	0.996
LC	SSC1	272907825	SNV	T	C	0.052	0.06	0.891
LC	SSC1	272907840	SNV	T	C	0.075	0.002	0.996
LC	SSC1	272908051	SNV	G	A	0.086	-0.276	0.373
LC	SSC1	272908083	SNV	A	T	0.144	-0.204	0.448
LC	SSC1	272908094	SNV	T	C	0.144	-0.204	0.448
LC	SSC1	272908159	SNV	C	T	0.144	-0.204	0.448
LC	SSC1	272908160	SNV	A	G	0.144	-0.204	0.448
LC	SSC1	272908187	SNV	A	G	0.075	0.002	0.996
LC	SSC1	272908255	SNV	T	C	0.075	0.002	0.996
LC	SSC1	272908300	SNV	C	T	0.144	-0.204	0.448
LC	SSC1	272908362	SNV	T	C	0.075	0.002	0.996
LC	SSC1	272908568	SNV	C	T	0.138	-0.218	0.377
LC	SSC1	272908599	SNV	A	G	0.138	-0.193	0.475
LC	SSC1	272908604	SNV	A	G	0.069	0.022	0.948
LC	SSC1	272908607	SNV	G	T	0.144	-0.223	0.391
LC	SSC1	272908647	SNV	T	A	0.149	-0.032	0.902
LC	SSC1	272908708	SNV	C	T	0.144	-0.204	0.448
LC	SSC1	272908763	SV	I	D	0.144	-0.204	0.448
LC	SSC1	272908799	SNV	G	A	0.086	-0.276	0.373
LC	SSC1	272908810	SNV	C	T	0.057	0.01	0.982
LC	SSC1	272908832	SNV	G	A	0.144	-0.204	0.448
LC	SSC1	272909000	SNV	T	C	0.121	-0.365	0.172
LC	SSC1	272909024	SNV	C	G	0.132	-0.194	0.494
LC	SSC1	272909027	SNV	A	C	0.132	-0.194	0.494
LC	SSC1	272909069	SNV	G	A	0.092	-0.291	0.339
LC	SSC1	272909109	SNV	C	T	0.144	-0.204	0.448
LC	SSC1	272909130	SNV	A	C	0.144	-0.204	0.448
LC	SSC1	272909295	SNV	G	A	0.144	-0.204	0.448
LC	SSC1	272909385	SNV	C	G	0.144	-0.204	0.448
LC	SSC1	272909438	SNV	A	G	0.075	0.002	0.996
LC	SSC1	272909468	SNV	T	C	0.144	-0.204	0.448
LC	SSC1	272909483	SNV	G	A	0.144	-0.204	0.448
LC	SSC1	272909499	SNV	T	C	0.144	-0.204	0.448
LC	SSC1	272909521	SNV	A	G	0.144	-0.204	0.448
LC	SSC1	272909558	SNV	C	T	0.144	-0.204	0.448
LC	SSC1	272909567	SNV	A	C	0.144	-0.204	0.448
LC	SSC1	272909621	SNV	A	C	0.144	-0.204	0.448
LC	SSC1	272909677	SNV	C	T	0.144	-0.204	0.448
LC	SSC1	272909688	SNV	A	G	0.144	-0.204	0.448
LC	SSC1	272909706	SNV	A	G	0.138	-0.168	0.538
LC	SSC1	272909711	SNV	C	T	0.138	-0.168	0.538
LC	SSC1	272909745	SNV	G	A	0.138	-0.168	0.538
LC	SSC1	272909756	SNV	T	A	0.132	-0.14	0.616
LC	SSC1	272909798	SNV	C	T	0.121	-0.076	0.79
LC	SSC1	272909868	SNV	G	A	0.132	-0.166	0.548
LC	SSC1	272909872	SNV	A	G	0.063	-0.193	0.581
LC	SSC1	272909907	SNV	C	T	0.144	-0.204	0.448
LC	SSC1	272909942	SNV	A	G	0.144	-0.204	0.448
LC	SSC1	272910111	SNV	T	C	0.069	-0.427	0.27
LC	SSC1	272910237	SNV	T	G	0.069	-0.427	0.27
LC	SSC1	272910265	SNV	A	G	0.075	0.002	0.996
LC	SSC1	272910635	SNV	T	G	0.069	-0.427	0.27
LC	SSC1	272910803	SNV	G	A	0.144	-0.204	0.448
LC	SSC1	272910831	SNV	A	G	0.069	-0.427	0.27
LC	SSC1	272911008	SNV	T	C	0.144	-0.204	0.448
LC	SSC1	272911130	SNV	C	T	0.029	0.238	0.681
LC	SSC1	272911258	SNV	G	A	0.08	0	0.999
LC	SSC1	272911279	SNV	C	T	0.063	-0.41	0.303
LC	SSC1	272911303	SNV	A	G	0.063	-0.41	0.303
LC	SSC1	272911331	SNV	G	A	0.08	-0.026	0.937
LC	SSC1	272911371	SNV	T	C	0.086	0.013	0.969
LC	SSC1	272911395	SNV	G	A	0.08	-0.026	0.937
LC	SSC1	272911423	SNV	C	A	0.086	-0.008	0.98
LC	SSC1	272911430	SNV	A	G	0.052	0.06	0.891
LC	SSC1	272911460	SNV	T	C	0.08	0.019	0.953
LC	SSC1	272911561	SNV	G	A	0.144	-0.204	0.448
LC	SSC1	272911726	SNV	T	C	0.052	0.06	0.891
LC	SSC1	272911799	SNV	A	G	0.075	0.002	0.996
LC	SSC1	272911856	SNV	G	A	0.075	0.002	0.996
LC	SSC1	272911957	SNV	G	A	0.126	0.026	0.926
LC	SSC1	272912127	SNV	C	G	0.075	0.002	0.996
LC	SSC1	272912142	SNV	T	C	0.057	0.01	0.982
LC	SSC1	272912177	SNV	C	A	0.075	0.002	0.996
LC	SSC1	272912393	SNV	A	G	0.052	0.06	0.891
LC	SSC1	272912746	SNV	A	C	0.069	-0.427	0.27
LC	SSC1	272912807	SNV	G	A	0.144	-0.204	0.448
LC	SSC1	272912841	SNV	T	C	0.144	-0.204	0.448
LC	SSC1	272912861	SNV	G	C	0.144	-0.204	0.448
LC	SSC1	272912869	SNV	T	G	0.144	-0.204	0.448
LC	SSC1	272912926	SNV	T	C	0.126	0.026	0.926
LC	SSC1	272912962	SNV	T	C	0.052	0.06	0.891
LC	SSC1	272912990	SNV	C	A	0.075	0.002	0.996
LC	SSC1	272913021	SNV	T	C	0.144	-0.204	0.448
LC	SSC1	272913048	SNV	G	A	0.069	-0.427	0.27
LC	SSC1	272913106	SNV	G	A	0.121	-0.241	0.408
LC	SSC1	272913134	SNV	T	C	0.052	0.06	0.891
LC	SSC1	272913151	SNV	C	T	0.057	-0.385	0.37
LC	SSC1	272913154	SNV	C	A	0.149	-0.203	0.45
LC	SSC1	272913229	SNV	G	A	0.04	0.447	0.235
LC	SSC1	272913299	SNV	T	C	0.023	0.051	0.937
LC	SSC1	272913300	SNV	G	A	0.052	-0.067	0.848
LC	SSC1	272913318	SNV	A	G	0.063	-0.41	0.303
LC	SSC1	272913332	SNV	G	A	0.08	-0.026	0.937
LC	SSC1	272913373	SNV	A	G	0.08	-0.026	0.937
LC	SSC1	272913381	SNV	T	G	0.075	0.002	0.996
LC	SSC1	272913387	SNV	C	G	0.075	0.002	0.996
LC	SSC1	272913407	SNV	T	C	0.08	-0.026	0.937
LC	SSC1	272913425	SNV	G	A	0.063	-0.41	0.303
LC	SSC1	272913428	SNV	A	G	0.063	-0.41	0.303
LC	SSC1	272913453	SNV	A	G	0.063	-0.41	0.303
LC	SSC1	272913658	SNV	C	T	0.052	0.06	0.891
LC	SSC1	272913668	SNV	C	G	0.052	0.06	0.891
LC	SSC1	272913938	SNV	T	C	0.144	-0.204	0.448
LC	SSC1	272914078	SNV	A	G	0.052	0.06	0.891
LC	SSC1	272914094	SNV	A	C	0.052	0.06	0.891
LC	SSC1	272914101	SNV	A	G	0.052	0.06	0.891
LC	SSC1	272914117	SNV	G	A	0.052	0.06	0.891
LC	SSC1	272914189	SNV	G	A	0.052	0.06	0.891
LC	SSC1	272914381	SNV	G	C	0.052	0.06	0.891
LC	SSC1	272914429	SNV	A	G	0.075	0.002	0.996
LC	SSC1	272914501	SNV	C	T	0.052	0.06	0.891
LC	SSC1	272914529	SNV	G	A	0.052	0.06	0.891
LC	SSC1	272914587	SNV	G	A	0.052	0.06	0.891
LC	SSC1	272914636	SNV	G	A	0.052	0.06	0.891
LC	SSC1	272914656	SNV	A	G	0.052	0.06	0.891
LC	SSC1	272914691	SNV	T	C	0.052	0.06	0.891
LC	SSC1	272914751	SNV	A	G	0.052	0.06	0.891
LC	SSC1	272914761	SNV	C	T	0.052	0.06	0.891
LC	SSC1	272914879	SNV	C	T	0.052	0.06	0.891
LC	SSC1	272914895	SNV	A	G	0.052	0.06	0.891
LC	SSC1	272914904	SNV	A	T	0.052	0.06	0.891
LC	SSC1	272914921	SNV	T	G	0.052	0.06	0.891
LC	SSC1	272914926	SNV	G	C	0.052	0.06	0.891
LC	SSC1	272915190	SNV	C	T	0.494	-0.125	0.555
LC	SSC1	272915279	SNV	A	G	0.402	0.077	0.721
LC	SSC1	272915363	SNV	T	C	0.052	0.06	0.891
LC	SSC1	272915812	SNV	C	T	0.236	0.181	0.439
LC	SSC1	272915860	SNV	C	G	0.305	0.023	0.916
LC	SSC1	272916056	SNV	T	C	0.305	0.023	0.916
LC	SSC1	272916248	SNV	A	G	0.305	0.023	0.916
LC	SSC1	272916355	SNV	G	C	0.052	0.06	0.891
LC	SSC1	272916522	SNV	G	A	0.267	0.085	0.708
LC	SSC1	272916629	SNV	T	C	0.299	0.237	0.268
LC	SSC1	272916823	SNV	C	A	0.052	0.06	0.891
LC	SSC1	272916897	SNV	G	A	0.42	-0.133	0.542
LC	SSC1	272916916	SNV	T	C	0.109	-0.514	0.104
LC	SSC1	272916948	SNV	A	G	0.247	0.245	0.274
LC	SSC1	272916997	SNV	G	A	0.052	0.06	0.891
LC	SSC1	272917083	SNV	G	C	0.247	0.245	0.274
LC	SSC1	272917112	SNV	G	A	0.466	0.225	0.248
LC	SSC1	272917156	SNV	A	G	0.454	0.334	0.0845
LC	SSC1	272917225	SNV	A	G	0.167	-0.617	0.0214
LC	SSC1	272917232	SNV	A	T	0.109	-0.514	0.104
LC	SSC1	272917363	SNV	C	T	0.109	-0.514	0.104
LC	SSC1	272917398	SNV	G	A	0.42	-0.133	0.542
LC	SSC1	272917412	SNV	G	T	0.425	-0.148	0.498
LC	SSC1	272917431	SNV	C	A	0.42	-0.133	0.542
LC	SSC1	272917501	SNV	T	C	0.121	-0.711	0.0155
LC	SSC1	272917611	SNV	A	C	0.121	-0.711	0.0155
LC	SSC1	272917637	SNV	C	A	0.115	-0.713	0.0166
LC	SSC1	272917676	SNV	C	T	0.172	-0.512	0.0452
LC	SSC1	272917702	SNV	C	G	0.172	-0.512	0.0452
LC	SSC1	272917714	SNV	A	G	0.161	-0.345	0.197
LC	SSC1	272917721	SNV	T	G	0.408	-0.154	0.467
LC	SSC1	272917722	SNV	A	G	0.161	-0.564	0.0286
LC	SSC1	272917753	SNV	G	T	0.161	-0.345	0.197
LC	SSC1	272917824	SNV	G	A	0.052	0.06	0.891
LC	SSC1	272917893	SNV	C	G	0.121	-0.711	0.0155
LC	SSC1	272917908	SNV	A	G	0.247	0.245	0.274
LC	SSC1	272918048	SNV	T	A	0.247	0.245	0.274
LC	SSC1	272918107	SNV	A	G	0.42	-0.133	0.542
LC	SSC1	272918148	SNV	C	G	0.259	0.099	0.659
LC	SSC1	272918149	SNV	T	C	0.052	0.06	0.891
LC	SSC1	272918257	SNV	C	T	0.247	0.245	0.274
LC	SSC1	272918267	SNV	G	C	0.247	0.245	0.274
LC	SSC1	272918288	SNV	T	C	0.161	-0.345	0.197
LC	SSC1	272918418	SNV	C	T	0.368	-0.152	0.491
LC	SSC1	272918492	SNV	C	T	0.408	0.004	0.987
LC	SSC1	272918497	SNV	C	T	0.408	0.004	0.987
LC	SSC1	272918642	SNV	C	T	0.052	0.06	0.891
LC	SSC1	272918648	SV	I	D	0.011	-2.281	0.00891
LC	SSC1	272918691	SNV	T	C	0.161	-0.345	0.197
LC	SSC1	272918694	SNV	G	A	0.052	0.06	0.891
LC	SSC1	272918697	SNV	G	T	0.109	-0.514	0.104
LC	SSC1	272918718	SNV	A	C	0.172	-0.512	0.0452
LC	SSC1	272918800	SNV	G	T	0.052	0.06	0.891
LC	SSC1	272918904	SNV	A	G	0.052	0.06	0.891
LC	SSC1	272918913	SNV	T	G	0.069	-0.427	0.27
LC	SSC1	272918981	SNV	C	T	0.161	-0.345	0.197
LC	SSC1	272919044	SNV	A	G	0.052	0.06	0.891
LC	SSC1	272919060	SNV	A	C	0.092	-0.366	0.263
LC	SSC1	272919160	SNV	G	A	0.057	0.01	0.982
LC	SSC1	272919234	SNV	T	G	0.057	0.01	0.982
LC	SSC1	272919268	SNV	A	T	0.362	-0.136	0.532
LC	SSC1	272919313	SNV	A	C	0.103	-0.495	0.12
LC	SSC1	272919314	SNV	G	A	0.103	-0.495	0.12
LC	SSC1	272919329	SNV	G	A	0.42	-0.133	0.542
LC	SSC1	272919337	SNV	A	C	0.103	-0.495	0.12
LC	SSC1	272919339	SNV	A	G	0.103	-0.495	0.12
LC	SSC1	272919386	SNV	G	A	0.052	0.06	0.891
LC	SSC1	272919389	SNV	G	A	0.42	-0.133	0.542
LC	SSC1	272919410	SNV	G	A	0.42	-0.133	0.542
LC	SSC1	272919418	SNV	T	G	0.103	-0.495	0.12
LC	SSC1	272919450	SNV	C	T	0.42	-0.133	0.542
LC	SSC1	272919487	SNV	A	C	0.316	0.093	0.664
LC	SSC1	272919510	SNV	C	T	0.42	-0.133	0.542
LC	SSC1	272919511	SNV	C	A	0.42	-0.133	0.542
LC	SSC1	272919545	SNV	A	T	0.322	0.147	0.481
LC	SSC1	272919552	SNV	T	C	0.322	0.147	0.481
LC	SSC1	272919560	SNV	T	G	0.339	0.061	0.765
LC	SSC1	272919565	SNV	G	A	0.328	0.138	0.515
LC	SSC1	272919569	SNV	C	T	0.333	0.103	0.618
LC	SSC1	272919571	SNV	C	A	0.333	0.103	0.618
LC	SSC1	272919585	SNV	C	T	0.345	0.069	0.728
LC	SSC1	272919629	SNV	G	A	0.401	0.141	0.403
LC	SSC1	272919633	SNV	G	T	0.39	0.219	0.207
LC	SSC1	272919645	SNV	C	T	0.402	0.163	0.324
LC	SSC1	272919655	SNV	G	A	0.408	0.221	0.173
LC	SSC1	272919661	SNV	A	C	0.374	0.165	0.355
LC	SSC1	272919672	SNV	A	T	0.345	0.037	0.851
LC	SSC1	272919707	SNV	C	T	0.431	-0.161	0.448
LC	SSC1	272919733	SNV	G	A	0.333	0.02	0.921
LC	SSC1	272919734	SNV	T	C	0.328	0.065	0.745
LC	SSC1	272919752	SNV	G	A	0.316	0.093	0.664
LC	SSC1	272919761	SNV	C	T	0.316	0.093	0.664
LC	SSC1	272919783	SNV	A	G	0.316	0.093	0.664
LC	SSC1	272919791	SNV	A	G	0.316	0.093	0.664
LC	SSC1	272919876	SNV	G	A	0.316	0.093	0.664
LC	SSC1	272919930	SNV	T	C	0.414	-0.117	0.585
LC	SSC1	272919933	SNV	G	A	0.103	-0.495	0.12
LC	SSC1	272919972	SNV	A	C	0.31	0.105	0.625
LC	SSC1	272919998	SNV	C	T	0.42	-0.133	0.542
LC	SSC1	272920022	SNV	C	T	0.316	0.093	0.664
LC	SSC1	272920026	SNV	G	A	0.316	0.093	0.664
LC	SSC1	272920088	SNV	C	T	0.31	0.105	0.625
LC	SSC1	272920095	SNV	A	C	0.31	0.105	0.625
LC	SSC1	272920148	SNV	G	A	0.316	0.093	0.664
LC	SSC1	272920178	SNV	C	T	0.316	0.093	0.664
LC	SSC1	272920188	SNV	T	A	0.069	-0.427	0.27
LC	SSC1	272920207	SNV	T	A	0.31	0.105	0.625
LC	SSC1	272920226	SNV	A	T	0.316	0.093	0.664
LC	SSC1	272920316	SNV	G	T	0.109	-0.489	0.123
LC	SSC1	272920323	SNV	G	A	0.437	-0.229	0.309
LC	SSC1	272920353	SNV	T	C	0.328	0.181	0.403
LC	SSC1	272920391	SNV	C	T	0.333	0.125	0.57
LC	SSC1	272920461	SNV	G	C	0.425	-0.132	0.547
LC	SSC1	272920466	SNV	C	T	0.42	-0.133	0.542
LC	SSC1	272920494	SNV	G	A	0.42	-0.133	0.542
LC	SSC1	272920523	SNV	A	G	0.42	-0.133	0.542
LC	SSC1	272920645	SNV	G	A	0.42	-0.133	0.542
LC	SSC1	272920730	SNV	G	A	0.034	0.238	0.628
LC	SSC1	272920776	SNV	A	G	0.437	-0.191	0.391
LC	SSC1	272920779	SNV	A	G	0.431	-0.214	0.331
LC	SSC1	272920780	SNV	T	A	0.425	-0.188	0.392
LC	SSC1	272920910	SNV	C	G	0.368	-0.152	0.491
LC	SSC1	272921027	SNV	G	A	0.42	-0.133	0.542
LC	SSC1	272921169	SNV	A	G	0.247	0.245	0.274
LC	SSC1	272921388	SNV	A	C	0.103	-0.495	0.12
LC	SSC1	272921392	SNV	C	G	0.103	-0.495	0.12
LC	SSC1	272921399	SNV	G	A	0.103	-0.495	0.12
LC	SSC1	272921777	SNV	T	C	0.052	0.06	0.891
LC	SSC1	272921898	SNV	T	G	0.063	-0.41	0.303
LC	SSC1	272921904	SNV	G	A	0.172	-0.512	0.0452
LC	SSC1	272921952	SNV	A	C	0.103	-0.495	0.12
LC	SSC1	272921964	SNV	C	T	0.069	-0.427	0.27
LC	SSC1	272921998	SNV	A	G	0.023	1.036	0.0892
LC	SSC1	272922050	SNV	G	A	0.063	-0.41	0.303
LC	SSC1	272922204	SNV	C	G	0.063	-0.41	0.303
LC	SSC1	272922354	SNV	T	G	0.063	-0.41	0.303
LC	SSC1	272922389	SNV	G	A	0.172	-0.512	0.0452
LC	SSC1	272922463	SNV	C	T	0.178	-0.565	0.0255
LC	SSC1	272922472	SNV	C	A	0.247	0.245	0.274
LC	SSC1	272922608	SNV	C	T	0.109	-0.514	0.104
LC	SSC1	272922641	SNV	G	A	0.063	-0.41	0.303
LC	SSC1	272922664	SV	D	I	0.098	-0.762	0.0391
LC	SSC1	272922725	SNV	T	G	0.172	-0.512	0.0452
LC	SSC1	272922732	SNV	C	T	0.109	-0.514	0.104
LC	SSC1	272923106	SNV	G	A	0.103	-0.495	0.12
LC	SSC1	272923145	SNV	A	G	0.103	-0.495	0.12
LC	SSC1	272923282	SNV	A	G	0.063	-0.41	0.303
LC	SSC1	272923324	SNV	A	G	0.063	-0.41	0.303
LC	SSC1	272923396	SNV	G	C	0.172	-0.512	0.0452
LC	SSC1	272923604	SNV	A	G	0.103	-0.495	0.12
LC	SSC1	272923692	SNV	G	A	0.063	-0.41	0.303
LC	SSC1	272923745	SNV	C	T	0.069	-0.427	0.27
LC	SSC1	272923768	SNV	C	T	0.063	-0.41	0.303
LC	SSC1	272923785	SNV	G	T	0.069	-0.427	0.27
LC	SSC1	272923799	SNV	T	C	0.069	0.043	0.9
LC	SSC1	272923825	SNV	C	T	0.063	-0.41	0.303
LC	SSC1	272924160	SNV	C	T	0.069	-0.427	0.27
LC	SSC1	272924237	SNV	T	C	0.103	-0.495	0.12
LC	SSC1	272924320	SNV	C	T	0.167	-0.493	0.0536
LC	SSC1	272924353	SNV	T	C	0.172	-0.512	0.0452
LC	SSC1	272924379	SNV	C	A	0.172	-0.512	0.0452
LC	SSC1	272924426	SNV	G	A	0.069	-0.427	0.27
LC	SSC1	272924442	SNV	A	C	0.103	-0.495	0.12
LC	SSC1	272924541	SNV	A	G	0.103	-0.495	0.12
LC	SSC1	272924552	SNV	G	A	0.103	-0.495	0.12
LC	SSC1	272924616	SNV	T	G	0.103	-0.495	0.12
LC	SSC1	272924638	SNV	T	C	0.103	-0.495	0.12
LC	SSC1	272924655	SNV	T	C	0.069	-0.427	0.27
LC	SSC1	272924663	SNV	T	C	0.103	-0.495	0.12
LC	SSC1	272924737	SNV	A	G	0.167	-0.493	0.0536
LC	SSC1	272924834	SNV	T	G	0.172	-0.512	0.0452
LC	SSC1	272924889	SNV	C	T	0.172	-0.512	0.0452
LC	SSC1	272924939	SNV	C	A	0.029	-0.864	0.116
LC	SSC1	272924943	SNV	C	A	0.149	-0.446	0.0952
LC	SSC1	272924952	SNV	A	C	0.103	-0.391	0.178
LC	SSC1	272924996	SNV	C	T	0.172	-0.512	0.0452
LC	SSC1	272925265	SNV	A	G	0.063	-0.41	0.303
LC	SSC1	272925469	SNV	A	C	0.063	-0.41	0.303
LC	SSC1	272925487	SNV	C	T	0.259	0.337	0.118
LC	SSC1	272925512	SNV	A	T	0.063	-0.41	0.303
LC	SSC1	272925577	SNV	T	A	0.195	0.152	0.54
LC	SSC1	272925785	SNV	A	G	0.063	-0.41	0.303
LC	SSC1	272925864	SNV	G	A	0.063	-0.41	0.303
LC	SSC1	272926006	SNV	G	A	0.167	-0.493	0.0536
LC	SSC1	272926161	SNV	A	C	0.42	-0.042	0.844
LC	SSC1	272926172	SNV	C	T	0.356	0.02	0.922
LC	SSC1	272926214	SNV	T	C	0.293	0.137	0.518
LC	SSC1	272926217	SNV	C	T	0.063	-0.41	0.303
LC	SSC1	272926234	SNV	G	A	0.356	0.02	0.922
LC	SSC1	272926355	SNV	C	T	0.293	0.137	0.518
LC	SSC1	272926409	SNV	G	A	0.063	-0.41	0.303
LC	SSC1	272926801	SNV	T	C	0.023	-0.181	0.757
LC	SSC1	272926814	SNV	G	A	0.293	0.144	0.494
LC	SSC1	272926902	SNV	A	G	0.368	-0.025	0.901
LC	SSC1	272926911	SNV	G	A	0.253	0.304	0.159
LC	SSC1	272927045	SNV	C	A	0.063	-0.41	0.303
LC	SSC1	272927125	SNV	A	G	0.305	0.145	0.48
LC	SSC1	272927302	SNV	C	T	0.063	-0.41	0.303
LC	SSC1	272927366	SNV	C	T	0.063	-0.41	0.303
LC	SSC1	272927368	SNV	T	C	0.063	-0.41	0.303
LC	SSC1	272927417	SNV	A	G	0.063	-0.41	0.303
LC	SSC1	272927428	SNV	T	C	0.063	-0.41	0.303
LC	SSC1	272927483	SNV	T	C	0.063	-0.41	0.303
LC	SSC1	272927518	SNV	T	A	0.063	-0.41	0.303
LC	SSC1	272927520	SNV	T	A	0.08	-0.371	0.274
LC	SSC1	272927533	SNV	C	T	0.063	-0.41	0.303
LC	SSC1	272927561	SNV	T	C	0.063	-0.41	0.303
LC	SSC1	272927572	SNV	A	G	0.293	0.137	0.518
LC	SSC1	272927728	SNV	T	C	0.322	0.16	0.445
LC	SSC1	272927743	SNV	A	C	0.253	0.304	0.159
LC	SSC1	272927754	SNV	G	A	0.069	-0.427	0.27
LC	SSC1	272927810	SNV	T	C	0.063	-0.41	0.303
LC	SSC1	272927865	SNV	C	T	0.069	-0.427	0.27
LC	SSC1	272927990	SNV	A	G	0.069	-0.427	0.27
LC	SSC1	272928162	SNV	C	T	0.069	-0.427	0.27
LC	SSC1	272928441	SNV	G	A	0.063	-0.41	0.303
LC	SSC1	272928563	SNV	G	A	0.109	-0.597	0.051
LC	SSC1	272928570	SNV	C	T	0.046	-0.967	0.0529
LC	SSC1	272928713	SNV	T	C	0.293	0.137	0.518
LC	SSC1	272928766	SNV	G	C	0.069	-0.427	0.27
LC	SSC1	272928806	SNV	C	T	0.069	-0.427	0.27
LC	SSC1	272928807	SNV	T	C	0.069	-0.427	0.27
LC	SSC1	272928884	SNV	T	C	0.069	-0.427	0.27
LC	SSC1	272928886	SNV	G	A	0.109	-0.597	0.051
LC	SSC1	272928899	SNV	G	T	0.069	-0.427	0.27
LC	SSC1	272928962	SNV	G	C	0.069	-0.427	0.27
LC	SSC1	272929010	SNV	G	T	0.253	0.304	0.159
LC	SSC1	272929073	SNV	C	T	0.069	-0.427	0.27
LC	SSC1	272929075	SNV	T	C	0.069	-0.427	0.27
LC	SSC1	272929168	SNV	T	C	0.069	-0.427	0.27
LC	SSC1	272929237	SNV	A	G	0.069	-0.427	0.27
LC	SSC1	272929240	SNV	C	T	0.069	-0.427	0.27
LC	SSC1	272929242	SNV	A	G	0.069	-0.427	0.27
LC	SSC1	272929249	SNV	A	G	0.069	-0.427	0.27
LC	SSC1	272929282	SNV	G	C	0.063	-0.41	0.303
LC	SSC1	272929324	SNV	C	T	0.063	-0.41	0.303
LC	SSC1	272929427	SNV	C	T	0.063	-0.41	0.303
LC	SSC1	272929456	SNV	A	G	0.069	-0.427	0.27
LC	SSC1	272929468	SNV	G	C	0.063	-0.41	0.303
LC	SSC1	272929507	SNV	A	G	0.063	-0.41	0.303
LC	SSC1	272929588	SNV	C	T	0.069	-0.427	0.27
LC	SSC1	272929594	SNV	A	G	0.063	-0.41	0.303
LC	SSC1	272929609	SNV	G	A	0.063	-0.41	0.303
LC	SSC1	272929653	SNV	A	G	0.362	0.009	0.963
LC	SSC1	272929658	SNV	C	T	0.063	-0.41	0.303
LC	SSC1	272929667	SNV	C	A	0.063	-0.41	0.303
LC	SSC1	272929814	SNV	T	C	0.063	-0.41	0.303
LC	SSC1	272930132	SNV	T	C	0.052	0.06	0.891
LC	SSC1	272930819	SNV	G	A	0.069	-0.427	0.27
LC	SSC1	272931142	SNV	T	G	0.069	-0.427	0.27
LC	SSC1	272931281	SNV	A	T	0.063	-0.41	0.303
LC	SSC1	272931489	SNV	A	G	0.063	-0.41	0.303
LC	SSC1	272931947	SNV	A	G	0.293	0.137	0.518
LC	SSC1	272932020	SNV	A	C	0.063	-0.41	0.303
LC	SSC1	272932080	SNV	C	T	0.063	-0.41	0.303
LC	SSC1	272932084	SNV	A	T	0.063	-0.41	0.303
LC	SSC1	272932130	SNV	A	G	0.063	-0.41	0.303
LC	SSC1	272932454	SNV	G	A	0.063	-0.41	0.303
LC	SSC1	272932503	SNV	C	T	0.299	0.127	0.552
LC	SSC1	272932517	SNV	A	G	0.063	-0.41	0.303
LC	SSC1	272932518	SNV	T	C	0.293	0.137	0.518
LC	SSC1	272932542	SNV	C	T	0.063	-0.41	0.303
LC	SSC1	272932546	SNV	A	G	0.362	0.009	0.963
LC	SSC1	272932548	SNV	C	T	0.063	-0.41	0.303
LC	SSC1	272932570	SNV	A	G	0.293	0.137	0.518
LC	SSC1	272932717	SNV	T	C	0.063	-0.41	0.303
LC	SSC1	272932842	SNV	G	A	0.063	-0.41	0.303
LC	SSC1	272932844	SNV	A	G	0.063	-0.41	0.303
LC	SSC1	272932916	SNV	T	C	0.063	-0.41	0.303
LC	SSC1	272933186	SNV	T	C	0.076	-0.401	0.26
LC	SSC1	272933197	SNV	C	T	0.087	-0.451	0.181
LC	SSC1	272933202	SNV	T	C	0.081	-0.418	0.231
LC	SSC1	272933273	SNV	T	C	0.293	0.137	0.518
LC	SSC1	272933538	SNV	G	A	0.069	-0.427	0.27
LC	SSC1	272933593	SNV	G	A	0.362	0.009	0.963
LC	SSC1	272933665	SNV	G	A	0.362	-0.1	0.624
LC	SSC1	272933709	SNV	A	G	0.057	-0.811	0.0435
LC	SSC1	272933929	SNV	C	A	0.034	0.446	0.374
LC	SSC1	272933930	SNV	A	C	0.293	0.137	0.518
LC	SSC1	272934067	SNV	C	T	0.069	-0.427	0.27
LC	SSC1	272934197	SNV	G	A	0.069	-0.427	0.27
LC	SSC1	272934361	SNV	T	C	0.299	0.127	0.552
LC	SSC1	272934441	SNV	G	A	0.362	0.009	0.963
LC	SSC1	272934475	SNV	G	C	0.362	0.009	0.963
LC	SSC1	272934518	SNV	C	T	0.362	0.009	0.963
LC	SSC1	272934675	SNV	T	C	0.362	0.009	0.963
LC	SSC1	272934734	SNV	C	T	0.293	0.107	0.618
LC	SSC1	272935056	SNV	G	A	0.069	-0.427	0.27
LC	SSC1	272935167	SNV	C	A	0.063	-0.41	0.303
LC	SSC1	272935611	SNV	T	C	0.069	-0.427	0.27
LC	SSC1	272935719	SNV	C	G	0.069	-0.427	0.27
LC	SSC1	272935791	SNV	A	G	0.063	-0.41	0.303
LC	SSC1	272935847	SNV	C	T	0.069	-0.427	0.27
LC	SSC1	272936141	SNV	A	G	0.063	-0.41	0.303
LC	SSC1	272936151	SNV	A	G	0.063	-0.41	0.303
LC	SSC1	272936223	SNV	A	G	0.063	-0.41	0.303
LC	SSC1	272936328	SNV	A	G	0.063	-0.41	0.303
LC	SSC1	272936353	SNV	T	C	0.057	-0.116	0.782
LC	SSC1	272936450	SNV	G	A	0.063	-0.41	0.303
LC	SSC1	272936709	SNV	T	A	0.063	-0.41	0.303
LC	SSC1	272936974	SNV	G	A	0.057	-0.276	0.506
LC	SSC1	272936993	SNV	G	A	0.063	-0.41	0.303
LC	SSC1	272937228	SNV	T	C	0.23	0.204	0.376
LC	SSC1	272937233	SNV	T	C	0.046	-0.967	0.0529
LC	SSC1	272937246	SNV	C	T	0.109	-0.597	0.051
LC	SSC1	272937320	SNV	G	A	0.069	-0.427	0.27
LC	SSC1	272937347	SNV	A	G	0.063	-0.41	0.303
LC	SSC1	272937694	SNV	A	G	0.103	-0.577	0.0605
LC	SSC1	272937880	SNV	A	G	0.063	-0.41	0.303
LC	SSC1	272938000	SNV	C	G	0.207	-0.091	0.704
LC	SSC1	272938002	SNV	C	A	0.023	-0.877	0.127
LC	SSC1	272938006	SNV	T	C	0.063	-0.97	0.0124
LC	SSC1	272938007	SNV	C	G	0.126	0.139	0.623
LC	SSC1	272938035	SNV	A	G	0.069	-0.427	0.27
LC	SSC1	272938130	SNV	T	C	0.069	-0.427	0.27
LC	SSC1	272938267	SNV	G	C	0.069	-0.427	0.27
LC	SSC1	272938413	SNV	G	A	0.069	-0.427	0.27
LC	SSC1	272938578	SNV	C	A	0.069	-0.427	0.27
LC	SSC1	272938676	SNV	G	A	0.069	-0.427	0.27
LC	SSC1	272939029	SNV	C	A	0.057	-0.517	0.216
LC	SSC1	272939342	SNV	C	T	0.063	-0.41	0.303
LC	SSC1	272939343	SNV	A	G	0.063	-0.41	0.303
LC	SSC1	272939345	SNV	C	T	0.063	-0.41	0.303
LC	SSC1	272939348	SNV	C	T	0.063	-0.41	0.303
LC	SSC1	272940353	SNV	C	T	0.362	0.009	0.963
HWLFS	SSC1	272894214	SNV	A	G	0.052	-0.036	0.995
HWLFS	SSC1	272894239	SNV	T	C	0.057	0.974	0.873
HWLFS	SSC1	272894325	SNV	A	G	0.052	-0.036	0.995
HWLFS	SSC1	272894384	SNV	T	C	0.052	-0.036	0.995
HWLFS	SSC1	272894391	SNV	T	C	0.052	-0.036	0.995
HWLFS	SSC1	272894435	SNV	G	A	0.052	-0.036	0.995
HWLFS	SSC1	272894532	SNV	G	C	0.052	-0.036	0.995
HWLFS	SSC1	272894613	SNV	A	G	0.057	0.974	0.873
HWLFS	SSC1	272894620	SNV	G	T	0.052	-0.036	0.995
HWLFS	SSC1	272894737	SNV	T	C	0.052	-0.036	0.995
HWLFS	SSC1	272894775	SNV	G	T	0.052	-0.036	0.995
HWLFS	SSC1	272894847	SNV	G	A	0.052	-0.036	0.995
HWLFS	SSC1	272894858	SNV	A	C	0.052	-0.036	0.995
HWLFS	SSC1	272895160	SNV	A	G	0.052	-0.036	0.995
HWLFS	SSC1	272895245	SNV	T	C	0.052	-0.036	0.995
HWLFS	SSC1	272895432	SNV	C	T	0.052	-0.036	0.995
HWLFS	SSC1	272895543	SNV	G	A	0.052	-0.036	0.995
HWLFS	SSC1	272895584	SNV	C	A	0.063	-3.778	0.513
HWLFS	SSC1	272895649	SNV	C	T	0.052	-0.036	0.995
HWLFS	SSC1	272895654	SNV	G	T	0.052	-0.036	0.995
HWLFS	SSC1	272895677	SNV	C	T	0.052	-0.036	0.995
HWLFS	SSC1	272895727	SNV	T	C	0.052	-0.036	0.995
HWLFS	SSC1	272895771	SNV	G	A	0.063	-3.778	0.513
HWLFS	SSC1	272895804	SNV	G	C	0.052	2.835	0.638
HWLFS	SSC1	272895812	SNV	G	C	0.052	2.835	0.638
HWLFS	SSC1	272895838	SNV	C	T	0.063	-3.778	0.513
HWLFS	SSC1	272895847	SNV	C	T	0.063	-3.778	0.513
[truncated: 1,944 more rows]

## Sheet: Table S6
Table S6. Results of the association analyses with blood-related traits in Italian Large White pigs.
Phenotype	Chromosome	Position	TYPE	Minor allele	Major allele	MAF	Beta of association	p-value
HGB	SSC1	272894214	SNV	A	G	0.052	6.469	0.341
HGB	SSC1	272894239	SNV	T	C	0.057	4.014	0.537
HGB	SSC1	272894325	SNV	A	G	0.052	6.469	0.341
HGB	SSC1	272894384	SNV	T	C	0.052	6.469	0.341
HGB	SSC1	272894391	SNV	T	C	0.052	6.469	0.341
HGB	SSC1	272894435	SNV	G	A	0.052	6.469	0.341
HGB	SSC1	272894532	SNV	G	C	0.052	6.469	0.341
HGB	SSC1	272894613	SNV	A	G	0.057	4.014	0.537
HGB	SSC1	272894620	SNV	G	T	0.052	6.469	0.341
HGB	SSC1	272894737	SNV	T	C	0.052	6.469	0.341
HGB	SSC1	272894775	SNV	G	T	0.052	6.469	0.341
HGB	SSC1	272894847	SNV	G	A	0.052	6.469	0.341
HGB	SSC1	272894858	SNV	A	C	0.052	6.469	0.341
HGB	SSC1	272895160	SNV	A	G	0.052	6.469	0.341
HGB	SSC1	272895245	SNV	T	C	0.052	6.469	0.341
HGB	SSC1	272895432	SNV	C	T	0.052	6.469	0.341
HGB	SSC1	272895543	SNV	G	A	0.052	6.469	0.341
HGB	SSC1	272895584	SNV	C	A	0.063	2.853	0.649
HGB	SSC1	272895649	SNV	C	T	0.052	6.469	0.341
HGB	SSC1	272895654	SNV	G	T	0.052	6.469	0.341
HGB	SSC1	272895677	SNV	C	T	0.052	6.469	0.341
HGB	SSC1	272895727	SNV	T	C	0.052	6.469	0.341
HGB	SSC1	272895771	SNV	G	A	0.063	2.853	0.649
HGB	SSC1	272895804	SNV	G	C	0.052	-5.374	0.39
HGB	SSC1	272895812	SNV	G	C	0.052	-5.374	0.39
HGB	SSC1	272895838	SNV	C	T	0.063	2.853	0.649
HGB	SSC1	272895847	SNV	C	T	0.063	2.853	0.649
HGB	SSC1	272895868	SNV	C	T	0.063	2.853	0.649
HGB	SSC1	272895968	SNV	C	T	0.052	6.469	0.341
HGB	SSC1	272896037	SNV	T	C	0.052	-5.374	0.39
HGB	SSC1	272896184	SNV	C	G	0.052	6.469	0.341
HGB	SSC1	272896378	SNV	C	T	0.063	2.853	0.649
HGB	SSC1	272896382	SNV	T	C	0.052	6.469	0.341
HGB	SSC1	272896529	SNV	G	C	0.052	6.469	0.341
HGB	SSC1	272896595	SNV	T	C	0.052	6.469	0.341
HGB	SSC1	272896596	SNV	G	C	0.052	6.469	0.341
HGB	SSC1	272896702	SNV	T	C	0.052	6.469	0.341
HGB	SSC1	272896718	SNV	C	T	0.052	6.469	0.341
HGB	SSC1	272896720	SNV	T	C	0.052	6.469	0.341
HGB	SSC1	272896834	SNV	C	T	0.069	1.126	0.852
HGB	SSC1	272896903	SNV	A	G	0.052	6.469	0.341
HGB	SSC1	272897194	SNV	G	A	0.103	1.969	0.689
HGB	SSC1	272897263	SNV	C	T	0.052	-2.834	0.69
HGB	SSC1	272897267	SNV	G	A	0.052	-2.834	0.69
HGB	SSC1	272897285	SNV	T	C	0.052	-2.834	0.69
HGB	SSC1	272897353	SNV	T	C	0.052	-2.834	0.69
HGB	SSC1	272897368	SNV	G	A	0.052	-2.834	0.69
HGB	SSC1	272897792	SNV	G	A	0.374	1.504	0.615
HGB	SSC1	272898371	SNV	C	T	0.052	6.469	0.341
HGB	SSC1	272898435	SNV	A	G	0.069	1.126	0.852
HGB	SSC1	272898604	SNV	T	G	0.069	1.126	0.852
HGB	SSC1	272898622	SNV	C	T	0.052	6.469	0.341
HGB	SSC1	272898648	SNV	T	C	0.057	4.014	0.537
HGB	SSC1	272898775	SNV	C	T	0.057	3.745	0.518
HGB	SSC1	272898823	SNV	C	A	0.069	1.362	0.803
HGB	SSC1	272898923	SNV	T	A	0.063	8.199	0.182
HGB	SSC1	272898936	SNV	C	T	0.057	4.014	0.537
HGB	SSC1	272899120	SNV	A	G	0.057	4.014	0.537
HGB	SSC1	272899137	SNV	G	A	0.069	1.126	0.852
HGB	SSC1	272899196	SNV	T	G	0.057	4.014	0.537
HGB	SSC1	272899213	SNV	T	C	0.057	4.014	0.537
HGB	SSC1	272899281	SV	I	D	0.057	4.014	0.537
HGB	SSC1	272899290	SNV	C	T	0.063	2.853	0.649
HGB	SSC1	272899353	SNV	C	T	0.052	6.469	0.341
HGB	SSC1	272899396	SNV	A	G	0.063	2.853	0.649
HGB	SSC1	272899453	SNV	A	T	0.069	1.126	0.852
HGB	SSC1	272899485	SNV	C	G	0.069	1.126	0.852
HGB	SSC1	272899525	SNV	A	C	0.052	6.469	0.341
HGB	SSC1	272899586	SNV	T	C	0.052	6.469	0.341
HGB	SSC1	272899648	SNV	C	T	0.052	6.469	0.341
HGB	SSC1	272899682	SNV	T	C	0.052	6.469	0.341
HGB	SSC1	272899690	SNV	A	G	0.052	6.469	0.341
HGB	SSC1	272899958	SNV	A	T	0.052	6.469	0.341
HGB	SSC1	272900014	SNV	T	C	0.052	6.469	0.341
HGB	SSC1	272900064	SNV	C	T	0.052	6.469	0.341
HGB	SSC1	272900167	SNV	G	A	0.069	1.126	0.852
HGB	SSC1	272900207	SNV	C	G	0.04	10.024	0.178
HGB	SSC1	272900207	SV	I	D	0.052	6.469	0.341
HGB	SSC1	272900262	SNV	C	T	0.052	6.469	0.341
HGB	SSC1	272900480	SNV	A	G	0.052	6.469	0.341
HGB	SSC1	272900968	SNV	C	A	0.144	-3.797	0.351
HGB	SSC1	272901035	SNV	G	A	0.052	6.469	0.341
HGB	SSC1	272901065	SNV	T	C	0.063	2.853	0.649
HGB	SSC1	272901070	SNV	C	T	0.063	2.853	0.649
HGB	SSC1	272901078	SNV	A	G	0.063	2.853	0.649
HGB	SSC1	272901261	SNV	G	A	0.069	1.126	0.852
HGB	SSC1	272901262	SNV	C	A	0.069	1.126	0.852
HGB	SSC1	272901268	SNV	G	A	0.063	2.853	0.649
HGB	SSC1	272901272	SNV	A	G	0.063	2.853	0.649
HGB	SSC1	272901295	SNV	T	C	0.052	6.469	0.341
HGB	SSC1	272901588	SNV	T	C	0.052	6.469	0.341
HGB	SSC1	272901898	SNV	A	G	0.052	6.469	0.341
HGB	SSC1	272901929	SNV	C	T	0.069	1.126	0.852
HGB	SSC1	272901964	SNV	C	G	0.052	6.469	0.341
HGB	SSC1	272902030	SNV	C	A	0.057	9.356	0.145
HGB	SSC1	272902032	SNV	T	C	0.052	6.469	0.341
HGB	SSC1	272902046	SNV	T	G	0.052	6.469	0.341
HGB	SSC1	272902076	SNV	G	T	0.069	1.126	0.852
HGB	SSC1	272902112	SNV	T	C	0.034	6.149	0.463
HGB	SSC1	272902271	SNV	A	G	0.052	6.469	0.341
HGB	SSC1	272902291	SNV	A	G	0.052	6.469	0.341
HGB	SSC1	272902294	SNV	C	T	0.052	6.469	0.341
HGB	SSC1	272902351	SNV	T	G	0.057	3.148	0.589
HGB	SSC1	272902461	SNV	G	A	0.023	-2.088	0.826
HGB	SSC1	272902496	SNV	A	G	0.264	5.148	0.146
HGB	SSC1	272902521	SNV	T	C	0.052	6.469	0.341
HGB	SSC1	272902541	SNV	T	C	0.046	3.566	0.624
HGB	SSC1	272902554	SNV	A	G	0.069	1.083	0.857
HGB	SSC1	272902565	SNV	G	A	0.063	2.853	0.649
HGB	SSC1	272902623	SNV	A	G	0.063	2.853	0.649
HGB	SSC1	272902738	SNV	T	C	0.057	4.014	0.537
HGB	SSC1	272902759	SNV	G	A	0.057	4.014	0.537
HGB	SSC1	272902774	SNV	C	T	0.144	-3.797	0.351
HGB	SSC1	272902845	SNV	A	G	0.052	6.469	0.341
HGB	SSC1	272903137	SNV	T	G	0.069	1.126	0.852
HGB	SSC1	272903279	SNV	A	G	0.069	1.126	0.852
HGB	SSC1	272903322	SNV	A	C	0.052	6.469	0.341
HGB	SSC1	272903515	SNV	T	A	0.052	6.469	0.341
HGB	SSC1	272903564	SNV	T	C	0.092	-7.669	0.0862
HGB	SSC1	272903664	SNV	G	A	0.075	-6.636	0.182
HGB	SSC1	272903679	SNV	A	G	0.126	-2.33	0.591
HGB	SSC1	272903755	SNV	T	G	0.144	-3.797	0.351
HGB	SSC1	272903798	SNV	C	T	0.282	-3.341	0.313
HGB	SSC1	272903860	SNV	A	C	0.075	-6.636	0.182
HGB	SSC1	272903950	SNV	C	A	0.075	-6.636	0.182
HGB	SSC1	272903998	SNV	A	G	0.075	-6.636	0.182
HGB	SSC1	272904001	SV	D	I	0.075	-6.636	0.182
HGB	SSC1	272904049	SNV	C	T	0.024	-9.001	0.256
HGB	SSC1	272904388	SNV	G	T	0.144	-3.797	0.351
HGB	SSC1	272904395	SNV	A	C	0.08	-7.443	0.125
HGB	SSC1	272904466	SNV	T	C	0.08	-7.443	0.125
HGB	SSC1	272904618	SNV	G	T	0.075	-6.636	0.182
HGB	SSC1	272904696	SNV	C	T	0.063	2.853	0.649
HGB	SSC1	272904709	SNV	C	T	0.075	-6.636	0.182
HGB	SSC1	272904877	SNV	A	T	0.08	-7.443	0.125
HGB	SSC1	272904910	SNV	A	G	0.144	-3.797	0.351
HGB	SSC1	272905170	SNV	T	C	0.063	2.853	0.649
HGB	SSC1	272905215	SNV	G	A	0.144	-3.797	0.351
HGB	SSC1	272905245	SNV	T	C	0.052	6.469	0.341
HGB	SSC1	272905284	SNV	A	G	0.144	-3.797	0.351
HGB	SSC1	272905494	SNV	A	G	0.138	-3.161	0.442
HGB	SSC1	272905544	SNV	A	G	0.063	2.853	0.649
HGB	SSC1	272905550	SNV	C	T	0.04	2.903	0.711
HGB	SSC1	272905558	SNV	A	G	0.075	-6.636	0.182
HGB	SSC1	272905590	SNV	C	A	0.075	-6.636	0.182
HGB	SSC1	272905675	SNV	G	T	0.075	-6.636	0.182
HGB	SSC1	272905694	SNV	G	A	0.144	-3.797	0.351
HGB	SSC1	272905702	SNV	T	A	0.144	-3.797	0.351
HGB	SSC1	272905704	SNV	A	G	0.069	1.126	0.852
HGB	SSC1	272905713	SNV	A	G	0.149	-4.533	0.257
HGB	SSC1	272905733	SNV	G	T	0.098	-3.427	0.515
HGB	SSC1	272905735	SNV	C	T	0.132	-4.416	0.312
HGB	SSC1	272905757	SNV	T	C	0.075	-6.636	0.182
HGB	SSC1	272905805	SNV	T	C	0.144	-3.797	0.351
HGB	SSC1	272905813	SNV	A	G	0.063	2.853	0.649
HGB	SSC1	272905953	SNV	G	A	0.144	-3.797	0.351
HGB	SSC1	272905960	SNV	T	A	0.069	1.126	0.852
HGB	SSC1	272906016	SNV	G	A	0.144	-3.797	0.351
HGB	SSC1	272906111	SNV	G	A	0.144	-3.797	0.351
HGB	SSC1	272906242	SNV	G	A	0.144	-3.797	0.351
HGB	SSC1	272906246	SNV	A	G	0.144	-3.797	0.351
HGB	SSC1	272906347	SV	D	I	0.069	-9.708	0.105
HGB	SSC1	272906410	SNV	A	T	0.138	-3.199	0.438
HGB	SSC1	272906414	SNV	A	G	0.063	2.853	0.649
HGB	SSC1	272906463	SNV	C	T	0.144	-3.797	0.351
HGB	SSC1	272906491	SNV	A	G	0.138	-3.199	0.438
HGB	SSC1	272906508	SV	D	I	0.144	-3.797	0.351
HGB	SSC1	272906783	SNV	T	G	0.138	-3.161	0.442
HGB	SSC1	272906796	SNV	A	C	0.063	2.853	0.649
HGB	SSC1	272906816	SNV	T	C	0.063	2.853	0.649
HGB	SSC1	272906863	SNV	C	T	0.144	-3.797	0.351
HGB	SSC1	272906875	SNV	G	A	0.069	1.126	0.852
HGB	SSC1	272906939	SNV	C	A	0.144	-3.797	0.351
HGB	SSC1	272906965	SNV	G	A	0.069	1.126	0.852
HGB	SSC1	272907008	SNV	T	C	0.063	2.853	0.649
HGB	SSC1	272907035	SNV	T	C	0.069	1.126	0.852
HGB	SSC1	272907037	SNV	A	G	0.144	-3.797	0.351
HGB	SSC1	272907051	SNV	C	T	0.144	-3.797	0.351
HGB	SSC1	272907078	SNV	T	C	0.144	-3.797	0.351
HGB	SSC1	272907081	SNV	C	A	0.144	-3.797	0.351
HGB	SSC1	272907087	SNV	T	C	0.126	-2.33	0.591
HGB	SSC1	272907110	SNV	A	C	0.144	-3.797	0.351
HGB	SSC1	272907125	SNV	C	T	0.144	-3.797	0.351
HGB	SSC1	272907131	SNV	T	C	0.138	-3.092	0.451
HGB	SSC1	272907148	SNV	A	G	0.144	-3.797	0.351
HGB	SSC1	272907163	SNV	T	A	0.144	-3.797	0.351
HGB	SSC1	272907166	SNV	A	G	0.144	-3.797	0.351
HGB	SSC1	272907167	SNV	A	T	0.144	-3.797	0.351
HGB	SSC1	272907222	SNV	T	A	0.144	-3.797	0.351
HGB	SSC1	272907255	SNV	T	C	0.144	-3.797	0.351
HGB	SSC1	272907260	SNV	T	C	0.132	-2.477	0.546
HGB	SSC1	272907278	SNV	T	G	0.144	-3.797	0.351
HGB	SSC1	272907291	SNV	T	C	0.144	-3.797	0.351
HGB	SSC1	272907322	SNV	C	T	0.075	-11.335	0.0205
HGB	SSC1	272907350	SV	I	D	0.144	-3.797	0.351
HGB	SSC1	272907406	SNV	C	A	0.092	-1.359	0.789
HGB	SSC1	272907408	SNV	C	G	0.092	0.13	0.98
HGB	SSC1	272907411	SNV	A	G	0.103	-1.26	0.798
HGB	SSC1	272907418	SNV	C	T	0.103	-1.26	0.798
HGB	SSC1	272907419	SNV	A	G	0.121	-3.428	0.418
HGB	SSC1	272907430	SNV	A	T	0.126	-3.733	0.372
HGB	SSC1	272907456	SNV	C	T	0.144	-3.797	0.351
HGB	SSC1	272907572	SNV	T	C	0.075	-6.636	0.182
HGB	SSC1	272907573	SNV	G	A	0.086	-6.974	0.126
HGB	SSC1	272907601	SNV	C	T	0.144	-3.797	0.351
HGB	SSC1	272907612	SNV	A	C	0.086	-6.974	0.126
HGB	SSC1	272907662	SNV	G	T	0.075	-6.636	0.182
HGB	SSC1	272907726	SNV	G	T	0.144	-3.797	0.351
HGB	SSC1	272907812	SNV	C	T	0.075	-6.636	0.182
HGB	SSC1	272907825	SNV	T	C	0.052	6.469	0.341
HGB	SSC1	272907840	SNV	T	C	0.075	-6.636	0.182
HGB	SSC1	272908051	SNV	G	A	0.086	-6.974	0.126
HGB	SSC1	272908083	SNV	A	T	0.144	-3.797	0.351
HGB	SSC1	272908094	SNV	T	C	0.144	-3.797	0.351
HGB	SSC1	272908159	SNV	C	T	0.144	-3.797	0.351
HGB	SSC1	272908160	SNV	A	G	0.144	-3.797	0.351
HGB	SSC1	272908187	SNV	A	G	0.075	-6.636	0.182
HGB	SSC1	272908255	SNV	T	C	0.075	-6.636	0.182
HGB	SSC1	272908300	SNV	C	T	0.144	-3.797	0.351
HGB	SSC1	272908362	SNV	T	C	0.075	-6.636	0.182
HGB	SSC1	272908568	SNV	C	T	0.138	-0.973	0.802
HGB	SSC1	272908599	SNV	A	G	0.138	-3.092	0.451
HGB	SSC1	272908604	SNV	A	G	0.069	-5.761	0.258
HGB	SSC1	272908607	SNV	G	T	0.144	-2.891	0.475
HGB	SSC1	272908647	SNV	T	A	0.149	-2.962	0.444
HGB	SSC1	272908708	SNV	C	T	0.144	-3.797	0.351
HGB	SSC1	272908763	SV	I	D	0.144	-3.797	0.351
HGB	SSC1	272908799	SNV	G	A	0.086	-6.974	0.126
HGB	SSC1	272908810	SNV	C	T	0.057	4.014	0.537
HGB	SSC1	272908832	SNV	G	A	0.144	-3.797	0.351
HGB	SSC1	272909000	SNV	T	C	0.121	-2.826	0.502
HGB	SSC1	272909024	SNV	C	G	0.132	-1.802	0.678
HGB	SSC1	272909027	SNV	A	C	0.132	-1.802	0.678
HGB	SSC1	272909069	SNV	G	A	0.092	-7.669	0.0862
HGB	SSC1	272909109	SNV	C	T	0.144	-3.797	0.351
HGB	SSC1	272909130	SNV	A	C	0.144	-3.797	0.351
HGB	SSC1	272909295	SNV	G	A	0.144	-3.797	0.351
HGB	SSC1	272909385	SNV	C	G	0.144	-3.797	0.351
HGB	SSC1	272909438	SNV	A	G	0.075	-6.636	0.182
HGB	SSC1	272909468	SNV	T	C	0.144	-3.797	0.351
HGB	SSC1	272909483	SNV	G	A	0.144	-3.797	0.351
HGB	SSC1	272909499	SNV	T	C	0.144	-3.797	0.351
HGB	SSC1	272909521	SNV	A	G	0.144	-3.797	0.351
HGB	SSC1	272909558	SNV	C	T	0.144	-3.797	0.351
HGB	SSC1	272909567	SNV	A	C	0.144	-3.797	0.351
HGB	SSC1	272909621	SNV	A	C	0.144	-3.797	0.351
HGB	SSC1	272909677	SNV	C	T	0.144	-3.797	0.351
HGB	SSC1	272909688	SNV	A	G	0.144	-3.797	0.351
HGB	SSC1	272909706	SNV	A	G	0.138	-3.506	0.394
HGB	SSC1	272909711	SNV	C	T	0.138	-3.506	0.394
HGB	SSC1	272909745	SNV	G	A	0.138	-3.506	0.394
HGB	SSC1	272909756	SNV	T	A	0.132	-3.144	0.452
HGB	SSC1	272909798	SNV	C	T	0.121	-3.381	0.428
HGB	SSC1	272909868	SNV	G	A	0.132	-2.714	0.514
HGB	SSC1	272909872	SNV	A	G	0.063	-4.86	0.359
HGB	SSC1	272909907	SNV	C	T	0.144	-3.797	0.351
HGB	SSC1	272909942	SNV	A	G	0.144	-3.797	0.351
HGB	SSC1	272910111	SNV	T	C	0.069	1.126	0.852
HGB	SSC1	272910237	SNV	T	G	0.069	1.126	0.852
HGB	SSC1	272910265	SNV	A	G	0.075	-6.636	0.182
HGB	SSC1	272910635	SNV	T	G	0.069	1.126	0.852
HGB	SSC1	272910803	SNV	G	A	0.144	-3.797	0.351
HGB	SSC1	272910831	SNV	A	G	0.069	1.126	0.852
HGB	SSC1	272911008	SNV	T	C	0.144	-3.797	0.351
HGB	SSC1	272911130	SNV	C	T	0.029	7.469	0.396
HGB	SSC1	272911258	SNV	G	A	0.08	-5.671	0.243
HGB	SSC1	272911279	SNV	C	T	0.063	2.853	0.649
HGB	SSC1	272911303	SNV	A	G	0.063	2.853	0.649
HGB	SSC1	272911331	SNV	G	A	0.08	-7.443	0.125
HGB	SSC1	272911371	SNV	T	C	0.086	-5.52	0.249
HGB	SSC1	272911395	SNV	G	A	0.08	-7.443	0.125
HGB	SSC1	272911423	SNV	C	A	0.086	-8.052	0.0895
HGB	SSC1	272911430	SNV	A	G	0.052	6.469	0.341
HGB	SSC1	272911460	SNV	T	C	0.08	-7.263	0.135
HGB	SSC1	272911561	SNV	G	A	0.144	-3.797	0.351
HGB	SSC1	272911726	SNV	T	C	0.052	6.469	0.341
HGB	SSC1	272911799	SNV	A	G	0.075	-6.636	0.182
HGB	SSC1	272911856	SNV	G	A	0.075	-6.636	0.182
HGB	SSC1	272911957	SNV	G	A	0.126	-2.33	0.591
HGB	SSC1	272912127	SNV	C	G	0.075	-6.636	0.182
HGB	SSC1	272912142	SNV	T	C	0.057	4.014	0.537
HGB	SSC1	272912177	SNV	C	A	0.075	-6.636	0.182
HGB	SSC1	272912393	SNV	A	G	0.052	6.469	0.341
HGB	SSC1	272912746	SNV	A	C	0.069	1.126	0.852
HGB	SSC1	272912807	SNV	G	A	0.144	-3.797	0.351
HGB	SSC1	272912841	SNV	T	C	0.144	-3.797	0.351
HGB	SSC1	272912861	SNV	G	C	0.144	-3.797	0.351
HGB	SSC1	272912869	SNV	T	G	0.144	-3.797	0.351
HGB	SSC1	272912926	SNV	T	C	0.126	-2.33	0.591
HGB	SSC1	272912962	SNV	T	C	0.052	6.469	0.341
HGB	SSC1	272912990	SNV	C	A	0.075	-6.636	0.182
HGB	SSC1	272913021	SNV	T	C	0.144	-3.797	0.351
HGB	SSC1	272913048	SNV	G	A	0.069	1.126	0.852
HGB	SSC1	272913106	SNV	G	A	0.121	-5.086	0.246
HGB	SSC1	272913134	SNV	T	C	0.052	6.469	0.341
HGB	SSC1	272913151	SNV	C	T	0.057	-11.892	0.0678
HGB	SSC1	272913154	SNV	C	A	0.149	-4.001	0.323
HGB	SSC1	272913229	SNV	G	A	0.04	-7.023	0.236
HGB	SSC1	272913299	SNV	T	C	0.023	-14.681	0.134
HGB	SSC1	272913300	SNV	G	A	0.052	-11.86	0.0257
HGB	SSC1	272913318	SNV	A	G	0.063	2.853	0.649
HGB	SSC1	272913332	SNV	G	A	0.08	-7.443	0.125
HGB	SSC1	272913373	SNV	A	G	0.08	-7.443	0.125
HGB	SSC1	272913381	SNV	T	G	0.075	-6.636	0.182
HGB	SSC1	272913387	SNV	C	G	0.075	-6.636	0.182
HGB	SSC1	272913407	SNV	T	C	0.08	-7.443	0.125
HGB	SSC1	272913425	SNV	G	A	0.063	2.853	0.649
HGB	SSC1	272913428	SNV	A	G	0.063	2.853	0.649
HGB	SSC1	272913453	SNV	A	G	0.063	2.853	0.649
HGB	SSC1	272913658	SNV	C	T	0.052	6.469	0.341
HGB	SSC1	272913668	SNV	C	G	0.052	6.469	0.341
HGB	SSC1	272913938	SNV	T	C	0.144	-3.797	0.351
HGB	SSC1	272914078	SNV	A	G	0.052	6.469	0.341
HGB	SSC1	272914094	SNV	A	C	0.052	6.469	0.341
HGB	SSC1	272914101	SNV	A	G	0.052	6.469	0.341
HGB	SSC1	272914117	SNV	G	A	0.052	6.469	0.341
HGB	SSC1	272914189	SNV	G	A	0.052	6.469	0.341
HGB	SSC1	272914381	SNV	G	C	0.052	6.469	0.341
HGB	SSC1	272914429	SNV	A	G	0.075	-6.636	0.182
HGB	SSC1	272914501	SNV	C	T	0.052	6.469	0.341
HGB	SSC1	272914529	SNV	G	A	0.052	6.469	0.341
HGB	SSC1	272914587	SNV	G	A	0.052	6.469	0.341
HGB	SSC1	272914636	SNV	G	A	0.052	6.469	0.341
HGB	SSC1	272914656	SNV	A	G	0.052	6.469	0.341
HGB	SSC1	272914691	SNV	T	C	0.052	6.469	0.341
HGB	SSC1	272914751	SNV	A	G	0.052	6.469	0.341
HGB	SSC1	272914761	SNV	C	T	0.052	6.469	0.341
HGB	SSC1	272914879	SNV	C	T	0.052	6.469	0.341
HGB	SSC1	272914895	SNV	A	G	0.052	6.469	0.341
HGB	SSC1	272914904	SNV	A	T	0.052	6.469	0.341
HGB	SSC1	272914921	SNV	T	G	0.052	6.469	0.341
HGB	SSC1	272914926	SNV	G	C	0.052	6.469	0.341
HGB	SSC1	272915190	SNV	C	T	0.5	1.08	0.726
HGB	SSC1	272915279	SNV	A	G	0.408	2.908	0.359
HGB	SSC1	272915363	SNV	T	C	0.052	6.469	0.341
HGB	SSC1	272915812	SNV	C	T	0.241	5.312	0.131
HGB	SSC1	272915860	SNV	C	G	0.31	5.016	0.128
HGB	SSC1	272916056	SNV	T	C	0.31	5.016	0.128
HGB	SSC1	272916248	SNV	A	G	0.31	5.016	0.128
HGB	SSC1	272916355	SNV	G	C	0.052	6.469	0.341
HGB	SSC1	272916522	SNV	G	A	0.273	5.005	0.153
HGB	SSC1	272916629	SNV	T	C	0.305	5.796	0.0712
HGB	SSC1	272916823	SNV	C	A	0.052	6.469	0.341
HGB	SSC1	272916897	SNV	G	A	0.425	1.819	0.581
HGB	SSC1	272916916	SNV	T	C	0.109	-6.465	0.166
HGB	SSC1	272916948	SNV	A	G	0.253	4.833	0.164
HGB	SSC1	272916997	SNV	G	A	0.052	6.469	0.341
HGB	SSC1	272917083	SNV	G	C	0.253	4.833	0.164
HGB	SSC1	272917112	SNV	G	A	0.471	-0.802	0.79
HGB	SSC1	272917156	SNV	A	G	0.46	-0.241	0.936
HGB	SSC1	272917225	SNV	A	G	0.167	-3.998	0.335
HGB	SSC1	272917232	SNV	A	T	0.109	-6.465	0.166
HGB	SSC1	272917363	SNV	C	T	0.109	-6.465	0.166
HGB	SSC1	272917398	SNV	G	A	0.425	1.819	0.581
HGB	SSC1	272917412	SNV	G	T	0.431	3.177	0.338
HGB	SSC1	272917431	SNV	C	A	0.425	1.819	0.581
HGB	SSC1	272917501	SNV	T	C	0.121	-6.944	0.113
HGB	SSC1	272917611	SNV	A	C	0.121	-6.944	0.113
HGB	SSC1	272917637	SNV	C	A	0.115	-6.206	0.161
HGB	SSC1	272917676	SNV	C	T	0.172	-3.439	0.382
HGB	SSC1	272917702	SNV	C	G	0.172	-3.439	0.382
HGB	SSC1	272917714	SNV	A	G	0.161	-2.666	0.514
HGB	SSC1	272917721	SNV	T	G	0.414	1.474	0.648
HGB	SSC1	272917722	SNV	A	G	0.161	-3.976	0.32
HGB	SSC1	272917753	SNV	G	T	0.161	-2.666	0.514
HGB	SSC1	272917824	SNV	G	A	0.052	6.469	0.341
HGB	SSC1	272917893	SNV	C	G	0.121	-6.944	0.113
HGB	SSC1	272917908	SNV	A	G	0.253	4.833	0.164
HGB	SSC1	272918048	SNV	T	A	0.253	4.833	0.164
HGB	SSC1	272918107	SNV	A	G	0.425	1.819	0.581
HGB	SSC1	272918148	SNV	C	G	0.264	4.015	0.248
HGB	SSC1	272918149	SNV	T	C	0.052	6.469	0.341
HGB	SSC1	272918257	SNV	C	T	0.253	4.833	0.164
HGB	SSC1	272918267	SNV	G	C	0.253	4.833	0.164
HGB	SSC1	272918288	SNV	T	C	0.161	-2.666	0.514
HGB	SSC1	272918418	SNV	C	T	0.374	0.357	0.916
HGB	SSC1	272918492	SNV	C	T	0.414	2.513	0.444
HGB	SSC1	272918497	SNV	C	T	0.414	2.513	0.444
HGB	SSC1	272918642	SNV	C	T	0.052	6.469	0.341
HGB	SSC1	272918648	SV	I	D	0.011	-11.888	0.385
HGB	SSC1	272918691	SNV	T	C	0.161	-2.666	0.514
HGB	SSC1	272918694	SNV	G	A	0.052	6.469	0.341
HGB	SSC1	272918697	SNV	G	T	0.109	-6.465	0.166
HGB	SSC1	272918718	SNV	A	C	0.172	-3.439	0.382
HGB	SSC1	272918800	SNV	G	T	0.052	6.469	0.341
HGB	SSC1	272918904	SNV	A	G	0.052	6.469	0.341
HGB	SSC1	272918913	SNV	T	G	0.069	1.126	0.852
HGB	SSC1	272918981	SNV	C	T	0.161	-2.666	0.514
HGB	SSC1	272919044	SNV	A	G	0.052	6.469	0.341
HGB	SSC1	272919060	SNV	A	C	0.092	-4.083	0.401
HGB	SSC1	272919160	SNV	G	A	0.057	4.014	0.537
HGB	SSC1	272919234	SNV	T	G	0.057	4.014	0.537
HGB	SSC1	272919268	SNV	A	T	0.368	0.809	0.809
HGB	SSC1	272919313	SNV	A	C	0.103	-5.745	0.227
HGB	SSC1	272919314	SNV	G	A	0.103	-5.745	0.227
HGB	SSC1	272919329	SNV	G	A	0.425	1.819	0.581
HGB	SSC1	272919337	SNV	A	C	0.103	-5.745	0.227
HGB	SSC1	272919339	SNV	A	G	0.103	-5.745	0.227
HGB	SSC1	272919386	SNV	G	A	0.052	6.469	0.341
HGB	SSC1	272919389	SNV	G	A	0.425	1.819	0.581
HGB	SSC1	272919410	SNV	G	A	0.425	1.819	0.581
HGB	SSC1	272919418	SNV	T	G	0.103	-5.745	0.227
HGB	SSC1	272919450	SNV	C	T	0.425	1.819	0.581
HGB	SSC1	272919487	SNV	A	C	0.322	4.681	0.152
HGB	SSC1	272919510	SNV	C	T	0.425	1.819	0.581
HGB	SSC1	272919511	SNV	C	A	0.425	1.819	0.581
HGB	SSC1	272919545	SNV	A	T	0.328	4.072	0.203
HGB	SSC1	272919552	SNV	T	C	0.328	4.072	0.203
HGB	SSC1	272919560	SNV	T	G	0.345	6.193	0.0421
HGB	SSC1	272919565	SNV	G	A	0.333	5.582	0.0807
HGB	SSC1	272919569	SNV	C	T	0.339	5.435	0.0828
HGB	SSC1	272919571	SNV	C	A	0.339	5.435	0.0828
HGB	SSC1	272919585	SNV	C	T	0.345	5.67	0.0626
HGB	SSC1	272919629	SNV	G	A	0.407	4.663	0.0751
HGB	SSC1	272919633	SNV	G	T	0.395	5.219	0.0491
HGB	SSC1	272919645	SNV	C	T	0.408	3.927	0.122
HGB	SSC1	272919655	SNV	G	A	0.414	5.363	0.0322
HGB	SSC1	272919661	SNV	A	C	0.379	3.482	0.201
HGB	SSC1	272919672	SNV	A	T	0.351	3.885	0.198
HGB	SSC1	272919707	SNV	C	T	0.431	2.468	0.443
HGB	SSC1	272919733	SNV	G	A	0.333	3.628	0.242
HGB	SSC1	272919734	SNV	T	C	0.333	3.628	0.242
HGB	SSC1	272919752	SNV	G	A	0.322	4.681	0.152
HGB	SSC1	272919761	SNV	C	T	0.322	4.681	0.152
HGB	SSC1	272919783	SNV	A	G	0.322	4.681	0.152
HGB	SSC1	272919791	SNV	A	G	0.322	4.681	0.152
HGB	SSC1	272919876	SNV	G	A	0.322	4.681	0.152
HGB	SSC1	272919930	SNV	T	C	0.42	2.227	0.494
HGB	SSC1	272919933	SNV	G	A	0.103	-5.745	0.227
HGB	SSC1	272919972	SNV	A	C	0.316	5.119	0.114
HGB	SSC1	272919998	SNV	C	T	0.425	1.819	0.581
HGB	SSC1	272920022	SNV	C	T	0.322	4.681	0.152
HGB	SSC1	272920026	SNV	G	A	0.322	4.681	0.152
HGB	SSC1	272920088	SNV	C	T	0.316	5.119	0.114
HGB	SSC1	272920095	SNV	A	C	0.316	5.119	0.114
HGB	SSC1	272920148	SNV	G	A	0.322	4.681	0.152
HGB	SSC1	272920178	SNV	C	T	0.322	4.681	0.152
HGB	SSC1	272920188	SNV	T	A	0.069	1.126	0.852
HGB	SSC1	272920207	SNV	T	A	0.316	5.119	0.114
HGB	SSC1	272920226	SNV	A	T	0.322	4.681	0.152
HGB	SSC1	272920316	SNV	G	T	0.109	-5.866	0.209
HGB	SSC1	272920323	SNV	G	A	0.443	1.732	0.611
HGB	SSC1	272920353	SNV	T	C	0.333	3.52	0.286
HGB	SSC1	272920391	SNV	C	T	0.339	4.55	0.184
HGB	SSC1	272920461	SNV	G	C	0.431	1.035	0.756
HGB	SSC1	272920466	SNV	C	T	0.425	1.819	0.581
HGB	SSC1	272920494	SNV	G	A	0.425	1.819	0.581
HGB	SSC1	272920523	SNV	A	G	0.425	1.819	0.581
HGB	SSC1	272920645	SNV	G	A	0.425	1.819	0.581
HGB	SSC1	272920730	SNV	G	A	0.034	1.037	0.896
HGB	SSC1	272920776	SNV	A	G	0.443	1.188	0.729
HGB	SSC1	272920779	SNV	A	G	0.437	1.155	0.733
HGB	SSC1	272920780	SNV	T	A	0.431	1.243	0.71
HGB	SSC1	272920910	SNV	C	G	0.374	0.357	0.916
HGB	SSC1	272921027	SNV	G	A	0.425	1.819	0.581
HGB	SSC1	272921169	SNV	A	G	0.253	4.833	0.164
HGB	SSC1	272921388	SNV	A	C	0.103	-5.745	0.227
HGB	SSC1	272921392	SNV	C	G	0.103	-5.745	0.227
HGB	SSC1	272921399	SNV	G	A	0.103	-5.745	0.227
HGB	SSC1	272921777	SNV	T	C	0.052	6.469	0.341
HGB	SSC1	272921898	SNV	T	G	0.063	2.853	0.649
HGB	SSC1	272921904	SNV	G	A	0.172	-3.439	0.382
HGB	SSC1	272921952	SNV	A	C	0.103	-5.745	0.227
HGB	SSC1	272921964	SNV	C	T	0.069	1.126	0.852
HGB	SSC1	272921998	SNV	A	G	0.023	1.552	0.872
HGB	SSC1	272922050	SNV	G	A	0.063	2.853	0.649
HGB	SSC1	272922204	SNV	C	G	0.063	2.853	0.649
HGB	SSC1	272922354	SNV	T	G	0.063	2.853	0.649
HGB	SSC1	272922389	SNV	G	A	0.172	-3.439	0.382
HGB	SSC1	272922463	SNV	C	T	0.178	-2.952	0.45
HGB	SSC1	272922472	SNV	C	A	0.253	4.833	0.164
HGB	SSC1	272922608	SNV	C	T	0.109	-6.465	0.166
HGB	SSC1	272922641	SNV	G	A	0.063	2.853	0.649
HGB	SSC1	272922664	SV	D	I	0.098	-13.183	0.0149
HGB	SSC1	272922725	SNV	T	G	0.172	-3.439	0.382
HGB	SSC1	272922732	SNV	C	T	0.109	-6.465	0.166
HGB	SSC1	272923106	SNV	G	A	0.103	-5.745	0.227
HGB	SSC1	272923145	SNV	A	G	0.103	-5.745	0.227
HGB	SSC1	272923282	SNV	A	G	0.063	2.853	0.649
HGB	SSC1	272923324	SNV	A	G	0.063	2.853	0.649
HGB	SSC1	272923396	SNV	G	C	0.172	-3.439	0.382
HGB	SSC1	272923604	SNV	A	G	0.103	-5.745	0.227
HGB	SSC1	272923692	SNV	G	A	0.063	2.853	0.649
HGB	SSC1	272923745	SNV	C	T	0.069	1.126	0.852
HGB	SSC1	272923768	SNV	C	T	0.063	2.853	0.649
HGB	SSC1	272923785	SNV	G	T	0.069	1.126	0.852
HGB	SSC1	272923799	SNV	T	C	0.069	-3.341	0.494
HGB	SSC1	272923825	SNV	C	T	0.063	2.853	0.649
HGB	SSC1	272924160	SNV	C	T	0.069	1.126	0.852
HGB	SSC1	272924237	SNV	T	C	0.103	-5.745	0.227
HGB	SSC1	272924320	SNV	C	T	0.167	-2.848	0.472
HGB	SSC1	272924353	SNV	T	C	0.172	-3.439	0.382
HGB	SSC1	272924379	SNV	C	A	0.172	-3.439	0.382
HGB	SSC1	272924426	SNV	G	A	0.069	1.126	0.852
HGB	SSC1	272924442	SNV	A	C	0.103	-5.745	0.227
HGB	SSC1	272924541	SNV	A	G	0.103	-5.745	0.227
HGB	SSC1	272924552	SNV	G	A	0.103	-5.745	0.227
HGB	SSC1	272924616	SNV	T	G	0.103	-5.745	0.227
HGB	SSC1	272924638	SNV	T	C	0.103	-5.745	0.227
HGB	SSC1	272924655	SNV	T	C	0.069	1.126	0.852
HGB	SSC1	272924663	SNV	T	C	0.103	-5.745	0.227
HGB	SSC1	272924737	SNV	A	G	0.167	-2.848	0.472
HGB	SSC1	272924834	SNV	T	G	0.172	-3.439	0.382
HGB	SSC1	272924889	SNV	C	T	0.172	-3.439	0.382
HGB	SSC1	272924939	SNV	C	A	0.029	2.186	0.806
HGB	SSC1	272924943	SNV	C	A	0.149	-6.399	0.129
HGB	SSC1	272924952	SNV	A	C	0.103	-1.012	0.824
HGB	SSC1	272924996	SNV	C	T	0.172	-3.439	0.382
HGB	SSC1	272925265	SNV	A	G	0.063	2.853	0.649
HGB	SSC1	272925469	SNV	A	C	0.063	2.853	0.649
HGB	SSC1	272925487	SNV	C	T	0.264	3.756	0.267
HGB	SSC1	272925512	SNV	A	T	0.063	2.853	0.649
HGB	SSC1	272925577	SNV	T	A	0.195	-6.039	0.103
HGB	SSC1	272925785	SNV	A	G	0.063	2.853	0.649
HGB	SSC1	272925864	SNV	G	A	0.063	2.853	0.649
HGB	SSC1	272926006	SNV	G	A	0.167	-2.848	0.472
HGB	SSC1	272926161	SNV	A	C	0.425	2.299	0.469
HGB	SSC1	272926172	SNV	C	T	0.362	4.869	0.109
HGB	SSC1	272926214	SNV	T	C	0.299	4.501	0.162
HGB	SSC1	272926217	SNV	C	T	0.063	2.853	0.649
HGB	SSC1	272926234	SNV	G	A	0.362	4.869	0.109
HGB	SSC1	272926355	SNV	C	T	0.299	4.501	0.162
HGB	SSC1	272926409	SNV	G	A	0.063	2.853	0.649
HGB	SSC1	272926801	SNV	T	C	0.023	7.788	0.415
HGB	SSC1	272926814	SNV	G	A	0.299	5.599	0.0722
HGB	SSC1	272926902	SNV	A	G	0.374	3.744	0.216
HGB	SSC1	272926911	SNV	G	A	0.259	4.728	0.16
HGB	SSC1	272927045	SNV	C	A	0.063	2.853	0.649
HGB	SSC1	272927125	SNV	A	G	0.31	5.857	0.0622
HGB	SSC1	272927302	SNV	C	T	0.063	2.853	0.649
HGB	SSC1	272927366	SNV	C	T	0.063	2.853	0.649
HGB	SSC1	272927368	SNV	T	C	0.063	2.853	0.649
HGB	SSC1	272927417	SNV	A	G	0.063	2.853	0.649
HGB	SSC1	272927428	SNV	T	C	0.063	2.853	0.649
HGB	SSC1	272927483	SNV	T	C	0.063	2.853	0.649
HGB	SSC1	272927518	SNV	T	A	0.063	2.853	0.649
HGB	SSC1	272927520	SNV	T	A	0.08	-2.124	0.703
HGB	SSC1	272927533	SNV	C	T	0.063	2.853	0.649
HGB	SSC1	272927561	SNV	T	C	0.063	2.853	0.649
HGB	SSC1	272927572	SNV	A	G	0.299	4.501	0.162
HGB	SSC1	272927728	SNV	T	C	0.328	4.627	0.147
HGB	SSC1	272927743	SNV	A	C	0.259	4.728	0.16
HGB	SSC1	272927754	SNV	G	A	0.069	1.126	0.852
HGB	SSC1	272927810	SNV	T	C	0.063	2.853	0.649
HGB	SSC1	272927865	SNV	C	T	0.069	1.126	0.852
HGB	SSC1	272927990	SNV	A	G	0.069	1.126	0.852
HGB	SSC1	272928162	SNV	C	T	0.069	1.126	0.852
HGB	SSC1	272928441	SNV	G	A	0.063	2.853	0.649
HGB	SSC1	272928563	SNV	G	A	0.109	0.889	0.854
HGB	SSC1	272928570	SNV	C	T	0.046	-1.933	0.795
HGB	SSC1	272928713	SNV	T	C	0.299	4.501	0.162
HGB	SSC1	272928766	SNV	G	C	0.069	1.126	0.852
HGB	SSC1	272928806	SNV	C	T	0.069	1.126	0.852
HGB	SSC1	272928807	SNV	T	C	0.069	1.126	0.852
HGB	SSC1	272928884	SNV	T	C	0.069	1.126	0.852
HGB	SSC1	272928886	SNV	G	A	0.109	0.889	0.854
HGB	SSC1	272928899	SNV	G	T	0.069	1.126	0.852
HGB	SSC1	272928962	SNV	G	C	0.069	1.126	0.852
HGB	SSC1	272929010	SNV	G	T	0.259	4.728	0.16
HGB	SSC1	272929073	SNV	C	T	0.069	1.126	0.852
HGB	SSC1	272929075	SNV	T	C	0.069	1.126	0.852
HGB	SSC1	272929168	SNV	T	C	0.069	1.126	0.852
HGB	SSC1	272929237	SNV	A	G	0.069	1.126	0.852
HGB	SSC1	272929240	SNV	C	T	0.069	1.126	0.852
HGB	SSC1	272929242	SNV	A	G	0.069	1.126	0.852
HGB	SSC1	272929249	SNV	A	G	0.069	1.126	0.852
HGB	SSC1	272929282	SNV	G	C	0.063	2.853	0.649
HGB	SSC1	272929324	SNV	C	T	0.063	2.853	0.649
HGB	SSC1	272929427	SNV	C	T	0.063	2.853	0.649
HGB	SSC1	272929456	SNV	A	G	0.069	1.126	0.852
HGB	SSC1	272929468	SNV	G	C	0.063	2.853	0.649
HGB	SSC1	272929507	SNV	A	G	0.063	2.853	0.649
HGB	SSC1	272929588	SNV	C	T	0.069	1.126	0.852
HGB	SSC1	272929594	SNV	A	G	0.063	2.853	0.649
HGB	SSC1	272929609	SNV	G	A	0.063	2.853	0.649
HGB	SSC1	272929653	SNV	A	G	0.368	4.475	0.144
HGB	SSC1	272929658	SNV	C	T	0.063	2.853	0.649
HGB	SSC1	272929667	SNV	C	A	0.063	2.853	0.649
HGB	SSC1	272929814	SNV	T	C	0.063	2.853	0.649
HGB	SSC1	272930132	SNV	T	C	0.052	6.469	0.341
HGB	SSC1	272930819	SNV	G	A	0.069	1.126	0.852
HGB	SSC1	272931142	SNV	T	G	0.069	1.126	0.852
HGB	SSC1	272931281	SNV	A	T	0.063	2.853	0.649
HGB	SSC1	272931489	SNV	A	G	0.063	2.853	0.649
HGB	SSC1	272931947	SNV	A	G	0.299	4.501	0.162
HGB	SSC1	272932020	SNV	A	C	0.063	2.853	0.649
HGB	SSC1	272932080	SNV	C	T	0.063	2.853	0.649
HGB	SSC1	272932084	SNV	A	T	0.063	2.853	0.649
HGB	SSC1	272932130	SNV	A	G	0.063	2.853	0.649
HGB	SSC1	272932454	SNV	G	A	0.063	2.853	0.649
HGB	SSC1	272932503	SNV	C	T	0.305	4.057	0.21
HGB	SSC1	272932517	SNV	A	G	0.063	2.853	0.649
HGB	SSC1	272932518	SNV	T	C	0.299	4.501	0.162
HGB	SSC1	272932542	SNV	C	T	0.063	2.853	0.649
HGB	SSC1	272932546	SNV	A	G	0.368	4.475	0.144
HGB	SSC1	272932548	SNV	C	T	0.063	2.853	0.649
HGB	SSC1	272932570	SNV	A	G	0.299	4.501	0.162
HGB	SSC1	272932717	SNV	T	C	0.063	2.853	0.649
HGB	SSC1	272932842	SNV	G	A	0.063	2.853	0.649
HGB	SSC1	272932844	SNV	A	G	0.063	2.853	0.649
HGB	SSC1	272932916	SNV	T	C	0.063	2.853	0.649
HGB	SSC1	272933186	SNV	T	C	0.076	4.558	0.382
HGB	SSC1	272933197	SNV	C	T	0.087	2.886	0.565
HGB	SSC1	272933202	SNV	T	C	0.081	3.245	0.527
HGB	SSC1	272933273	SNV	T	C	0.299	4.501	0.162
HGB	SSC1	272933538	SNV	G	A	0.069	1.126	0.852
HGB	SSC1	272933593	SNV	G	A	0.368	4.475	0.144
HGB	SSC1	272933665	SNV	G	A	0.368	5.279	0.0842
HGB	SSC1	272933709	SNV	A	G	0.057	1.801	0.783
HGB	SSC1	272933929	SNV	C	A	0.034	-6.681	0.403
HGB	SSC1	272933930	SNV	A	C	0.299	4.501	0.162
HGB	SSC1	272934067	SNV	C	T	0.069	1.126	0.852
HGB	SSC1	272934197	SNV	G	A	0.069	1.126	0.852
HGB	SSC1	272934361	SNV	T	C	0.305	4.057	0.21
HGB	SSC1	272934441	SNV	G	A	0.368	4.475	0.144
HGB	SSC1	272934475	SNV	G	C	0.368	4.475	0.144
HGB	SSC1	272934518	SNV	C	T	0.368	4.475	0.144
HGB	SSC1	272934675	SNV	T	C	0.368	4.475	0.144
HGB	SSC1	272934734	SNV	C	T	0.299	3.502	0.281
HGB	SSC1	272935056	SNV	G	A	0.069	1.126	0.852
HGB	SSC1	272935167	SNV	C	A	0.063	2.853	0.649
HGB	SSC1	272935611	SNV	T	C	0.069	1.126	0.852
HGB	SSC1	272935719	SNV	C	G	0.069	1.126	0.852
HGB	SSC1	272935791	SNV	A	G	0.063	2.853	0.649
HGB	SSC1	272935847	SNV	C	T	0.069	1.126	0.852
HGB	SSC1	272936141	SNV	A	G	0.063	2.853	0.649
HGB	SSC1	272936151	SNV	A	G	0.063	2.853	0.649
HGB	SSC1	272936223	SNV	A	G	0.063	2.853	0.649
HGB	SSC1	272936328	SNV	A	G	0.063	2.853	0.649
HGB	SSC1	272936353	SNV	T	C	0.057	3.523	0.588
HGB	SSC1	272936450	SNV	G	A	0.063	2.853	0.649
HGB	SSC1	272936709	SNV	T	A	0.063	2.853	0.649
HGB	SSC1	272936974	SNV	G	A	0.057	5.43	0.405
HGB	SSC1	272936993	SNV	G	A	0.063	2.853	0.649
HGB	SSC1	272937228	SNV	T	C	0.236	5.21	0.138
HGB	SSC1	272937233	SNV	T	C	0.046	-1.933	0.795
HGB	SSC1	272937246	SNV	C	T	0.109	0.889	0.854
HGB	SSC1	272937320	SNV	G	A	0.069	1.126	0.852
HGB	SSC1	272937347	SNV	A	G	0.063	2.853	0.649
HGB	SSC1	272937694	SNV	A	G	0.103	1.969	0.689
HGB	SSC1	272937880	SNV	A	G	0.063	2.853	0.649
HGB	SSC1	272938000	SNV	C	G	0.201	-10.957	0.00603
HGB	SSC1	272938002	SNV	C	A	0.017	-3.94	0.723
HGB	SSC1	272938006	SNV	T	C	0.063	-0.693	0.912
HGB	SSC1	272938007	SNV	C	G	0.126	-5.932	0.217
HGB	SSC1	272938035	SNV	A	G	0.069	1.126	0.852
HGB	SSC1	272938130	SNV	T	C	0.069	1.126	0.852
HGB	SSC1	272938267	SNV	G	C	0.069	1.126	0.852
HGB	SSC1	272938413	SNV	G	A	0.069	1.126	0.852
HGB	SSC1	272938578	SNV	C	A	0.069	1.126	0.852
HGB	SSC1	272938676	SNV	G	A	0.069	1.126	0.852
HGB	SSC1	272939029	SNV	C	A	0.057	0.117	0.986
HGB	SSC1	272939342	SNV	C	T	0.063	2.853	0.649
HGB	SSC1	272939343	SNV	A	G	0.063	2.853	0.649
HGB	SSC1	272939345	SNV	C	T	0.063	2.853	0.649
HGB	SSC1	272939348	SNV	C	T	0.063	2.853	0.649
HGB	SSC1	272940353	SNV	C	T	0.368	4.475	0.144
HCT	SSC1	272894214	SNV	A	G	0.052	-4.784	0.282
HCT	SSC1	272894239	SNV	T	C	0.057	-3.062	0.471
HCT	SSC1	272894325	SNV	A	G	0.052	-4.784	0.282
HCT	SSC1	272894384	SNV	T	C	0.052	-4.784	0.282
HCT	SSC1	272894391	SNV	T	C	0.052	-4.784	0.282
HCT	SSC1	272894435	SNV	G	A	0.052	-4.784	0.282
HCT	SSC1	272894532	SNV	G	C	0.052	-4.784	0.282
HCT	SSC1	272894613	SNV	A	G	0.057	-3.062	0.471
HCT	SSC1	272894620	SNV	G	T	0.052	-4.784	0.282
HCT	SSC1	272894737	SNV	T	C	0.052	-4.784	0.282
HCT	SSC1	272894775	SNV	G	T	0.052	-4.784	0.282
HCT	SSC1	272894847	SNV	G	A	0.052	-4.784	0.282
HCT	SSC1	272894858	SNV	A	C	0.052	-4.784	0.282
HCT	SSC1	272895160	SNV	A	G	0.052	-4.784	0.282
HCT	SSC1	272895245	SNV	T	C	0.052	-4.784	0.282
HCT	SSC1	272895432	SNV	C	T	0.052	-4.784	0.282
HCT	SSC1	272895543	SNV	G	A	0.052	-4.784	0.282
HCT	SSC1	272895584	SNV	C	A	0.063	-2.303	0.573
HCT	SSC1	272895649	SNV	C	T	0.052	-4.784	0.282
HCT	SSC1	272895654	SNV	G	T	0.052	-4.784	0.282
HCT	SSC1	272895677	SNV	C	T	0.052	-4.784	0.282
HCT	SSC1	272895727	SNV	T	C	0.052	-4.784	0.282
HCT	SSC1	272895771	SNV	G	A	0.063	-2.303	0.573
HCT	SSC1	272895804	SNV	G	C	0.052	-0.127	0.976
HCT	SSC1	272895812	SNV	G	C	0.052	-0.127	0.976
HCT	SSC1	272895838	SNV	C	T	0.063	-2.303	0.573
HCT	SSC1	272895847	SNV	C	T	0.063	-2.303	0.573
HCT	SSC1	272895868	SNV	C	T	0.063	-2.303	0.573
HCT	SSC1	272895968	SNV	C	T	0.052	-4.784	0.282
HCT	SSC1	272896037	SNV	T	C	0.052	-0.127	0.976
HCT	SSC1	272896184	SNV	C	G	0.052	-4.784	0.282
HCT	SSC1	272896378	SNV	C	T	0.063	-2.303	0.573
HCT	SSC1	272896382	SNV	T	C	0.052	-4.784	0.282
HCT	SSC1	272896529	SNV	G	C	0.052	-4.784	0.282
HCT	SSC1	272896595	SNV	T	C	0.052	-4.784	0.282
HCT	SSC1	272896596	SNV	G	C	0.052	-4.784	0.282
HCT	SSC1	272896702	SNV	T	C	0.052	-4.784	0.282
HCT	SSC1	272896718	SNV	C	T	0.052	-4.784	0.282
HCT	SSC1	272896720	SNV	T	C	0.052	-4.784	0.282
HCT	SSC1	272896834	SNV	C	T	0.069	-0.996	0.8
HCT	SSC1	272896903	SNV	A	G	0.052	-4.784	0.282
HCT	SSC1	272897194	SNV	G	A	0.103	0.835	0.795
HCT	SSC1	272897263	SNV	C	T	0.052	6.843	0.142
HCT	SSC1	272897267	SNV	G	A	0.052	6.843	0.142
HCT	SSC1	272897285	SNV	T	C	0.052	6.843	0.142
HCT	SSC1	272897353	SNV	T	C	0.052	6.843	0.142
HCT	SSC1	272897368	SNV	G	A	0.052	6.843	0.142
HCT	SSC1	272897792	SNV	G	A	0.374	1.498	0.455
HCT	SSC1	272898371	SNV	C	T	0.052	-4.784	0.282
HCT	SSC1	272898435	SNV	A	G	0.069	-0.996	0.8
HCT	SSC1	272898604	SNV	T	G	0.069	-0.996	0.8
HCT	SSC1	272898622	SNV	C	T	0.052	-4.784	0.282
HCT	SSC1	272898648	SNV	T	C	0.057	-3.062	0.471
HCT	SSC1	272898775	SNV	C	T	0.057	-1.853	0.622
HCT	SSC1	272898823	SNV	C	A	0.069	-0.293	0.934
HCT	SSC1	272898923	SNV	T	A	0.063	-6.081	0.127
HCT	SSC1	272898936	SNV	C	T	0.057	-3.062	0.471
HCT	SSC1	272899120	SNV	A	G	0.057	-3.062	0.471
HCT	SSC1	272899137	SNV	G	A	0.069	-0.996	0.8
HCT	SSC1	272899196	SNV	T	G	0.057	-3.062	0.471
HCT	SSC1	272899213	SNV	T	C	0.057	-3.062	0.471
HCT	SSC1	272899281	SV	I	D	0.057	-3.062	0.471
HCT	SSC1	272899290	SNV	C	T	0.063	-2.303	0.573
HCT	SSC1	272899353	SNV	C	T	0.052	-4.784	0.282
HCT	SSC1	272899396	SNV	A	G	0.063	-2.303	0.573
HCT	SSC1	272899453	SNV	A	T	0.069	-0.996	0.8
HCT	SSC1	272899485	SNV	C	G	0.069	-0.996	0.8
HCT	SSC1	272899525	SNV	A	C	0.052	-4.784	0.282
HCT	SSC1	272899586	SNV	T	C	0.052	-4.784	0.282
HCT	SSC1	272899648	SNV	C	T	0.052	-4.784	0.282
HCT	SSC1	272899682	SNV	T	C	0.052	-4.784	0.282
HCT	SSC1	272899690	SNV	A	G	0.052	-4.784	0.282
HCT	SSC1	272899958	SNV	A	T	0.052	-4.784	0.282
HCT	SSC1	272900014	SNV	T	C	0.052	-4.784	0.282
HCT	SSC1	272900064	SNV	C	T	0.052	-4.784	0.282
HCT	SSC1	272900167	SNV	G	A	0.069	-0.996	0.8
HCT	SSC1	272900207	SNV	C	G	0.04	-6.408	0.182
HCT	SSC1	272900207	SV	I	D	0.052	-4.784	0.282
HCT	SSC1	272900262	SNV	C	T	0.052	-4.784	0.282
HCT	SSC1	272900480	SNV	A	G	0.052	-4.784	0.282
HCT	SSC1	272900968	SNV	C	A	0.144	-1.087	0.685
HCT	SSC1	272901035	SNV	G	A	0.052	-4.784	0.282
HCT	SSC1	272901065	SNV	T	C	0.063	-2.303	0.573
HCT	SSC1	272901070	SNV	C	T	0.063	-2.303	0.573
HCT	SSC1	272901078	SNV	A	G	0.063	-2.303	0.573
HCT	SSC1	272901261	SNV	G	A	0.069	-0.996	0.8
HCT	SSC1	272901262	SNV	C	A	0.069	-0.996	0.8
HCT	SSC1	272901268	SNV	G	A	0.063	-2.303	0.573
HCT	SSC1	272901272	SNV	A	G	0.063	-2.303	0.573
HCT	SSC1	272901295	SNV	T	C	0.052	-4.784	0.282
HCT	SSC1	272901588	SNV	T	C	0.052	-4.784	0.282
HCT	SSC1	272901898	SNV	A	G	0.052	-4.784	0.282
HCT	SSC1	272901929	SNV	C	T	0.069	-0.996	0.8
HCT	SSC1	272901964	SNV	C	G	0.052	-4.784	0.282
HCT	SSC1	272902030	SNV	C	A	0.057	-0.471	0.908
HCT	SSC1	272902032	SNV	T	C	0.052	-4.784	0.282
HCT	SSC1	272902046	SNV	T	G	0.052	-4.784	0.282
HCT	SSC1	272902076	SNV	G	T	0.069	-0.996	0.8
HCT	SSC1	272902112	SNV	T	C	0.034	-3.431	0.535
HCT	SSC1	272902271	SNV	A	G	0.052	-4.784	0.282
HCT	SSC1	272902291	SNV	A	G	0.052	-4.784	0.282
HCT	SSC1	272902294	SNV	C	T	0.052	-4.784	0.282
HCT	SSC1	272902351	SNV	T	G	0.057	-3.868	0.306
HCT	SSC1	272902461	SNV	G	A	0.023	2.07	0.733
HCT	SSC1	272902496	SNV	A	G	0.264	-2.54	0.278
HCT	SSC1	272902521	SNV	T	C	0.052	-4.784	0.282
HCT	SSC1	272902541	SNV	T	C	0.046	-4.993	0.293
HCT	SSC1	272902554	SNV	A	G	0.069	-1.195	0.76
HCT	SSC1	272902565	SNV	G	A	0.063	-2.303	0.573
HCT	SSC1	272902623	SNV	A	G	0.063	-2.303	0.573
HCT	SSC1	272902738	SNV	T	C	0.057	-3.062	0.471
HCT	SSC1	272902759	SNV	G	A	0.057	-3.062	0.471
HCT	SSC1	272902774	SNV	C	T	0.144	-1.087	0.685
HCT	SSC1	272902845	SNV	A	G	0.052	-4.784	0.282
HCT	SSC1	272903137	SNV	T	G	0.069	-0.996	0.8
HCT	SSC1	272903279	SNV	A	G	0.069	-0.996	0.8
HCT	SSC1	272903322	SNV	A	C	0.052	-4.784	0.282
HCT	SSC1	272903515	SNV	T	A	0.052	-4.784	0.282
HCT	SSC1	272903564	SNV	T	C	0.092	0.715	0.812
HCT	SSC1	272903664	SNV	G	A	0.075	-0.975	0.767
HCT	SSC1	272903679	SNV	A	G	0.126	-2.582	0.362
HCT	SSC1	272903755	SNV	T	G	0.144	-1.087	0.685
HCT	SSC1	272903798	SNV	C	T	0.282	1.192	0.586
HCT	SSC1	272903860	SNV	A	C	0.075	-0.975	0.767
HCT	SSC1	272903950	SNV	C	A	0.075	-0.975	0.767
HCT	SSC1	272903998	SNV	A	G	0.075	-0.975	0.767
HCT	SSC1	272904001	SV	D	I	0.075	-0.975	0.767
HCT	SSC1	272904049	SNV	C	T	0.024	3.796	0.462
HCT	SSC1	272904388	SNV	G	T	0.144	-1.087	0.685
HCT	SSC1	272904395	SNV	A	C	0.08	-0.276	0.932
HCT	SSC1	272904466	SNV	T	C	0.08	-0.276	0.932
HCT	SSC1	272904618	SNV	G	T	0.075	-0.975	0.767
HCT	SSC1	272904696	SNV	C	T	0.063	-2.303	0.573
HCT	SSC1	272904709	SNV	C	T	0.075	-0.975	0.767
HCT	SSC1	272904877	SNV	A	T	0.08	-0.276	0.932
HCT	SSC1	272904910	SNV	A	G	0.144	-1.087	0.685
[truncated: 20,888 more rows]

## Sheet: Table S7
Table S7. Information about animals included in the nodes of the Maximum likelihood tree.
[truncated: 363 more rows]
